# Supplementary material for: Reciprocal analyses in zebrafish and medaka reveal that harnessing the immune response promotes cardiac regeneration
Source: eLife. 2017 Jun 20;6:e25605. doi: 10.7554/eLife.25605 (PMC5498136; doi:10.7554/eLife.25605)
Supplement: Supplementary file 1. — DOI: http://dx.doi.org/10.7554/eLife.25605.023 [file elife-25605-supp1.xlsx]

## Sheet: medaka-zebrafish_map
map vs. zebrafish by homology (biomart: http://www.ensembl.org/biomart/martview)
Dataset: ensembl genes, Oryzias latipes genes (HdrR)
Filters
Orthologous Zebrafish Genes: Only
Attributes
Ensembl Gene ID
Ensembl Transcript ID
Associated Gene Name
Description
Zebrafish Ensembl Gene ID
Zebrafish Canonical Protein or Transcript ID
Zebrafish Ensembl Protein ID
Ensembl Gene ID	Ensembl Transcript ID	Associated Gene Name	Description	Zebrafish Ensembl Gene ID	Canonical Protein or Transcript ID	Zebrafish Ensembl Protein ID
ENSORLG00000000002	ENSORLT00000000002	abi2b	abl-interactor 2b [Source:ZFIN;Acc:ZDB-GENE-060519-5]	ENSDARG00000014875	ENSORLP00000000002	ENSDARP00000126256
ENSORLG00000000002	ENSORLT00000000003	abi2b	abl-interactor 2b [Source:ZFIN;Acc:ZDB-GENE-060519-5]	ENSDARG00000014875	ENSORLP00000000002	ENSDARP00000126256
ENSORLG00000000003	ENSORLT00000000004	C20orf27 (1 of 2)	chromosome 20 open reading frame 27 [Source:HGNC Symbol;Acc:HGNC:15873]	ENSDARG00000087426	ENSORLP00000000004	ENSDARP00000108477
ENSORLG00000000005	ENSORLT00000000007	cyp20a1	cytochrome P450, family 20, subfamily A, polypeptide 1 [Source:ZFIN;Acc:ZDB-GENE-040426-2646]	ENSDARG00000006040	ENSORLP00000000007	ENSDARP00000003222
ENSORLG00000000007	ENSORLT00000000006	TESK1 (1 of 2)	testis-specific kinase 1 [Source:HGNC Symbol;Acc:HGNC:11731]	ENSDARG00000078251	ENSORLP00000000006	ENSDARP00000116504
ENSORLG00000000008	ENSORLT00000000009	tmem237b	transmembrane protein 237b [Source:ZFIN;Acc:ZDB-GENE-040912-63]	ENSDARG00000074248	ENSORLP00000000009	ENSDARP00000010454
ENSORLG00000000009	ENSORLT00000000013	slc43a1b	solute carrier family 43 (amino acid system L transporter), member 1b [Source:ZFIN;Acc:ZDB-GENE-070209-173]	ENSDARG00000037748	ENSORLP00000000013	ENSDARP00000141643
ENSORLG00000000009	ENSORLT00000000014	slc43a1b	solute carrier family 43 (amino acid system L transporter), member 1b [Source:ZFIN;Acc:ZDB-GENE-070209-173]	ENSDARG00000037748	ENSORLP00000000013	ENSDARP00000141643
ENSORLG00000000010	ENSORLT00000000012	slc22a18	solute carrier family 22, member 18 [Source:ZFIN;Acc:ZDB-GENE-051120-165]	ENSDARG00000052271	ENSORLP00000000012	ENSDARP00000139322
ENSORLG00000000012	ENSORLT00000000022	MPP4 (1 of 2)	membrane protein, palmitoylated 4 (MAGUK p55 subfamily member 4) [Source:HGNC Symbol;Acc:HGNC:13680]	ENSDARG00000009386	ENSORLP00000000022	ENSDARP00000010721
ENSORLG00000000012	ENSORLT00000000024	MPP4 (1 of 2)	membrane protein, palmitoylated 4 (MAGUK p55 subfamily member 4) [Source:HGNC Symbol;Acc:HGNC:13680]	ENSDARG00000009386	ENSORLP00000000022	ENSDARP00000010721
ENSORLG00000000012	ENSORLT00000000022	MPP4 (1 of 2)	membrane protein, palmitoylated 4 (MAGUK p55 subfamily member 4) [Source:HGNC Symbol;Acc:HGNC:13680]	ENSDARG00000076872	ENSORLP00000000022	ENSDARP00000045069
ENSORLG00000000012	ENSORLT00000000024	MPP4 (1 of 2)	membrane protein, palmitoylated 4 (MAGUK p55 subfamily member 4) [Source:HGNC Symbol;Acc:HGNC:13680]	ENSDARG00000076872	ENSORLP00000000022	ENSDARP00000045069
ENSORLG00000000013	ENSORLT00000000015	si:dkey-28b4.8	si:dkey-28b4.8 [Source:ZFIN;Acc:ZDB-GENE-090501-2]	ENSDARG00000002840	ENSORLP00000000015	ENSDARP00000118986
ENSORLG00000000017	ENSORLT00000000021	si:ch73-167i17.7	si:ch73-167i17.7 [Source:ZFIN;Acc:ZDB-GENE-120215-150]	ENSDARG00000090009	ENSORLP00000000021	ENSDARP00000104912
ENSORLG00000000019	ENSORLT00000000023		Histone H2B [Source:UniProtKB/TrEMBL;Acc:B6F103]	ENSDARG00000070289	ENSORLP00000000023	ENSDARP00000126757
ENSORLG00000000019	ENSORLT00000000023		Histone H2B [Source:UniProtKB/TrEMBL;Acc:B6F103]	ENSDARG00000051778	ENSORLP00000000023	ENSDARP00000067948
ENSORLG00000000019	ENSORLT00000000023		Histone H2B [Source:UniProtKB/TrEMBL;Acc:B6F103]	ENSDARG00000034203	ENSORLP00000000023	ENSDARP00000129172
ENSORLG00000000019	ENSORLT00000000023		Histone H2B [Source:UniProtKB/TrEMBL;Acc:B6F103]	ENSDARG00000104501	ENSORLP00000000023	ENSDARP00000139362
ENSORLG00000000019	ENSORLT00000000023		Histone H2B [Source:UniProtKB/TrEMBL;Acc:B6F103]	ENSDARG00000086751	ENSORLP00000000023	ENSDARP00000111973
ENSORLG00000000019	ENSORLT00000000023		Histone H2B [Source:UniProtKB/TrEMBL;Acc:B6F103]	ENSDARG00000039547	ENSORLP00000000023	ENSDARP00000126726
ENSORLG00000000019	ENSORLT00000000023		Histone H2B [Source:UniProtKB/TrEMBL;Acc:B6F103]	ENSDARG00000103147	ENSORLP00000000023	ENSDARP00000141704
ENSORLG00000000019	ENSORLT00000000023		Histone H2B [Source:UniProtKB/TrEMBL;Acc:B6F103]	ENSDARG00000075482	ENSORLP00000000023	ENSDARP00000101525
ENSORLG00000000019	ENSORLT00000000023		Histone H2B [Source:UniProtKB/TrEMBL;Acc:B6F103]	ENSDARG00000102806	ENSORLP00000000023	ENSDARP00000116739
ENSORLG00000000019	ENSORLT00000000023		Histone H2B [Source:UniProtKB/TrEMBL;Acc:B6F103]	ENSDARG00000076129	ENSORLP00000000023	ENSDARP00000099550
ENSORLG00000000019	ENSORLT00000000023		Histone H2B [Source:UniProtKB/TrEMBL;Acc:B6F103]	ENSDARG00000091728	ENSORLP00000000023	ENSDARP00000127763
ENSORLG00000000019	ENSORLT00000000023		Histone H2B [Source:UniProtKB/TrEMBL;Acc:B6F103]	ENSDARG00000078941	ENSORLP00000000023	ENSDARP00000102775
ENSORLG00000000019	ENSORLT00000000023		Histone H2B [Source:UniProtKB/TrEMBL;Acc:B6F103]	ENSDARG00000093195	ENSORLP00000000023	ENSDARP00000129663
ENSORLG00000000019	ENSORLT00000000023		Histone H2B [Source:UniProtKB/TrEMBL;Acc:B6F103]	ENSDARG00000092743	ENSORLP00000000023	ENSDARP00000128743
ENSORLG00000000019	ENSORLT00000000023		Histone H2B [Source:UniProtKB/TrEMBL;Acc:B6F103]	ENSDARG00000100210	ENSORLP00000000023	ENSDARP00000135098
ENSORLG00000000019	ENSORLT00000000023		Histone H2B [Source:UniProtKB/TrEMBL;Acc:B6F103]	ENSDARG00000070297	ENSORLP00000000023	ENSDARP00000127042
ENSORLG00000000019	ENSORLT00000000023		Histone H2B [Source:UniProtKB/TrEMBL;Acc:B6F103]	ENSDARG00000100259	ENSORLP00000000023	ENSDARP00000103937
ENSORLG00000000019	ENSORLT00000000023		Histone H2B [Source:UniProtKB/TrEMBL;Acc:B6F103]	ENSDARG00000086591	ENSORLP00000000023	ENSDARP00000126712
ENSORLG00000000019	ENSORLT00000000023		Histone H2B [Source:UniProtKB/TrEMBL;Acc:B6F103]	ENSDARG00000089719	ENSORLP00000000023	ENSDARP00000129570
ENSORLG00000000019	ENSORLT00000000023		Histone H2B [Source:UniProtKB/TrEMBL;Acc:B6F103]	ENSDARG00000089039	ENSORLP00000000023	ENSDARP00000099813
ENSORLG00000000019	ENSORLT00000000023		Histone H2B [Source:UniProtKB/TrEMBL;Acc:B6F103]	ENSDARG00000101780	ENSORLP00000000023	ENSDARP00000110511
ENSORLG00000000019	ENSORLT00000000023		Histone H2B [Source:UniProtKB/TrEMBL;Acc:B6F103]	ENSDARG00000103722	ENSORLP00000000023	ENSDARP00000133316
ENSORLG00000000019	ENSORLT00000000023		Histone H2B [Source:UniProtKB/TrEMBL;Acc:B6F103]	ENSDARG00000070254	ENSORLP00000000023	ENSDARP00000128277
ENSORLG00000000019	ENSORLT00000000023		Histone H2B [Source:UniProtKB/TrEMBL;Acc:B6F103]	ENSDARG00000087854	ENSORLP00000000023	ENSDARP00000128269
ENSORLG00000000019	ENSORLT00000000023		Histone H2B [Source:UniProtKB/TrEMBL;Acc:B6F103]	ENSDARG00000051726	ENSORLP00000000023	ENSDARP00000107702
ENSORLG00000000019	ENSORLT00000000023		Histone H2B [Source:UniProtKB/TrEMBL;Acc:B6F103]	ENSDARG00000104588	ENSORLP00000000023	ENSDARP00000135716
ENSORLG00000000019	ENSORLT00000000023		Histone H2B [Source:UniProtKB/TrEMBL;Acc:B6F103]	ENSDARG00000094744	ENSORLP00000000023	ENSDARP00000126636
ENSORLG00000000019	ENSORLT00000000023		Histone H2B [Source:UniProtKB/TrEMBL;Acc:B6F103]	ENSDARG00000104554	ENSORLP00000000023	ENSDARP00000139235
ENSORLG00000000020	ENSORLT00000000025	zgc:153409	zgc:153409 [Source:ZFIN;Acc:ZDB-GENE-060929-224]	ENSDARG00000089823	ENSORLP00000000025	ENSDARP00000111930
ENSORLG00000000020	ENSORLT00000000025	zgc:153409	zgc:153409 [Source:ZFIN;Acc:ZDB-GENE-060929-224]	ENSDARG00000101114	ENSORLP00000000025	ENSDARP00000134261
ENSORLG00000000020	ENSORLT00000000025	zgc:153409	zgc:153409 [Source:ZFIN;Acc:ZDB-GENE-060929-224]	ENSDARG00000091313	ENSORLP00000000025	ENSDARP00000107547
ENSORLG00000000020	ENSORLT00000000025	zgc:153409	zgc:153409 [Source:ZFIN;Acc:ZDB-GENE-060929-224]	ENSDARG00000061547	ENSORLP00000000025	ENSDARP00000082327
ENSORLG00000000021	ENSORLT00000000027		Uncharacterized protein [Source:UniProtKB/TrEMBL;Acc:H2L2T1]	ENSDARG00000104317	ENSORLP00000000027	ENSDARP00000137155
ENSORLG00000000021	ENSORLT00000000027		Uncharacterized protein [Source:UniProtKB/TrEMBL;Acc:H2L2T1]	ENSDARG00000031745	ENSORLP00000000027	ENSDARP00000048447
ENSORLG00000000021	ENSORLT00000000027		Uncharacterized protein [Source:UniProtKB/TrEMBL;Acc:H2L2T1]	ENSDARG00000103716	ENSORLP00000000027	ENSDARP00000136215
ENSORLG00000000021	ENSORLT00000000027		Uncharacterized protein [Source:UniProtKB/TrEMBL;Acc:H2L2T1]	ENSDARG00000101675	ENSORLP00000000027	ENSDARP00000131722
ENSORLG00000000021	ENSORLT00000000027		Uncharacterized protein [Source:UniProtKB/TrEMBL;Acc:H2L2T1]	ENSDARG00000086294	ENSORLP00000000027	ENSDARP00000112102
ENSORLG00000000021	ENSORLT00000000027		Uncharacterized protein [Source:UniProtKB/TrEMBL;Acc:H2L2T1]	ENSDARG00000074816	ENSORLP00000000027	ENSDARP00000100115
ENSORLG00000000021	ENSORLT00000000027		Uncharacterized protein [Source:UniProtKB/TrEMBL;Acc:H2L2T1]	ENSDARG00000103702	ENSORLP00000000027	ENSDARP00000134462
ENSORLG00000000021	ENSORLT00000000027		Uncharacterized protein [Source:UniProtKB/TrEMBL;Acc:H2L2T1]	ENSDARG00000075932	ENSORLP00000000027	ENSDARP00000010619
ENSORLG00000000021	ENSORLT00000000027		Uncharacterized protein [Source:UniProtKB/TrEMBL;Acc:H2L2T1]	ENSDARG00000070206	ENSORLP00000000027	ENSDARP00000093621
ENSORLG00000000024	ENSORLT00000000031	als2b	amyotrophic lateral sclerosis 2b (juvenile) [Source:ZFIN;Acc:ZDB-GENE-080929-1]	ENSDARG00000076924	ENSORLP00000000031	ENSDARP00000098244
ENSORLG00000000025	ENSORLT00000000030		Nonclassical MHC class II antigen beta chain; Uncharacterized protein [Source:UniProtKB/TrEMBL;Acc:H2L2T3]	ENSDARG00000079105	ENSORLP00000000030	ENSDARP00000100252
ENSORLG00000000025	ENSORLT00000000030		Nonclassical MHC class II antigen beta chain; Uncharacterized protein [Source:UniProtKB/TrEMBL;Acc:H2L2T3]	ENSDARG00000074510	ENSORLP00000000030	ENSDARP00000088705
ENSORLG00000000025	ENSORLT00000000030		Nonclassical MHC class II antigen beta chain; Uncharacterized protein [Source:UniProtKB/TrEMBL;Acc:H2L2T3]	ENSDARG00000104730	ENSORLP00000000030	ENSDARP00000139928
ENSORLG00000000025	ENSORLT00000000030		Nonclassical MHC class II antigen beta chain; Uncharacterized protein [Source:UniProtKB/TrEMBL;Acc:H2L2T3]	ENSDARG00000101030	ENSORLP00000000030	ENSDARP00000138504
ENSORLG00000000025	ENSORLT00000000030		Nonclassical MHC class II antigen beta chain; Uncharacterized protein [Source:UniProtKB/TrEMBL;Acc:H2L2T3]	ENSDARG00000101337	ENSORLP00000000030	ENSDARP00000136440
ENSORLG00000000025	ENSORLT00000000030		Nonclassical MHC class II antigen beta chain; Uncharacterized protein [Source:UniProtKB/TrEMBL;Acc:H2L2T3]	ENSDARG00000076307	ENSORLP00000000030	ENSDARP00000140023
ENSORLG00000000025	ENSORLT00000000030		Nonclassical MHC class II antigen beta chain; Uncharacterized protein [Source:UniProtKB/TrEMBL;Acc:H2L2T3]	ENSDARG00000104635	ENSORLP00000000030	ENSDARP00000137499
ENSORLG00000000026	ENSORLT00000000032	zgc:113142	zgc:113142 [Source:ZFIN;Acc:ZDB-GENE-050220-2]	ENSDARG00000038969	ENSORLP00000000033	ENSDARP00000056885
ENSORLG00000000026	ENSORLT00000000033	zgc:113142	zgc:113142 [Source:ZFIN;Acc:ZDB-GENE-050220-2]	ENSDARG00000038969	ENSORLP00000000033	ENSDARP00000056885
ENSORLG00000000030	ENSORLT00000000036	inpp4ab	inositol polyphosphate-4-phosphatase, type Ib [Source:ZFIN;Acc:ZDB-GENE-081104-521]	ENSDARG00000070995	ENSORLP00000000036	ENSDARP00000091535
ENSORLG00000000030	ENSORLT00000000038	inpp4ab	inositol polyphosphate-4-phosphatase, type Ib [Source:ZFIN;Acc:ZDB-GENE-081104-521]	ENSDARG00000070995	ENSORLP00000000036	ENSDARP00000091535
ENSORLG00000000033	ENSORLT00000000041		Uncharacterized protein [Source:UniProtKB/TrEMBL;Acc:H2L2U3]	ENSDARG00000068841	ENSORLP00000000041	ENSDARP00000115747
ENSORLG00000000033	ENSORLT00000000041		Uncharacterized protein [Source:UniProtKB/TrEMBL;Acc:H2L2U3]	ENSDARG00000102028	ENSORLP00000000041	ENSDARP00000107944
ENSORLG00000000034	ENSORLT00000000042	cttn	cortactin [Source:ZFIN;Acc:ZDB-GENE-040715-3]	ENSDARG00000011777	ENSORLP00000000042	ENSDARP00000131649
ENSORLG00000000039	ENSORLT00000000047	hoga1	4-hydroxy-2-oxoglutarate aldolase 1 [Source:ZFIN;Acc:ZDB-GENE-040426-2242]	ENSDARG00000018944	ENSORLP00000000047	ENSDARP00000021126
ENSORLG00000000041	ENSORLT00000000052	ect2	epithelial cell transforming 2 [Source:ZFIN;Acc:ZDB-GENE-040831-2]	ENSDARG00000007278	ENSORLP00000000052	ENSDARP00000134213
ENSORLG00000000043	ENSORLT00000000050	morn4	MORN repeat containing 4 [Source:ZFIN;Acc:ZDB-GENE-050417-7]	ENSDARG00000039062	ENSORLP00000000050	ENSDARP00000099279
ENSORLG00000000044	ENSORLT00000000051	wu:fc17b08 (1 of 2)	wu:fc17b08 [Source:ZFIN;Acc:ZDB-GENE-030131-2746]	ENSDARG00000094249	ENSORLP00000000051	ENSDARP00000122065
ENSORLG00000000049	ENSORLT00000000060	mcf2l2	MCF.2 cell line derived transforming sequence-like 2 [Source:ZFIN;Acc:ZDB-GENE-100812-1]	ENSDARG00000079742	ENSORLP00000000060	ENSDARP00000134580
ENSORLG00000000050	ENSORLT00000000058	nr4a2b	nuclear receptor subfamily 4, group A, member 2b [Source:ZFIN;Acc:ZDB-GENE-040718-103]	ENSDARG00000044532	ENSORLP00000000058	ENSDARP00000065384
ENSORLG00000000052	ENSORLT00000000062	gpd2	glycerol-3-phosphate dehydrogenase 2 (mitochondrial) [Source:ZFIN;Acc:ZDB-GENE-030131-4869]	ENSDARG00000062430	ENSORLP00000000062	ENSDARP00000119186
ENSORLG00000000053	ENSORLT00000000063	rfc4	replication factor C (activator 1) 4 [Source:ZFIN;Acc:ZDB-GENE-040824-3]	ENSDARG00000042458	ENSORLP00000000063	ENSDARP00000130135
ENSORLG00000000054	ENSORLT00000000064	guca1g	guanylate cyclase activator 1g [Source:ZFIN;Acc:ZDB-GENE-050120-1]	ENSDARG00000045737	ENSORLP00000000064	ENSDARP00000067238
ENSORLG00000000055	ENSORLT00000000072	slit1b	slit homolog 1b (Drosophila) [Source:ZFIN;Acc:ZDB-GENE-030722-4]	ENSDARG00000099446	ENSORLP00000000072	ENSDARP00000139567
ENSORLG00000000058	ENSORLT00000000067	rassf7b	Ras association (RalGDS/AF-6) domain family (N-terminal) member 7b [Source:ZFIN;Acc:ZDB-GENE-030429-1]	ENSDARG00000003193	ENSORLP00000000067	ENSDARP00000027148
ENSORLG00000000059	ENSORLT00000000068	pcbp3	poly(rC) binding protein 3 [Source:ZFIN;Acc:ZDB-GENE-050522-157]	ENSDARG00000054378	ENSORLP00000000068	ENSDARP00000115582
ENSORLG00000000060	ENSORLT00000000071	BRSK2	BR serine/threonine kinase 2 [Source:HGNC Symbol;Acc:HGNC:11405]	ENSDARG00000077791	ENSORLP00000000071	ENSDARP00000103379
ENSORLG00000000060	ENSORLT00000000073	BRSK2	BR serine/threonine kinase 2 [Source:HGNC Symbol;Acc:HGNC:11405]	ENSDARG00000077791	ENSORLP00000000071	ENSDARP00000103379
ENSORLG00000000062	ENSORLT00000000074	arhgap19	Rho GTPase activating protein 19 [Source:ZFIN;Acc:ZDB-GENE-100922-157]	ENSDARG00000083189	ENSORLP00000000074	ENSDARP00000123168
ENSORLG00000000063	ENSORLT00000000076	si:dkey-276l13.3	si:dkey-276l13.3 [Source:ZFIN;Acc:ZDB-GENE-110407-7]	ENSDARG00000058145	ENSORLP00000000076	ENSDARP00000126297
ENSORLG00000000064	ENSORLT00000000075	RHOU (1 of 2)	ras homolog family member U [Source:HGNC Symbol;Acc:HGNC:17794]	ENSDARG00000005626	ENSORLP00000000075	ENSDARP00000019782
ENSORLG00000000068	ENSORLT00000000082	dfnb59	deafness, autosomal recessive 59 [Source:ZFIN;Acc:ZDB-GENE-110411-133]	ENSDARG00000079945	ENSORLP00000000082	ENSDARP00000124142
ENSORLG00000000070	ENSORLT00000000083	gyltl1b	glycosyltransferase-like 1b [Source:ZFIN;Acc:ZDB-GENE-050419-253]	ENSDARG00000017058	ENSORLP00000000083	ENSDARP00000130814
ENSORLG00000000072	ENSORLT00000000085	KIAA0895L	KIAA0895-like [Source:HGNC Symbol;Acc:HGNC:34408]	ENSDARG00000059529	ENSORLP00000000085	ENSDARP00000077265
ENSORLG00000000073	ENSORLT00000000094	cdh2	cadherin 2, type 1, N-cadherin (neuronal) [Source:ZFIN;Acc:ZDB-GENE-990415-171]	ENSDARG00000018693	ENSORLP00000000094	ENSDARP00000003949
ENSORLG00000000073	ENSORLT00000000096	cdh2	cadherin 2, type 1, N-cadherin (neuronal) [Source:ZFIN;Acc:ZDB-GENE-990415-171]	ENSDARG00000018693	ENSORLP00000000094	ENSDARP00000003949
ENSORLG00000000073	ENSORLT00000000098	cdh2	cadherin 2, type 1, N-cadherin (neuronal) [Source:ZFIN;Acc:ZDB-GENE-990415-171]	ENSDARG00000018693	ENSORLP00000000094	ENSDARP00000003949
ENSORLG00000000073	ENSORLT00000000100	cdh2	cadherin 2, type 1, N-cadherin (neuronal) [Source:ZFIN;Acc:ZDB-GENE-990415-171]	ENSDARG00000018693	ENSORLP00000000094	ENSDARP00000003949
ENSORLG00000000074	ENSORLT00000000087	csnk2a2a	casein kinase 2, alpha prime polypeptide a [Source:ZFIN;Acc:ZDB-GENE-990415-28]	ENSDARG00000012818	ENSORLP00000000087	ENSDARP00000027027
ENSORLG00000000075	ENSORLT00000000089	MYOM2 (1 of 2)	myomesin 2 [Source:HGNC Symbol;Acc:HGNC:7614]	ENSDARG00000075433	ENSORLP00000000089	ENSDARP00000137130
ENSORLG00000000076	ENSORLT00000000088	ZNF319 (1 of 2)	zinc finger protein 319 [Source:HGNC Symbol;Acc:HGNC:13644]	ENSDARG00000073856	ENSORLP00000000088	ENSDARP00000104272
ENSORLG00000000077	ENSORLT00000000090	JPH3 (1 of 2)	junctophilin 3 [Source:HGNC Symbol;Acc:HGNC:14203]	ENSDARG00000059534	ENSORLP00000000090	ENSDARP00000077277
ENSORLG00000000079	ENSORLT00000000110	col5a2b	collagen, type V, alpha 2b [Source:ZFIN;Acc:ZDB-GENE-110406-2]	ENSDARG00000024847	ENSORLP00000000110	ENSDARP00000031878
ENSORLG00000000080	ENSORLT00000000093	lgsn	lengsin, lens protein with glutamine synthetase domain [Source:ZFIN;Acc:ZDB-GENE-060312-26]	ENSDARG00000007715	ENSORLP00000000093	ENSDARP00000138389
ENSORLG00000000081	ENSORLT00000000095	ptp4a1	protein tyrosine phosphatase type IVA, member 1 [Source:ZFIN;Acc:ZDB-GENE-041121-11]	ENSDARG00000006242	ENSORLP00000000095	ENSDARP00000124821
ENSORLG00000000083	ENSORLT00000000099	HYLS1	hydrolethalus syndrome 1 [Source:HGNC Symbol;Acc:HGNC:26558]	ENSDARG00000098623	ENSORLP00000000099	ENSDARP00000133882
ENSORLG00000000084	ENSORLT00000000101	psmd13	proteasome (prosome, macropain) 26S subunit, non-ATPase, 13 [Source:ZFIN;Acc:ZDB-GENE-040426-1004]	ENSDARG00000016239	ENSORLP00000000101	ENSDARP00000095348
ENSORLG00000000084	ENSORLT00000000102	psmd13	proteasome (prosome, macropain) 26S subunit, non-ATPase, 13 [Source:ZFIN;Acc:ZDB-GENE-040426-1004]	ENSDARG00000016239	ENSORLP00000000101	ENSDARP00000095348
ENSORLG00000000085	ENSORLT00000000103	mrpl4	mitochondrial ribosomal protein L4 [Source:ZFIN;Acc:ZDB-GENE-050522-388]	ENSDARG00000058824	ENSORLP00000000106	ENSDARP00000076204
ENSORLG00000000085	ENSORLT00000000104	mrpl4	mitochondrial ribosomal protein L4 [Source:ZFIN;Acc:ZDB-GENE-050522-388]	ENSDARG00000058824	ENSORLP00000000106	ENSDARP00000076204
ENSORLG00000000085	ENSORLT00000000106	mrpl4	mitochondrial ribosomal protein L4 [Source:ZFIN;Acc:ZDB-GENE-050522-388]	ENSDARG00000058824	ENSORLP00000000106	ENSDARP00000076204
ENSORLG00000000086	ENSORLT00000000105	sirt3	sirtuin 3 [Source:ZFIN;Acc:ZDB-GENE-070112-1762]	ENSDARG00000035819	ENSORLP00000000105	ENSDARP00000051972
ENSORLG00000000087	ENSORLT00000000111	hug	HuG [Source:ZFIN;Acc:ZDB-GENE-000210-17]	ENSDARG00000101744	ENSORLP00000000111	ENSDARP00000130648
ENSORLG00000000087	ENSORLT00000000112	hug	HuG [Source:ZFIN;Acc:ZDB-GENE-000210-17]	ENSDARG00000101744	ENSORLP00000000111	ENSDARP00000130648
ENSORLG00000000088	ENSORLT00000000107	drd4a (1 of 2)	dopamine receptor D4a [Source:ZFIN;Acc:ZDB-GENE-070112-996]	ENSDARG00000038363	ENSORLP00000000107	ENSDARP00000137479
ENSORLG00000000089	ENSORLT00000000108	si:ch211-69b7.6	si:ch211-69b7.6 [Source:ZFIN;Acc:ZDB-GENE-141212-266]	ENSDARG00000102146	ENSORLP00000000108	ENSDARP00000139934
ENSORLG00000000091	ENSORLT00000000113	calcrlb	calcitonin receptor-like b [Source:ZFIN;Acc:ZDB-GENE-080924-1]	ENSDARG00000011571	ENSORLP00000000113	ENSDARP00000125632
ENSORLG00000000092	ENSORLT00000000114	ctsd	cathepsin D [Source:ZFIN;Acc:ZDB-GENE-010131-8]	ENSDARG00000057698	ENSORLP00000000114	ENSDARP00000074872
ENSORLG00000000092	ENSORLT00000000117	ctsd	cathepsin D [Source:ZFIN;Acc:ZDB-GENE-010131-8]	ENSDARG00000057698	ENSORLP00000000114	ENSDARP00000074872
ENSORLG00000000093	ENSORLT00000000116	stx6	syntaxin 6 [Source:ZFIN;Acc:ZDB-GENE-030131-858]	ENSDARG00000042742	ENSORLP00000000116	ENSDARP00000062726
ENSORLG00000000095	ENSORLT00000000115	2007-03-01	membrane-associated ring finger (C3HC4) 7 [Source:ZFIN;Acc:ZDB-GENE-080204-121]	ENSDARG00000096271	ENSORLP00000000115	ENSDARP00000125629
ENSORLG00000000097	ENSORLT00000000119	adra2db	adrenergic, alpha-2D-, receptor b [Source:ZFIN;Acc:ZDB-GENE-021010-5]	ENSDARG00000054667	ENSORLP00000000119	ENSDARP00000071372
ENSORLG00000000098	ENSORLT00000000120	zeb2b	zinc finger E-box binding homeobox 2b [Source:ZFIN;Acc:ZDB-GENE-080717-1]	ENSDARG00000078416	ENSORLP00000000120	ENSDARP00000084452
ENSORLG00000000099	ENSORLT00000000122	acvr2ab	activin A receptor, type IIAb [Source:ZFIN;Acc:ZDB-GENE-120215-23]	ENSDARG00000104700	ENSORLP00000000122	ENSDARP00000139057
ENSORLG00000000100	ENSORLT00000000123	acana	aggrecan a [Source:ZFIN;Acc:ZDB-GENE-050208-221]	ENSDARG00000035891	ENSORLP00000000123	ENSDARP00000006674
ENSORLG00000000100	ENSORLT00000000124	acana	aggrecan a [Source:ZFIN;Acc:ZDB-GENE-050208-221]	ENSDARG00000035891	ENSORLP00000000123	ENSDARP00000006674
ENSORLG00000000102	ENSORLT00000000126	sp2	sp2 transcription factor [Source:ZFIN;Acc:ZDB-GENE-080410-1]	ENSDARG00000076763	ENSORLP00000000126	ENSDARP00000098588
ENSORLG00000000103	ENSORLT00000000127	orc4	origin recognition complex, subunit 4 [Source:ZFIN;Acc:ZDB-GENE-040426-2224]	ENSDARG00000101161	ENSORLP00000000127	ENSDARP00000130427
ENSORLG00000000104	ENSORLT00000000130	mbd5	methyl-CpG binding domain protein 5 [Source:ZFIN;Acc:ZDB-GENE-070209-125]	ENSDARG00000059581	ENSORLP00000000130	ENSDARP00000077389
ENSORLG00000000105	ENSORLT00000000131	tmem259	transmembrane protein 259 [Source:ZFIN;Acc:ZDB-GENE-080225-14]	ENSDARG00000060442	ENSORLP00000000131	ENSDARP00000079593
ENSORLG00000000106	ENSORLT00000000132	mrpl45	mitochondrial ribosomal protein L45 [Source:ZFIN;Acc:ZDB-GENE-040426-1041]	ENSDARG00000044942	ENSORLP00000000133	ENSDARP00000121834
ENSORLG00000000106	ENSORLT00000000133	mrpl45	mitochondrial ribosomal protein L45 [Source:ZFIN;Acc:ZDB-GENE-040426-1041]	ENSDARG00000044942	ENSORLP00000000133	ENSDARP00000121834
ENSORLG00000000107	ENSORLT00000000134	ppip5k1a	diphosphoinositol pentakisphosphate kinase 1a [Source:ZFIN;Acc:ZDB-GENE-100426-4]	ENSDARG00000076143	ENSORLP00000000134	ENSDARP00000097715
ENSORLG00000000107	ENSORLT00000000136	ppip5k1a	diphosphoinositol pentakisphosphate kinase 1a [Source:ZFIN;Acc:ZDB-GENE-100426-4]	ENSDARG00000076143	ENSORLP00000000134	ENSDARP00000097715
ENSORLG00000000109	ENSORLT00000000135	med16	mediator complex subunit 16 [Source:ZFIN;Acc:ZDB-GENE-090306-4]	ENSDARG00000040779	ENSORLP00000000135	ENSDARP00000059751
ENSORLG00000000109	ENSORLT00000000137	med16	mediator complex subunit 16 [Source:ZFIN;Acc:ZDB-GENE-090306-4]	ENSDARG00000040779	ENSORLP00000000135	ENSDARP00000059751
ENSORLG00000000110	ENSORLT00000000139	si:ch73-74h11.1 (1 of 2)	si:ch73-74h11.1 [Source:ZFIN;Acc:ZDB-GENE-091204-215]	ENSDARG00000062750	ENSORLP00000000139	ENSDARP00000119724
ENSORLG00000000111	ENSORLT00000000144	npepps	aminopeptidase puromycin sensitive [Source:ZFIN;Acc:ZDB-GENE-060524-3]	ENSDARG00000044943	ENSORLP00000000144	ENSDARP00000122475
ENSORLG00000000113	ENSORLT00000000143	map1aa	microtubule-associated protein 1Aa [Source:ZFIN;Acc:ZDB-GENE-100426-2]	ENSDARG00000059601	ENSORLP00000000143	ENSDARP00000077437
ENSORLG00000000116	ENSORLT00000000145	tp53bp1	tumor protein p53 binding protein, 1 [Source:ZFIN;Acc:ZDB-GENE-030131-3695]	ENSDARG00000079000	ENSORLP00000000145	ENSDARP00000107556
ENSORLG00000000116	ENSORLT00000000146	tp53bp1	tumor protein p53 binding protein, 1 [Source:ZFIN;Acc:ZDB-GENE-030131-3695]	ENSDARG00000079000	ENSORLP00000000145	ENSDARP00000107556
ENSORLG00000000117	ENSORLT00000000149	bzw1a (1 of 2)	basic leucine zipper and W2 domains 1a [Source:ZFIN;Acc:ZDB-GENE-030131-3951]	ENSDARG00000010481	ENSORLP00000000149	ENSDARP00000022789
ENSORLG00000000118	ENSORLT00000000151	TRAPPC8	trafficking protein particle complex 8 [Source:HGNC Symbol;Acc:HGNC:29169]	ENSDARG00000038866	ENSORLP00000000151	ENSDARP00000071563
ENSORLG00000000119	ENSORLT00000000147	C6orf120	chromosome 6 open reading frame 120 [Source:HGNC Symbol;Acc:HGNC:21247]	ENSDARG00000017337	ENSORLP00000000147	ENSDARP00000014999
ENSORLG00000000120	ENSORLT00000000148	mrpl21	mitochondrial ribosomal protein L21 [Source:ZFIN;Acc:ZDB-GENE-061027-183]	ENSDARG00000003846	ENSORLP00000000148	ENSDARP00000130836
ENSORLG00000000123	ENSORLT00000000154	tubgcp4	tubulin, gamma complex associated protein 4 [Source:ZFIN;Acc:ZDB-GENE-081022-124]	ENSDARG00000005374	ENSORLP00000000154	ENSDARP00000025789
ENSORLG00000000125	ENSORLT00000000160	aox1	aldehyde oxidase 1 [Source:ZFIN;Acc:ZDB-GENE-050208-742]	ENSDARG00000020054	ENSORLP00000000160	ENSDARP00000043710
ENSORLG00000000126	ENSORLT00000000155	cdkn2aip	CDKN2A interacting protein [Source:ZFIN;Acc:ZDB-GENE-041010-188]	ENSDARG00000035853	ENSORLP00000000155	ENSDARP00000052029
ENSORLG00000000128	ENSORLT00000000158	slc5a9	solute carrier family 5 (sodium/sugar cotransporter), member 9 [Source:ZFIN;Acc:ZDB-GENE-080513-3]	ENSDARG00000005518	ENSORLP00000000162	ENSDARP00000008333
ENSORLG00000000128	ENSORLT00000000162	slc5a9	solute carrier family 5 (sodium/sugar cotransporter), member 9 [Source:ZFIN;Acc:ZDB-GENE-080513-3]	ENSDARG00000005518	ENSORLP00000000162	ENSDARP00000008333
ENSORLG00000000129	ENSORLT00000000157	cart2 (1 of 2)	cocaine- and amphetamine-regulated transcript 2 [Source:ZFIN;Acc:ZDB-GENE-050417-23]	ENSDARG00000045832	ENSORLP00000000157	ENSDARP00000067361
ENSORLG00000000130	ENSORLT00000000164	cdc6	cell division cycle 6 homolog (S. cerevisiae) [Source:ZFIN;Acc:ZDB-GENE-050506-131]	ENSDARG00000009942	ENSORLP00000000164	ENSDARP00000008736
ENSORLG00000000133	ENSORLT00000000163	sh3bp4a	SH3-domain binding protein 4a [Source:ZFIN;Acc:ZDB-GENE-040303-3]	ENSDARG00000020000	ENSORLP00000000163	ENSDARP00000110108
ENSORLG00000000135	ENSORLT00000000166	ahr2 (1 of 2)	aryl hydrocarbon receptor 2 [Source:ZFIN;Acc:ZDB-GENE-990714-16]	ENSDARG00000021833	ENSORLP00000000166	ENSDARP00000096540
ENSORLG00000000138	ENSORLT00000000174	cherp	calcium homeostasis endoplasmic reticulum protein [Source:ZFIN;Acc:ZDB-GENE-040407-1]	ENSDARG00000021812	ENSORLP00000000174	ENSDARP00000030934
ENSORLG00000000140	ENSORLT00000000170	mfsd6a	major facilitator superfamily domain containing 6a [Source:ZFIN;Acc:ZDB-GENE-050208-335]	ENSDARG00000032318	ENSORLP00000000170	ENSDARP00000139369
ENSORLG00000000143	ENSORLT00000000173		Uncharacterized protein [Source:UniProtKB/TrEMBL;Acc:H2L363]	ENSDARG00000098070	ENSORLP00000000173	ENSDARP00000131284
ENSORLG00000000144	ENSORLT00000000175	nab1b	NGFI-A binding protein 1b (EGR1 binding protein 1) [Source:ZFIN;Acc:ZDB-GENE-081105-85]	ENSDARG00000040700	ENSORLP00000000175	ENSDARP00000059627
ENSORLG00000000145	ENSORLT00000000178	slc13a1	solute carrier family 13 (sodium/sulphate symporters), member 1 [Source:ZFIN;Acc:ZDB-GENE-031222-3]	ENSDARG00000045638	ENSORLP00000000178	ENSDARP00000047006
ENSORLG00000000146	ENSORLT00000000183	nup133	nucleoporin 133 [Source:ZFIN;Acc:ZDB-GENE-040426-2941]	ENSDARG00000010078	ENSORLP00000000183	ENSDARP00000023984
ENSORLG00000000147	ENSORLT00000000176	NBL1	neuroblastoma 1, DAN family BMP antagonist [Source:HGNC Symbol;Acc:HGNC:7650]	ENSDARG00000102687	ENSORLP00000000176	ENSDARP00000138310
ENSORLG00000000148	ENSORLT00000000177	minos1	mitochondrial inner membrane organizing system 1 [Source:ZFIN;Acc:ZDB-GENE-060825-325]	ENSDARG00000101619	ENSORLP00000000177	ENSDARP00000130477
ENSORLG00000000149	ENSORLT00000000201	iqgap1	IQ motif containing GTPase activating protein 1 [Source:ZFIN;Acc:ZDB-GENE-050809-24]	ENSDARG00000078888	ENSORLP00000000201	ENSDARP00000098704
ENSORLG00000000151	ENSORLT00000000181	glsa	glutaminase a [Source:ZFIN;Acc:ZDB-GENE-050204-3]	ENSDARG00000062812	ENSORLP00000000181	ENSDARP00000123510
ENSORLG00000000152	ENSORLT00000000180	dohh	deoxyhypusine hydroxylase/monooxygenase [Source:ZFIN;Acc:ZDB-GENE-030131-451]	ENSDARG00000003564	ENSORLP00000000180	ENSDARP00000011317
ENSORLG00000000152	ENSORLT00000000182	dohh	deoxyhypusine hydroxylase/monooxygenase [Source:ZFIN;Acc:ZDB-GENE-030131-451]	ENSDARG00000003564	ENSORLP00000000180	ENSDARP00000011317
ENSORLG00000000152	ENSORLT00000000184	dohh	deoxyhypusine hydroxylase/monooxygenase [Source:ZFIN;Acc:ZDB-GENE-030131-451]	ENSDARG00000003564	ENSORLP00000000180	ENSDARP00000011317
ENSORLG00000000153	ENSORLT00000000188	MIB2	mindbomb E3 ubiquitin protein ligase 2 [Source:HGNC Symbol;Acc:HGNC:30577]	ENSDARG00000103609	ENSORLP00000000190	ENSDARP00000137222
ENSORLG00000000153	ENSORLT00000000190	MIB2	mindbomb E3 ubiquitin protein ligase 2 [Source:HGNC Symbol;Acc:HGNC:30577]	ENSDARG00000103609	ENSORLP00000000190	ENSDARP00000137222
ENSORLG00000000154	ENSORLT00000000185	capzb	capping protein (actin filament) muscle Z-line, beta [Source:ZFIN;Acc:ZDB-GENE-030131-7023]	ENSDARG00000100252	ENSORLP00000000187	ENSDARP00000140388
ENSORLG00000000154	ENSORLT00000000187	capzb	capping protein (actin filament) muscle Z-line, beta [Source:ZFIN;Acc:ZDB-GENE-030131-7023]	ENSDARG00000100252	ENSORLP00000000187	ENSDARP00000140388
ENSORLG00000000158	ENSORLT00000000195	spata18	spermatogenesis associated 18 [Source:ZFIN;Acc:ZDB-GENE-050522-306]	ENSDARG00000052343	ENSORLP00000000195	ENSDARP00000103183
ENSORLG00000000159	ENSORLT00000000191		Uncharacterized protein [Source:UniProtKB/TrEMBL;Acc:H2L380]	ENSDARG00000032637	ENSORLP00000000191	ENSDARP00000049134
ENSORLG00000000159	ENSORLT00000000191		Uncharacterized protein [Source:UniProtKB/TrEMBL;Acc:H2L380]	ENSDARG00000051735	ENSORLP00000000191	ENSDARP00000127047
ENSORLG00000000159	ENSORLT00000000191		Uncharacterized protein [Source:UniProtKB/TrEMBL;Acc:H2L380]	ENSDARG00000077456	ENSORLP00000000191	ENSDARP00000067943
ENSORLG00000000159	ENSORLT00000000191		Uncharacterized protein [Source:UniProtKB/TrEMBL;Acc:H2L380]	ENSDARG00000091905	ENSORLP00000000191	ENSDARP00000127877
ENSORLG00000000159	ENSORLT00000000191		Uncharacterized protein [Source:UniProtKB/TrEMBL;Acc:H2L380]	ENSDARG00000092395	ENSORLP00000000191	ENSDARP00000122796
ENSORLG00000000159	ENSORLT00000000191		Uncharacterized protein [Source:UniProtKB/TrEMBL;Acc:H2L380]	ENSDARG00000075508	ENSORLP00000000191	ENSDARP00000110558
ENSORLG00000000159	ENSORLT00000000191		Uncharacterized protein [Source:UniProtKB/TrEMBL;Acc:H2L380]	ENSDARG00000074012	ENSORLP00000000191	ENSDARP00000102672
ENSORLG00000000159	ENSORLT00000000191		Uncharacterized protein [Source:UniProtKB/TrEMBL;Acc:H2L380]	ENSDARG00000058479	ENSORLP00000000191	ENSDARP00000075802
ENSORLG00000000159	ENSORLT00000000191		Uncharacterized protein [Source:UniProtKB/TrEMBL;Acc:H2L380]	ENSDARG00000051718	ENSORLP00000000191	ENSDARP00000064399
ENSORLG00000000159	ENSORLT00000000191		Uncharacterized protein [Source:UniProtKB/TrEMBL;Acc:H2L380]	ENSDARG00000096992	ENSORLP00000000191	ENSDARP00000129366
ENSORLG00000000159	ENSORLT00000000191		Uncharacterized protein [Source:UniProtKB/TrEMBL;Acc:H2L380]	ENSDARG00000088889	ENSORLP00000000191	ENSDARP00000101178
ENSORLG00000000159	ENSORLT00000000191		Uncharacterized protein [Source:UniProtKB/TrEMBL;Acc:H2L380]	ENSDARG00000035519	ENSORLP00000000191	ENSDARP00000109050
ENSORLG00000000160	ENSORLT00000000192	ubiad1	UbiA prenyltransferase domain containing 1 [Source:ZFIN;Acc:ZDB-GENE-030131-3205]	ENSDARG00000013009	ENSORLP00000000192	ENSDARP00000012519
ENSORLG00000000161	ENSORLT00000000194	si:ch211-113a14.10 (1 of 4)	si:ch211-113a14.10 [Source:ZFIN;Acc:ZDB-GENE-121214-176]	ENSDARG00000089044	ENSORLP00000000194	ENSDARP00000106496
ENSORLG00000000162	ENSORLT00000000200	stat1a	signal transducer and activator of transcription 1, 91kDa [Source:ZFIN;Acc:ZDB-GENE-980526-499]	ENSDARG00000006266	ENSORLP00000000200	ENSDARP00000015753
ENSORLG00000000163	ENSORLT00000000196	si:dkey-261m9.9	si:dkey-261m9.9 [Source:ZFIN;Acc:ZDB-GENE-030131-5087]	ENSDARG00000076930	ENSORLP00000000196	ENSDARP00000101467
ENSORLG00000000164	ENSORLT00000000197	MMP23B	matrix metallopeptidase 23B [Source:HGNC Symbol;Acc:HGNC:7171]	ENSDARG00000043079	ENSORLP00000000197	ENSDARP00000063241
ENSORLG00000000165	ENSORLT00000000198		Histone H2B [Source:UniProtKB/TrEMBL;Acc:B6F103]	ENSDARG00000070289	ENSORLP00000000198	ENSDARP00000126757
ENSORLG00000000165	ENSORLT00000000198		Histone H2B [Source:UniProtKB/TrEMBL;Acc:B6F103]	ENSDARG00000051778	ENSORLP00000000198	ENSDARP00000067948
ENSORLG00000000165	ENSORLT00000000198		Histone H2B [Source:UniProtKB/TrEMBL;Acc:B6F103]	ENSDARG00000034203	ENSORLP00000000198	ENSDARP00000129172
ENSORLG00000000165	ENSORLT00000000198		Histone H2B [Source:UniProtKB/TrEMBL;Acc:B6F103]	ENSDARG00000104501	ENSORLP00000000198	ENSDARP00000139362
ENSORLG00000000165	ENSORLT00000000198		Histone H2B [Source:UniProtKB/TrEMBL;Acc:B6F103]	ENSDARG00000086751	ENSORLP00000000198	ENSDARP00000111973
ENSORLG00000000165	ENSORLT00000000198		Histone H2B [Source:UniProtKB/TrEMBL;Acc:B6F103]	ENSDARG00000039547	ENSORLP00000000198	ENSDARP00000126726
ENSORLG00000000165	ENSORLT00000000198		Histone H2B [Source:UniProtKB/TrEMBL;Acc:B6F103]	ENSDARG00000103147	ENSORLP00000000198	ENSDARP00000141704
ENSORLG00000000165	ENSORLT00000000198		Histone H2B [Source:UniProtKB/TrEMBL;Acc:B6F103]	ENSDARG00000075482	ENSORLP00000000198	ENSDARP00000101525
ENSORLG00000000165	ENSORLT00000000198		Histone H2B [Source:UniProtKB/TrEMBL;Acc:B6F103]	ENSDARG00000102806	ENSORLP00000000198	ENSDARP00000116739
ENSORLG00000000165	ENSORLT00000000198		Histone H2B [Source:UniProtKB/TrEMBL;Acc:B6F103]	ENSDARG00000076129	ENSORLP00000000198	ENSDARP00000099550
ENSORLG00000000165	ENSORLT00000000198		Histone H2B [Source:UniProtKB/TrEMBL;Acc:B6F103]	ENSDARG00000091728	ENSORLP00000000198	ENSDARP00000127763
ENSORLG00000000165	ENSORLT00000000198		Histone H2B [Source:UniProtKB/TrEMBL;Acc:B6F103]	ENSDARG00000078941	ENSORLP00000000198	ENSDARP00000102775
ENSORLG00000000165	ENSORLT00000000198		Histone H2B [Source:UniProtKB/TrEMBL;Acc:B6F103]	ENSDARG00000093195	ENSORLP00000000198	ENSDARP00000129663
ENSORLG00000000165	ENSORLT00000000198		Histone H2B [Source:UniProtKB/TrEMBL;Acc:B6F103]	ENSDARG00000092743	ENSORLP00000000198	ENSDARP00000128743
ENSORLG00000000165	ENSORLT00000000198		Histone H2B [Source:UniProtKB/TrEMBL;Acc:B6F103]	ENSDARG00000100210	ENSORLP00000000198	ENSDARP00000135098
ENSORLG00000000165	ENSORLT00000000198		Histone H2B [Source:UniProtKB/TrEMBL;Acc:B6F103]	ENSDARG00000070297	ENSORLP00000000198	ENSDARP00000127042
ENSORLG00000000165	ENSORLT00000000198		Histone H2B [Source:UniProtKB/TrEMBL;Acc:B6F103]	ENSDARG00000100259	ENSORLP00000000198	ENSDARP00000103937
ENSORLG00000000165	ENSORLT00000000198		Histone H2B [Source:UniProtKB/TrEMBL;Acc:B6F103]	ENSDARG00000086591	ENSORLP00000000198	ENSDARP00000126712
ENSORLG00000000165	ENSORLT00000000198		Histone H2B [Source:UniProtKB/TrEMBL;Acc:B6F103]	ENSDARG00000089719	ENSORLP00000000198	ENSDARP00000129570
ENSORLG00000000165	ENSORLT00000000198		Histone H2B [Source:UniProtKB/TrEMBL;Acc:B6F103]	ENSDARG00000089039	ENSORLP00000000198	ENSDARP00000099813
ENSORLG00000000165	ENSORLT00000000198		Histone H2B [Source:UniProtKB/TrEMBL;Acc:B6F103]	ENSDARG00000101780	ENSORLP00000000198	ENSDARP00000110511
ENSORLG00000000165	ENSORLT00000000198		Histone H2B [Source:UniProtKB/TrEMBL;Acc:B6F103]	ENSDARG00000103722	ENSORLP00000000198	ENSDARP00000133316
ENSORLG00000000165	ENSORLT00000000198		Histone H2B [Source:UniProtKB/TrEMBL;Acc:B6F103]	ENSDARG00000070254	ENSORLP00000000198	ENSDARP00000128277
ENSORLG00000000165	ENSORLT00000000198		Histone H2B [Source:UniProtKB/TrEMBL;Acc:B6F103]	ENSDARG00000087854	ENSORLP00000000198	ENSDARP00000128269
ENSORLG00000000165	ENSORLT00000000198		Histone H2B [Source:UniProtKB/TrEMBL;Acc:B6F103]	ENSDARG00000051726	ENSORLP00000000198	ENSDARP00000107702
ENSORLG00000000165	ENSORLT00000000198		Histone H2B [Source:UniProtKB/TrEMBL;Acc:B6F103]	ENSDARG00000104588	ENSORLP00000000198	ENSDARP00000135716
ENSORLG00000000165	ENSORLT00000000198		Histone H2B [Source:UniProtKB/TrEMBL;Acc:B6F103]	ENSDARG00000094744	ENSORLP00000000198	ENSDARP00000126636
ENSORLG00000000165	ENSORLT00000000198		Histone H2B [Source:UniProtKB/TrEMBL;Acc:B6F103]	ENSDARG00000104554	ENSORLP00000000198	ENSDARP00000139235
ENSORLG00000000166	ENSORLT00000000199	hist2h3c	histone cluster 2, H3c [Source:ZFIN;Acc:ZDB-GENE-070424-8]	ENSDARG00000094154	ENSORLP00000000199	ENSDARP00000112824
ENSORLG00000000166	ENSORLT00000000199	hist2h3c	histone cluster 2, H3c [Source:ZFIN;Acc:ZDB-GENE-070424-8]	ENSDARG00000095340	ENSORLP00000000199	ENSDARP00000113307
ENSORLG00000000166	ENSORLT00000000199	hist2h3c	histone cluster 2, H3c [Source:ZFIN;Acc:ZDB-GENE-070424-8]	ENSDARG00000097258	ENSORLP00000000199	ENSDARP00000128757
ENSORLG00000000168	ENSORLT00000000203	zgc:101846 (1 of 6)	zgc:101846 [Source:ZFIN;Acc:ZDB-GENE-041010-42]	ENSDARG00000068995	ENSORLP00000000203	ENSDARP00000090794
ENSORLG00000000171	ENSORLT00000000208	sgcb	sarcoglycan, beta (dystrophin-associated glycoprotein) [Source:ZFIN;Acc:ZDB-GENE-030131-6695]	ENSDARG00000052341	ENSORLP00000000208	ENSDARP00000068661
ENSORLG00000000171	ENSORLT00000000209	sgcb	sarcoglycan, beta (dystrophin-associated glycoprotein) [Source:ZFIN;Acc:ZDB-GENE-030131-6695]	ENSDARG00000052341	ENSORLP00000000208	ENSDARP00000068661
ENSORLG00000000171	ENSORLT00000000210	sgcb	sarcoglycan, beta (dystrophin-associated glycoprotein) [Source:ZFIN;Acc:ZDB-GENE-030131-6695]	ENSDARG00000052341	ENSORLP00000000208	ENSDARP00000068661
ENSORLG00000000172	ENSORLT00000000206		Uncharacterized protein [Source:UniProtKB/TrEMBL;Acc:H2L394]	ENSDARG00000068841	ENSORLP00000000206	ENSDARP00000115747
ENSORLG00000000172	ENSORLT00000000206		Uncharacterized protein [Source:UniProtKB/TrEMBL;Acc:H2L394]	ENSDARG00000102028	ENSORLP00000000206	ENSDARP00000107944
ENSORLG00000000173	ENSORLT00000000207		Histone H2B [Source:UniProtKB/TrEMBL;Acc:B6F103]	ENSDARG00000070289	ENSORLP00000000207	ENSDARP00000126757
ENSORLG00000000173	ENSORLT00000000207		Histone H2B [Source:UniProtKB/TrEMBL;Acc:B6F103]	ENSDARG00000051778	ENSORLP00000000207	ENSDARP00000067948
ENSORLG00000000173	ENSORLT00000000207		Histone H2B [Source:UniProtKB/TrEMBL;Acc:B6F103]	ENSDARG00000034203	ENSORLP00000000207	ENSDARP00000129172
ENSORLG00000000173	ENSORLT00000000207		Histone H2B [Source:UniProtKB/TrEMBL;Acc:B6F103]	ENSDARG00000104501	ENSORLP00000000207	ENSDARP00000139362
ENSORLG00000000173	ENSORLT00000000207		Histone H2B [Source:UniProtKB/TrEMBL;Acc:B6F103]	ENSDARG00000086751	ENSORLP00000000207	ENSDARP00000111973
ENSORLG00000000173	ENSORLT00000000207		Histone H2B [Source:UniProtKB/TrEMBL;Acc:B6F103]	ENSDARG00000039547	ENSORLP00000000207	ENSDARP00000126726
ENSORLG00000000173	ENSORLT00000000207		Histone H2B [Source:UniProtKB/TrEMBL;Acc:B6F103]	ENSDARG00000103147	ENSORLP00000000207	ENSDARP00000141704
ENSORLG00000000173	ENSORLT00000000207		Histone H2B [Source:UniProtKB/TrEMBL;Acc:B6F103]	ENSDARG00000075482	ENSORLP00000000207	ENSDARP00000101525
ENSORLG00000000173	ENSORLT00000000207		Histone H2B [Source:UniProtKB/TrEMBL;Acc:B6F103]	ENSDARG00000102806	ENSORLP00000000207	ENSDARP00000116739
ENSORLG00000000173	ENSORLT00000000207		Histone H2B [Source:UniProtKB/TrEMBL;Acc:B6F103]	ENSDARG00000076129	ENSORLP00000000207	ENSDARP00000099550
ENSORLG00000000173	ENSORLT00000000207		Histone H2B [Source:UniProtKB/TrEMBL;Acc:B6F103]	ENSDARG00000091728	ENSORLP00000000207	ENSDARP00000127763
ENSORLG00000000173	ENSORLT00000000207		Histone H2B [Source:UniProtKB/TrEMBL;Acc:B6F103]	ENSDARG00000078941	ENSORLP00000000207	ENSDARP00000102775
ENSORLG00000000173	ENSORLT00000000207		Histone H2B [Source:UniProtKB/TrEMBL;Acc:B6F103]	ENSDARG00000093195	ENSORLP00000000207	ENSDARP00000129663
ENSORLG00000000173	ENSORLT00000000207		Histone H2B [Source:UniProtKB/TrEMBL;Acc:B6F103]	ENSDARG00000092743	ENSORLP00000000207	ENSDARP00000128743
ENSORLG00000000173	ENSORLT00000000207		Histone H2B [Source:UniProtKB/TrEMBL;Acc:B6F103]	ENSDARG00000100210	ENSORLP00000000207	ENSDARP00000135098
ENSORLG00000000173	ENSORLT00000000207		Histone H2B [Source:UniProtKB/TrEMBL;Acc:B6F103]	ENSDARG00000070297	ENSORLP00000000207	ENSDARP00000127042
ENSORLG00000000173	ENSORLT00000000207		Histone H2B [Source:UniProtKB/TrEMBL;Acc:B6F103]	ENSDARG00000100259	ENSORLP00000000207	ENSDARP00000103937
ENSORLG00000000173	ENSORLT00000000207		Histone H2B [Source:UniProtKB/TrEMBL;Acc:B6F103]	ENSDARG00000086591	ENSORLP00000000207	ENSDARP00000126712
ENSORLG00000000173	ENSORLT00000000207		Histone H2B [Source:UniProtKB/TrEMBL;Acc:B6F103]	ENSDARG00000089719	ENSORLP00000000207	ENSDARP00000129570
ENSORLG00000000173	ENSORLT00000000207		Histone H2B [Source:UniProtKB/TrEMBL;Acc:B6F103]	ENSDARG00000089039	ENSORLP00000000207	ENSDARP00000099813
ENSORLG00000000173	ENSORLT00000000207		Histone H2B [Source:UniProtKB/TrEMBL;Acc:B6F103]	ENSDARG00000101780	ENSORLP00000000207	ENSDARP00000110511
ENSORLG00000000173	ENSORLT00000000207		Histone H2B [Source:UniProtKB/TrEMBL;Acc:B6F103]	ENSDARG00000103722	ENSORLP00000000207	ENSDARP00000133316
ENSORLG00000000173	ENSORLT00000000207		Histone H2B [Source:UniProtKB/TrEMBL;Acc:B6F103]	ENSDARG00000070254	ENSORLP00000000207	ENSDARP00000128277
ENSORLG00000000173	ENSORLT00000000207		Histone H2B [Source:UniProtKB/TrEMBL;Acc:B6F103]	ENSDARG00000087854	ENSORLP00000000207	ENSDARP00000128269
ENSORLG00000000173	ENSORLT00000000207		Histone H2B [Source:UniProtKB/TrEMBL;Acc:B6F103]	ENSDARG00000051726	ENSORLP00000000207	ENSDARP00000107702
ENSORLG00000000173	ENSORLT00000000207		Histone H2B [Source:UniProtKB/TrEMBL;Acc:B6F103]	ENSDARG00000104588	ENSORLP00000000207	ENSDARP00000135716
ENSORLG00000000173	ENSORLT00000000207		Histone H2B [Source:UniProtKB/TrEMBL;Acc:B6F103]	ENSDARG00000094744	ENSORLP00000000207	ENSDARP00000126636
ENSORLG00000000173	ENSORLT00000000207		Histone H2B [Source:UniProtKB/TrEMBL;Acc:B6F103]	ENSDARG00000104554	ENSORLP00000000207	ENSDARP00000139235
ENSORLG00000000174	ENSORLT00000000212	crtc3	CREB regulated transcription coactivator 3 [Source:ZFIN;Acc:ZDB-GENE-070712-2]	ENSDARG00000052114	ENSORLP00000000212	ENSDARP00000068393
ENSORLG00000000174	ENSORLT00000000213	crtc3	CREB regulated transcription coactivator 3 [Source:ZFIN;Acc:ZDB-GENE-070712-2]	ENSDARG00000052114	ENSORLP00000000212	ENSDARP00000068393
ENSORLG00000000175	ENSORLT00000000211	si:ch211-113a14.10 (2 of 4)	si:ch211-113a14.10 [Source:ZFIN;Acc:ZDB-GENE-121214-176]	ENSDARG00000089044	ENSORLP00000000211	ENSDARP00000106496
ENSORLG00000000176	ENSORLT00000000214		Uncharacterized protein [Source:UniProtKB/TrEMBL;Acc:H2L3A2]	ENSDARG00000032637	ENSORLP00000000214	ENSDARP00000049134
ENSORLG00000000176	ENSORLT00000000214		Uncharacterized protein [Source:UniProtKB/TrEMBL;Acc:H2L3A2]	ENSDARG00000051735	ENSORLP00000000214	ENSDARP00000127047
ENSORLG00000000176	ENSORLT00000000214		Uncharacterized protein [Source:UniProtKB/TrEMBL;Acc:H2L3A2]	ENSDARG00000077456	ENSORLP00000000214	ENSDARP00000067943
ENSORLG00000000176	ENSORLT00000000214		Uncharacterized protein [Source:UniProtKB/TrEMBL;Acc:H2L3A2]	ENSDARG00000091905	ENSORLP00000000214	ENSDARP00000127877
ENSORLG00000000176	ENSORLT00000000214		Uncharacterized protein [Source:UniProtKB/TrEMBL;Acc:H2L3A2]	ENSDARG00000092395	ENSORLP00000000214	ENSDARP00000122796
ENSORLG00000000176	ENSORLT00000000214		Uncharacterized protein [Source:UniProtKB/TrEMBL;Acc:H2L3A2]	ENSDARG00000075508	ENSORLP00000000214	ENSDARP00000110558
ENSORLG00000000176	ENSORLT00000000214		Uncharacterized protein [Source:UniProtKB/TrEMBL;Acc:H2L3A2]	ENSDARG00000074012	ENSORLP00000000214	ENSDARP00000102672
ENSORLG00000000176	ENSORLT00000000214		Uncharacterized protein [Source:UniProtKB/TrEMBL;Acc:H2L3A2]	ENSDARG00000058479	ENSORLP00000000214	ENSDARP00000075802
ENSORLG00000000176	ENSORLT00000000214		Uncharacterized protein [Source:UniProtKB/TrEMBL;Acc:H2L3A2]	ENSDARG00000051718	ENSORLP00000000214	ENSDARP00000064399
ENSORLG00000000176	ENSORLT00000000214		Uncharacterized protein [Source:UniProtKB/TrEMBL;Acc:H2L3A2]	ENSDARG00000096992	ENSORLP00000000214	ENSDARP00000129366
ENSORLG00000000176	ENSORLT00000000214		Uncharacterized protein [Source:UniProtKB/TrEMBL;Acc:H2L3A2]	ENSDARG00000088889	ENSORLP00000000214	ENSDARP00000101178
ENSORLG00000000176	ENSORLT00000000214		Uncharacterized protein [Source:UniProtKB/TrEMBL;Acc:H2L3A2]	ENSDARG00000035519	ENSORLP00000000214	ENSDARP00000109050
ENSORLG00000000178	ENSORLT00000000215	ADAMTSL5	ADAMTS-like 5 [Source:HGNC Symbol;Acc:HGNC:27912]	ENSDARG00000052118	ENSORLP00000000215	ENSDARP00000068400
ENSORLG00000000178	ENSORLT00000000216	ADAMTSL5	ADAMTS-like 5 [Source:HGNC Symbol;Acc:HGNC:27912]	ENSDARG00000052118	ENSORLP00000000215	ENSDARP00000068400
ENSORLG00000000179	ENSORLT00000000220	dcun1d4	DCN1, defective in cullin neddylation 1, domain containing 4 (S. cerevisiae) [Source:ZFIN;Acc:ZDB-GENE-041014-248]	ENSDARG00000092394	ENSORLP00000000220	ENSDARP00000114939
ENSORLG00000000179	ENSORLT00000000222	dcun1d4	DCN1, defective in cullin neddylation 1, domain containing 4 (S. cerevisiae) [Source:ZFIN;Acc:ZDB-GENE-041014-248]	ENSDARG00000092394	ENSORLP00000000220	ENSDARP00000114939
ENSORLG00000000180	ENSORLT00000000219	znf414	zinc finger protein 414 [Source:ZFIN;Acc:ZDB-GENE-070912-571]	ENSDARG00000079229	ENSORLP00000000219	ENSDARP00000100335
ENSORLG00000000181	ENSORLT00000000227	cdk11b	cyclin-dependent kinase 11B [Source:ZFIN;Acc:ZDB-GENE-041212-74]	ENSDARG00000102546	ENSORLP00000000238	ENSDARP00000138340
ENSORLG00000000181	ENSORLT00000000238	cdk11b	cyclin-dependent kinase 11B [Source:ZFIN;Acc:ZDB-GENE-041212-74]	ENSDARG00000102546	ENSORLP00000000238	ENSDARP00000138340
ENSORLG00000000182	ENSORLT00000000241	celsr2	cadherin, EGF LAG seven-pass G-type receptor 2 [Source:ZFIN;Acc:ZDB-GENE-070122-2]	ENSDARG00000019726	ENSORLP00000000241	ENSDARP00000076888
ENSORLG00000000182	ENSORLT00000000251	celsr2	cadherin, EGF LAG seven-pass G-type receptor 2 [Source:ZFIN;Acc:ZDB-GENE-070122-2]	ENSDARG00000019726	ENSORLP00000000241	ENSDARP00000076888
ENSORLG00000000184	ENSORLT00000000244	tbc1d15	TBC1 domain family, member 15 [Source:ZFIN;Acc:ZDB-GENE-041111-251]	ENSDARG00000057218	ENSORLP00000000244	ENSDARP00000111457
ENSORLG00000000184	ENSORLT00000000249	tbc1d15	TBC1 domain family, member 15 [Source:ZFIN;Acc:ZDB-GENE-041111-251]	ENSDARG00000057218	ENSORLP00000000244	ENSDARP00000111457
ENSORLG00000000187	ENSORLT00000000225	ociad2	OCIA domain containing 2 [Source:ZFIN;Acc:ZDB-GENE-041014-253]	ENSDARG00000052336	ENSORLP00000000225	ENSDARP00000131285
ENSORLG00000000189	ENSORLT00000000230	DOC2A (1 of 2)	double C2-like domains, alpha [Source:HGNC Symbol;Acc:HGNC:2985]	ENSDARG00000078736	ENSORLP00000000230	ENSDARP00000101250
ENSORLG00000000190	ENSORLT00000000228	lingo2a	leucine rich repeat and Ig domain containing 2a [Source:ZFIN;Acc:ZDB-GENE-080327-19]	ENSDARG00000074535	ENSORLP00000000228	ENSDARP00000103690
ENSORLG00000000191	ENSORLT00000000229		Uncharacterized protein [Source:UniProtKB/TrEMBL;Acc:H2L3B4]	ENSDARG00000096014	ENSORLP00000000229	ENSDARP00000130081
ENSORLG00000000191	ENSORLT00000000229		Uncharacterized protein [Source:UniProtKB/TrEMBL;Acc:H2L3B4]	ENSDARG00000100685	ENSORLP00000000229	ENSDARP00000130929
ENSORLG00000000196	ENSORLT00000000235	HNRNPA0 (1 of 5)	heterogeneous nuclear ribonucleoprotein A0 [Source:HGNC Symbol;Acc:HGNC:5030]	ENSDARG00000036162	ENSORLP00000000235	ENSDARP00000108805
ENSORLG00000000196	ENSORLT00000000235	HNRNPA0 (1 of 5)	heterogeneous nuclear ribonucleoprotein A0 [Source:HGNC Symbol;Acc:HGNC:5030]	ENSDARG00000036161	ENSORLP00000000235	ENSDARP00000052510
ENSORLG00000000197	ENSORLT00000000236		Uncharacterized protein [Source:UniProtKB/TrEMBL;Acc:H2L3B8]	ENSDARG00000096014	ENSORLP00000000236	ENSDARP00000130081
ENSORLG00000000197	ENSORLT00000000236		Uncharacterized protein [Source:UniProtKB/TrEMBL;Acc:H2L3B8]	ENSDARG00000100685	ENSORLP00000000236	ENSDARP00000130929
ENSORLG00000000198	ENSORLT00000000250	armc3	armadillo repeat containing 3 [Source:ZFIN;Acc:ZDB-GENE-110614-1]	ENSDARG00000074708	ENSORLP00000000250	ENSDARP00000098032
ENSORLG00000000198	ENSORLT00000000253	armc3	armadillo repeat containing 3 [Source:ZFIN;Acc:ZDB-GENE-110614-1]	ENSDARG00000074708	ENSORLP00000000250	ENSDARP00000098032
ENSORLG00000000199	ENSORLT00000000237	znfl2a	zinc finger-like gene 2a [Source:ZFIN;Acc:ZDB-GENE-030828-7]	ENSDARG00000008333	ENSORLP00000000237	ENSDARP00000012567
ENSORLG00000000199	ENSORLT00000000237	znfl2a	zinc finger-like gene 2a [Source:ZFIN;Acc:ZDB-GENE-030828-7]	ENSDARG00000096456	ENSORLP00000000237	ENSDARP00000107044
ENSORLG00000000199	ENSORLT00000000237	znfl2a	zinc finger-like gene 2a [Source:ZFIN;Acc:ZDB-GENE-030828-7]	ENSDARG00000100652	ENSORLP00000000237	ENSDARP00000131832
ENSORLG00000000199	ENSORLT00000000237	znfl2a	zinc finger-like gene 2a [Source:ZFIN;Acc:ZDB-GENE-030828-7]	ENSDARG00000096120	ENSORLP00000000237	ENSDARP00000125298
ENSORLG00000000199	ENSORLT00000000237	znfl2a	zinc finger-like gene 2a [Source:ZFIN;Acc:ZDB-GENE-030828-7]	ENSDARG00000092784	ENSORLP00000000237	ENSDARP00000121975
ENSORLG00000000199	ENSORLT00000000237	znfl2a	zinc finger-like gene 2a [Source:ZFIN;Acc:ZDB-GENE-030828-7]	ENSDARG00000094459	ENSORLP00000000237	ENSDARP00000126348
ENSORLG00000000199	ENSORLT00000000237	znfl2a	zinc finger-like gene 2a [Source:ZFIN;Acc:ZDB-GENE-030828-7]	ENSDARG00000088389	ENSORLP00000000237	ENSDARP00000105352
ENSORLG00000000199	ENSORLT00000000237	znfl2a	zinc finger-like gene 2a [Source:ZFIN;Acc:ZDB-GENE-030828-7]	ENSDARG00000093461	ENSORLP00000000237	ENSDARP00000116776
ENSORLG00000000199	ENSORLT00000000237	znfl2a	zinc finger-like gene 2a [Source:ZFIN;Acc:ZDB-GENE-030828-7]	ENSDARG00000102648	ENSORLP00000000237	ENSDARP00000132407
ENSORLG00000000199	ENSORLT00000000237	znfl2a	zinc finger-like gene 2a [Source:ZFIN;Acc:ZDB-GENE-030828-7]	ENSDARG00000088523	ENSORLP00000000237	ENSDARP00000129016
ENSORLG00000000199	ENSORLT00000000237	znfl2a	zinc finger-like gene 2a [Source:ZFIN;Acc:ZDB-GENE-030828-7]	ENSDARG00000096030	ENSORLP00000000237	ENSDARP00000134156
ENSORLG00000000201	ENSORLT00000000239	cxcl14	chemokine (C-X-C motif) ligand 14 [Source:ZFIN;Acc:ZDB-GENE-000619-1]	ENSDARG00000056627	ENSORLP00000000239	ENSDARP00000109550
ENSORLG00000000201	ENSORLT00000000240	cxcl14	chemokine (C-X-C motif) ligand 14 [Source:ZFIN;Acc:ZDB-GENE-000619-1]	ENSDARG00000056627	ENSORLP00000000239	ENSDARP00000109550
ENSORLG00000000202	ENSORLT00000000242		Uncharacterized protein [Source:UniProtKB/TrEMBL;Acc:H2L3C7]	ENSDARG00000089604	ENSORLP00000000242	ENSDARP00000110182
ENSORLG00000000202	ENSORLT00000000245		Uncharacterized protein [Source:UniProtKB/TrEMBL;Acc:H2L3C7]	ENSDARG00000089604	ENSORLP00000000242	ENSDARP00000110182
ENSORLG00000000202	ENSORLT00000000242		Uncharacterized protein [Source:UniProtKB/TrEMBL;Acc:H2L3C7]	ENSDARG00000094413	ENSORLP00000000242	ENSDARP00000141433
ENSORLG00000000202	ENSORLT00000000245		Uncharacterized protein [Source:UniProtKB/TrEMBL;Acc:H2L3C7]	ENSDARG00000094413	ENSORLP00000000242	ENSDARP00000141433
ENSORLG00000000202	ENSORLT00000000242		Uncharacterized protein [Source:UniProtKB/TrEMBL;Acc:H2L3C7]	ENSDARG00000100995	ENSORLP00000000242	ENSDARP00000133572
ENSORLG00000000202	ENSORLT00000000245		Uncharacterized protein [Source:UniProtKB/TrEMBL;Acc:H2L3C7]	ENSDARG00000100995	ENSORLP00000000242	ENSDARP00000133572
ENSORLG00000000202	ENSORLT00000000242		Uncharacterized protein [Source:UniProtKB/TrEMBL;Acc:H2L3C7]	ENSDARG00000101881	ENSORLP00000000242	ENSDARP00000132848
ENSORLG00000000202	ENSORLT00000000245		Uncharacterized protein [Source:UniProtKB/TrEMBL;Acc:H2L3C7]	ENSDARG00000101881	ENSORLP00000000242	ENSDARP00000132848
ENSORLG00000000202	ENSORLT00000000242		Uncharacterized protein [Source:UniProtKB/TrEMBL;Acc:H2L3C7]	ENSDARG00000104136	ENSORLP00000000242	ENSDARP00000130161
ENSORLG00000000202	ENSORLT00000000245		Uncharacterized protein [Source:UniProtKB/TrEMBL;Acc:H2L3C7]	ENSDARG00000104136	ENSORLP00000000242	ENSDARP00000130161
ENSORLG00000000202	ENSORLT00000000242		Uncharacterized protein [Source:UniProtKB/TrEMBL;Acc:H2L3C7]	ENSDARG00000099795	ENSORLP00000000242	ENSDARP00000134546
ENSORLG00000000202	ENSORLT00000000245		Uncharacterized protein [Source:UniProtKB/TrEMBL;Acc:H2L3C7]	ENSDARG00000099795	ENSORLP00000000242	ENSDARP00000134546
ENSORLG00000000202	ENSORLT00000000242		Uncharacterized protein [Source:UniProtKB/TrEMBL;Acc:H2L3C7]	ENSDARG00000103547	ENSORLP00000000242	ENSDARP00000138789
ENSORLG00000000202	ENSORLT00000000245		Uncharacterized protein [Source:UniProtKB/TrEMBL;Acc:H2L3C7]	ENSDARG00000103547	ENSORLP00000000242	ENSDARP00000138789
ENSORLG00000000202	ENSORLT00000000242		Uncharacterized protein [Source:UniProtKB/TrEMBL;Acc:H2L3C7]	ENSDARG00000099622	ENSORLP00000000242	ENSDARP00000137505
ENSORLG00000000202	ENSORLT00000000245		Uncharacterized protein [Source:UniProtKB/TrEMBL;Acc:H2L3C7]	ENSDARG00000099622	ENSORLP00000000242	ENSDARP00000137505
ENSORLG00000000202	ENSORLT00000000242		Uncharacterized protein [Source:UniProtKB/TrEMBL;Acc:H2L3C7]	ENSDARG00000093106	ENSORLP00000000242	ENSDARP00000125230
ENSORLG00000000202	ENSORLT00000000245		Uncharacterized protein [Source:UniProtKB/TrEMBL;Acc:H2L3C7]	ENSDARG00000093106	ENSORLP00000000242	ENSDARP00000125230
ENSORLG00000000202	ENSORLT00000000242		Uncharacterized protein [Source:UniProtKB/TrEMBL;Acc:H2L3C7]	ENSDARG00000102030	ENSORLP00000000242	ENSDARP00000136131
ENSORLG00000000202	ENSORLT00000000245		Uncharacterized protein [Source:UniProtKB/TrEMBL;Acc:H2L3C7]	ENSDARG00000102030	ENSORLP00000000242	ENSDARP00000136131
ENSORLG00000000202	ENSORLT00000000242		Uncharacterized protein [Source:UniProtKB/TrEMBL;Acc:H2L3C7]	ENSDARG00000078281	ENSORLP00000000242	ENSDARP00000068659
ENSORLG00000000202	ENSORLT00000000245		Uncharacterized protein [Source:UniProtKB/TrEMBL;Acc:H2L3C7]	ENSDARG00000078281	ENSORLP00000000242	ENSDARP00000068659
ENSORLG00000000202	ENSORLT00000000242		Uncharacterized protein [Source:UniProtKB/TrEMBL;Acc:H2L3C7]	ENSDARG00000104964	ENSORLP00000000242	ENSDARP00000130147
ENSORLG00000000202	ENSORLT00000000245		Uncharacterized protein [Source:UniProtKB/TrEMBL;Acc:H2L3C7]	ENSDARG00000104964	ENSORLP00000000242	ENSDARP00000130147
ENSORLG00000000202	ENSORLT00000000242		Uncharacterized protein [Source:UniProtKB/TrEMBL;Acc:H2L3C7]	ENSDARG00000103222	ENSORLP00000000242	ENSDARP00000135341
ENSORLG00000000202	ENSORLT00000000245		Uncharacterized protein [Source:UniProtKB/TrEMBL;Acc:H2L3C7]	ENSDARG00000103222	ENSORLP00000000242	ENSDARP00000135341
ENSORLG00000000202	ENSORLT00000000242		Uncharacterized protein [Source:UniProtKB/TrEMBL;Acc:H2L3C7]	ENSDARG00000092475	ENSORLP00000000242	ENSDARP00000115783
ENSORLG00000000202	ENSORLT00000000245		Uncharacterized protein [Source:UniProtKB/TrEMBL;Acc:H2L3C7]	ENSDARG00000092475	ENSORLP00000000242	ENSDARP00000115783
ENSORLG00000000202	ENSORLT00000000242		Uncharacterized protein [Source:UniProtKB/TrEMBL;Acc:H2L3C7]	ENSDARG00000100207	ENSORLP00000000242	ENSDARP00000134483
ENSORLG00000000202	ENSORLT00000000245		Uncharacterized protein [Source:UniProtKB/TrEMBL;Acc:H2L3C7]	ENSDARG00000100207	ENSORLP00000000242	ENSDARP00000134483
ENSORLG00000000202	ENSORLT00000000242		Uncharacterized protein [Source:UniProtKB/TrEMBL;Acc:H2L3C7]	ENSDARG00000100023	ENSORLP00000000242	ENSDARP00000130211
ENSORLG00000000202	ENSORLT00000000245		Uncharacterized protein [Source:UniProtKB/TrEMBL;Acc:H2L3C7]	ENSDARG00000100023	ENSORLP00000000242	ENSDARP00000130211
ENSORLG00000000202	ENSORLT00000000242		Uncharacterized protein [Source:UniProtKB/TrEMBL;Acc:H2L3C7]	ENSDARG00000101594	ENSORLP00000000242	ENSDARP00000131886
ENSORLG00000000202	ENSORLT00000000245		Uncharacterized protein [Source:UniProtKB/TrEMBL;Acc:H2L3C7]	ENSDARG00000101594	ENSORLP00000000242	ENSDARP00000131886
ENSORLG00000000202	ENSORLT00000000242		Uncharacterized protein [Source:UniProtKB/TrEMBL;Acc:H2L3C7]	ENSDARG00000093944	ENSORLP00000000242	ENSDARP00000115636
ENSORLG00000000202	ENSORLT00000000245		Uncharacterized protein [Source:UniProtKB/TrEMBL;Acc:H2L3C7]	ENSDARG00000093944	ENSORLP00000000242	ENSDARP00000115636
ENSORLG00000000202	ENSORLT00000000242		Uncharacterized protein [Source:UniProtKB/TrEMBL;Acc:H2L3C7]	ENSDARG00000102999	ENSORLP00000000242	ENSDARP00000140962
ENSORLG00000000202	ENSORLT00000000245		Uncharacterized protein [Source:UniProtKB/TrEMBL;Acc:H2L3C7]	ENSDARG00000102999	ENSORLP00000000242	ENSDARP00000140962
ENSORLG00000000202	ENSORLT00000000242		Uncharacterized protein [Source:UniProtKB/TrEMBL;Acc:H2L3C7]	ENSDARG00000104604	ENSORLP00000000242	ENSDARP00000132231
ENSORLG00000000202	ENSORLT00000000245		Uncharacterized protein [Source:UniProtKB/TrEMBL;Acc:H2L3C7]	ENSDARG00000104604	ENSORLP00000000242	ENSDARP00000132231
ENSORLG00000000202	ENSORLT00000000242		Uncharacterized protein [Source:UniProtKB/TrEMBL;Acc:H2L3C7]	ENSDARG00000093220	ENSORLP00000000242	ENSDARP00000113235
ENSORLG00000000202	ENSORLT00000000245		Uncharacterized protein [Source:UniProtKB/TrEMBL;Acc:H2L3C7]	ENSDARG00000093220	ENSORLP00000000242	ENSDARP00000113235
ENSORLG00000000202	ENSORLT00000000242		Uncharacterized protein [Source:UniProtKB/TrEMBL;Acc:H2L3C7]	ENSDARG00000104580	ENSORLP00000000242	ENSDARP00000141746
ENSORLG00000000202	ENSORLT00000000245		Uncharacterized protein [Source:UniProtKB/TrEMBL;Acc:H2L3C7]	ENSDARG00000104580	ENSORLP00000000242	ENSDARP00000141746
ENSORLG00000000202	ENSORLT00000000242		Uncharacterized protein [Source:UniProtKB/TrEMBL;Acc:H2L3C7]	ENSDARG00000103458	ENSORLP00000000242	ENSDARP00000134928
ENSORLG00000000202	ENSORLT00000000245		Uncharacterized protein [Source:UniProtKB/TrEMBL;Acc:H2L3C7]	ENSDARG00000103458	ENSORLP00000000242	ENSDARP00000134928
ENSORLG00000000202	ENSORLT00000000242		Uncharacterized protein [Source:UniProtKB/TrEMBL;Acc:H2L3C7]	ENSDARG00000104184	ENSORLP00000000242	ENSDARP00000142004
ENSORLG00000000202	ENSORLT00000000245		Uncharacterized protein [Source:UniProtKB/TrEMBL;Acc:H2L3C7]	ENSDARG00000104184	ENSORLP00000000242	ENSDARP00000142004
ENSORLG00000000202	ENSORLT00000000242		Uncharacterized protein [Source:UniProtKB/TrEMBL;Acc:H2L3C7]	ENSDARG00000104038	ENSORLP00000000242	ENSDARP00000134432
ENSORLG00000000202	ENSORLT00000000245		Uncharacterized protein [Source:UniProtKB/TrEMBL;Acc:H2L3C7]	ENSDARG00000104038	ENSORLP00000000242	ENSDARP00000134432
ENSORLG00000000202	ENSORLT00000000242		Uncharacterized protein [Source:UniProtKB/TrEMBL;Acc:H2L3C7]	ENSDARG00000100340	ENSORLP00000000242	ENSDARP00000132980
ENSORLG00000000202	ENSORLT00000000245		Uncharacterized protein [Source:UniProtKB/TrEMBL;Acc:H2L3C7]	ENSDARG00000100340	ENSORLP00000000242	ENSDARP00000132980
ENSORLG00000000202	ENSORLT00000000242		Uncharacterized protein [Source:UniProtKB/TrEMBL;Acc:H2L3C7]	ENSDARG00000099986	ENSORLP00000000242	ENSDARP00000132172
ENSORLG00000000202	ENSORLT00000000245		Uncharacterized protein [Source:UniProtKB/TrEMBL;Acc:H2L3C7]	ENSDARG00000099986	ENSORLP00000000242	ENSDARP00000132172
ENSORLG00000000202	ENSORLT00000000242		Uncharacterized protein [Source:UniProtKB/TrEMBL;Acc:H2L3C7]	ENSDARG00000105038	ENSORLP00000000242	ENSDARP00000133764
ENSORLG00000000202	ENSORLT00000000245		Uncharacterized protein [Source:UniProtKB/TrEMBL;Acc:H2L3C7]	ENSDARG00000105038	ENSORLP00000000242	ENSDARP00000133764
ENSORLG00000000202	ENSORLT00000000242		Uncharacterized protein [Source:UniProtKB/TrEMBL;Acc:H2L3C7]	ENSDARG00000100704	ENSORLP00000000242	ENSDARP00000131507
ENSORLG00000000202	ENSORLT00000000245		Uncharacterized protein [Source:UniProtKB/TrEMBL;Acc:H2L3C7]	ENSDARG00000100704	ENSORLP00000000242	ENSDARP00000131507
ENSORLG00000000202	ENSORLT00000000242		Uncharacterized protein [Source:UniProtKB/TrEMBL;Acc:H2L3C7]	ENSDARG00000096139	ENSORLP00000000242	ENSDARP00000136409
ENSORLG00000000202	ENSORLT00000000245		Uncharacterized protein [Source:UniProtKB/TrEMBL;Acc:H2L3C7]	ENSDARG00000096139	ENSORLP00000000242	ENSDARP00000136409
ENSORLG00000000202	ENSORLT00000000242		Uncharacterized protein [Source:UniProtKB/TrEMBL;Acc:H2L3C7]	ENSDARG00000090532	ENSORLP00000000242	ENSDARP00000128071
ENSORLG00000000202	ENSORLT00000000245		Uncharacterized protein [Source:UniProtKB/TrEMBL;Acc:H2L3C7]	ENSDARG00000090532	ENSORLP00000000242	ENSDARP00000128071
ENSORLG00000000202	ENSORLT00000000242		Uncharacterized protein [Source:UniProtKB/TrEMBL;Acc:H2L3C7]	ENSDARG00000102642	ENSORLP00000000242	ENSDARP00000135174
ENSORLG00000000202	ENSORLT00000000245		Uncharacterized protein [Source:UniProtKB/TrEMBL;Acc:H2L3C7]	ENSDARG00000102642	ENSORLP00000000242	ENSDARP00000135174
ENSORLG00000000202	ENSORLT00000000242		Uncharacterized protein [Source:UniProtKB/TrEMBL;Acc:H2L3C7]	ENSDARG00000104892	ENSORLP00000000242	ENSDARP00000140891
ENSORLG00000000202	ENSORLT00000000245		Uncharacterized protein [Source:UniProtKB/TrEMBL;Acc:H2L3C7]	ENSDARG00000104892	ENSORLP00000000242	ENSDARP00000140891
ENSORLG00000000202	ENSORLT00000000242		Uncharacterized protein [Source:UniProtKB/TrEMBL;Acc:H2L3C7]	ENSDARG00000101292	ENSORLP00000000242	ENSDARP00000142037
ENSORLG00000000202	ENSORLT00000000245		Uncharacterized protein [Source:UniProtKB/TrEMBL;Acc:H2L3C7]	ENSDARG00000101292	ENSORLP00000000242	ENSDARP00000142037
ENSORLG00000000202	ENSORLT00000000242		Uncharacterized protein [Source:UniProtKB/TrEMBL;Acc:H2L3C7]	ENSDARG00000104697	ENSORLP00000000242	ENSDARP00000132153
ENSORLG00000000202	ENSORLT00000000245		Uncharacterized protein [Source:UniProtKB/TrEMBL;Acc:H2L3C7]	ENSDARG00000104697	ENSORLP00000000242	ENSDARP00000132153
ENSORLG00000000202	ENSORLT00000000242		Uncharacterized protein [Source:UniProtKB/TrEMBL;Acc:H2L3C7]	ENSDARG00000098062	ENSORLP00000000242	ENSDARP00000121871
ENSORLG00000000202	ENSORLT00000000245		Uncharacterized protein [Source:UniProtKB/TrEMBL;Acc:H2L3C7]	ENSDARG00000098062	ENSORLP00000000242	ENSDARP00000121871
ENSORLG00000000202	ENSORLT00000000242		Uncharacterized protein [Source:UniProtKB/TrEMBL;Acc:H2L3C7]	ENSDARG00000098101	ENSORLP00000000242	ENSDARP00000134198
ENSORLG00000000202	ENSORLT00000000245		Uncharacterized protein [Source:UniProtKB/TrEMBL;Acc:H2L3C7]	ENSDARG00000098101	ENSORLP00000000242	ENSDARP00000134198
ENSORLG00000000202	ENSORLT00000000242		Uncharacterized protein [Source:UniProtKB/TrEMBL;Acc:H2L3C7]	ENSDARG00000101797	ENSORLP00000000242	ENSDARP00000131789
ENSORLG00000000202	ENSORLT00000000245		Uncharacterized protein [Source:UniProtKB/TrEMBL;Acc:H2L3C7]	ENSDARG00000101797	ENSORLP00000000242	ENSDARP00000131789
ENSORLG00000000202	ENSORLT00000000242		Uncharacterized protein [Source:UniProtKB/TrEMBL;Acc:H2L3C7]	ENSDARG00000100543	ENSORLP00000000242	ENSDARP00000134849
ENSORLG00000000202	ENSORLT00000000245		Uncharacterized protein [Source:UniProtKB/TrEMBL;Acc:H2L3C7]	ENSDARG00000100543	ENSORLP00000000242	ENSDARP00000134849
ENSORLG00000000202	ENSORLT00000000242		Uncharacterized protein [Source:UniProtKB/TrEMBL;Acc:H2L3C7]	ENSDARG00000101817	ENSORLP00000000242	ENSDARP00000109772
ENSORLG00000000202	ENSORLT00000000245		Uncharacterized protein [Source:UniProtKB/TrEMBL;Acc:H2L3C7]	ENSDARG00000101817	ENSORLP00000000242	ENSDARP00000109772
ENSORLG00000000202	ENSORLT00000000242		Uncharacterized protein [Source:UniProtKB/TrEMBL;Acc:H2L3C7]	ENSDARG00000094147	ENSORLP00000000242	ENSDARP00000130193
ENSORLG00000000202	ENSORLT00000000245		Uncharacterized protein [Source:UniProtKB/TrEMBL;Acc:H2L3C7]	ENSDARG00000094147	ENSORLP00000000242	ENSDARP00000130193
ENSORLG00000000202	ENSORLT00000000242		Uncharacterized protein [Source:UniProtKB/TrEMBL;Acc:H2L3C7]	ENSDARG00000101843	ENSORLP00000000242	ENSDARP00000137867
ENSORLG00000000202	ENSORLT00000000245		Uncharacterized protein [Source:UniProtKB/TrEMBL;Acc:H2L3C7]	ENSDARG00000101843	ENSORLP00000000242	ENSDARP00000137867
ENSORLG00000000202	ENSORLT00000000242		Uncharacterized protein [Source:UniProtKB/TrEMBL;Acc:H2L3C7]	ENSDARG00000089635	ENSORLP00000000242	ENSDARP00000108835
ENSORLG00000000202	ENSORLT00000000245		Uncharacterized protein [Source:UniProtKB/TrEMBL;Acc:H2L3C7]	ENSDARG00000089635	ENSORLP00000000242	ENSDARP00000108835
ENSORLG00000000202	ENSORLT00000000242		Uncharacterized protein [Source:UniProtKB/TrEMBL;Acc:H2L3C7]	ENSDARG00000100112	ENSORLP00000000242	ENSDARP00000139776
ENSORLG00000000202	ENSORLT00000000245		Uncharacterized protein [Source:UniProtKB/TrEMBL;Acc:H2L3C7]	ENSDARG00000100112	ENSORLP00000000242	ENSDARP00000139776
ENSORLG00000000202	ENSORLT00000000242		Uncharacterized protein [Source:UniProtKB/TrEMBL;Acc:H2L3C7]	ENSDARG00000075417	ENSORLP00000000242	ENSDARP00000131219
ENSORLG00000000202	ENSORLT00000000245		Uncharacterized protein [Source:UniProtKB/TrEMBL;Acc:H2L3C7]	ENSDARG00000075417	ENSORLP00000000242	ENSDARP00000131219
ENSORLG00000000202	ENSORLT00000000242		Uncharacterized protein [Source:UniProtKB/TrEMBL;Acc:H2L3C7]	ENSDARG00000099847	ENSORLP00000000242	ENSDARP00000136080
ENSORLG00000000202	ENSORLT00000000245		Uncharacterized protein [Source:UniProtKB/TrEMBL;Acc:H2L3C7]	ENSDARG00000099847	ENSORLP00000000242	ENSDARP00000136080
ENSORLG00000000202	ENSORLT00000000242		Uncharacterized protein [Source:UniProtKB/TrEMBL;Acc:H2L3C7]	ENSDARG00000096140	ENSORLP00000000242	ENSDARP00000102356
ENSORLG00000000202	ENSORLT00000000245		Uncharacterized protein [Source:UniProtKB/TrEMBL;Acc:H2L3C7]	ENSDARG00000096140	ENSORLP00000000242	ENSDARP00000102356
ENSORLG00000000202	ENSORLT00000000242		Uncharacterized protein [Source:UniProtKB/TrEMBL;Acc:H2L3C7]	ENSDARG00000100793	ENSORLP00000000242	ENSDARP00000130282
ENSORLG00000000202	ENSORLT00000000245		Uncharacterized protein [Source:UniProtKB/TrEMBL;Acc:H2L3C7]	ENSDARG00000100793	ENSORLP00000000242	ENSDARP00000130282
ENSORLG00000000202	ENSORLT00000000242		Uncharacterized protein [Source:UniProtKB/TrEMBL;Acc:H2L3C7]	ENSDARG00000104690	ENSORLP00000000242	ENSDARP00000140278
ENSORLG00000000202	ENSORLT00000000245		Uncharacterized protein [Source:UniProtKB/TrEMBL;Acc:H2L3C7]	ENSDARG00000104690	ENSORLP00000000242	ENSDARP00000140278
ENSORLG00000000202	ENSORLT00000000242		Uncharacterized protein [Source:UniProtKB/TrEMBL;Acc:H2L3C7]	ENSDARG00000088214	ENSORLP00000000242	ENSDARP00000125164
ENSORLG00000000202	ENSORLT00000000245		Uncharacterized protein [Source:UniProtKB/TrEMBL;Acc:H2L3C7]	ENSDARG00000088214	ENSORLP00000000242	ENSDARP00000125164
ENSORLG00000000202	ENSORLT00000000242		Uncharacterized protein [Source:UniProtKB/TrEMBL;Acc:H2L3C7]	ENSDARG00000101539	ENSORLP00000000242	ENSDARP00000128337
ENSORLG00000000202	ENSORLT00000000245		Uncharacterized protein [Source:UniProtKB/TrEMBL;Acc:H2L3C7]	ENSDARG00000101539	ENSORLP00000000242	ENSDARP00000128337
ENSORLG00000000202	ENSORLT00000000242		Uncharacterized protein [Source:UniProtKB/TrEMBL;Acc:H2L3C7]	ENSDARG00000100434	ENSORLP00000000242	ENSDARP00000135437
ENSORLG00000000202	ENSORLT00000000245		Uncharacterized protein [Source:UniProtKB/TrEMBL;Acc:H2L3C7]	ENSDARG00000100434	ENSORLP00000000242	ENSDARP00000135437
ENSORLG00000000202	ENSORLT00000000242		Uncharacterized protein [Source:UniProtKB/TrEMBL;Acc:H2L3C7]	ENSDARG00000090998	ENSORLP00000000242	ENSDARP00000105120
ENSORLG00000000202	ENSORLT00000000245		Uncharacterized protein [Source:UniProtKB/TrEMBL;Acc:H2L3C7]	ENSDARG00000090998	ENSORLP00000000242	ENSDARP00000105120
ENSORLG00000000202	ENSORLT00000000242		Uncharacterized protein [Source:UniProtKB/TrEMBL;Acc:H2L3C7]	ENSDARG00000102799	ENSORLP00000000242	ENSDARP00000137283
ENSORLG00000000202	ENSORLT00000000245		Uncharacterized protein [Source:UniProtKB/TrEMBL;Acc:H2L3C7]	ENSDARG00000102799	ENSORLP00000000242	ENSDARP00000137283
ENSORLG00000000202	ENSORLT00000000242		Uncharacterized protein [Source:UniProtKB/TrEMBL;Acc:H2L3C7]	ENSDARG00000095521	ENSORLP00000000242	ENSDARP00000125497
ENSORLG00000000202	ENSORLT00000000245		Uncharacterized protein [Source:UniProtKB/TrEMBL;Acc:H2L3C7]	ENSDARG00000095521	ENSORLP00000000242	ENSDARP00000125497
ENSORLG00000000202	ENSORLT00000000242		Uncharacterized protein [Source:UniProtKB/TrEMBL;Acc:H2L3C7]	ENSDARG00000099952	ENSORLP00000000242	ENSDARP00000131211
ENSORLG00000000202	ENSORLT00000000245		Uncharacterized protein [Source:UniProtKB/TrEMBL;Acc:H2L3C7]	ENSDARG00000099952	ENSORLP00000000242	ENSDARP00000131211
ENSORLG00000000202	ENSORLT00000000242		Uncharacterized protein [Source:UniProtKB/TrEMBL;Acc:H2L3C7]	ENSDARG00000095121	ENSORLP00000000242	ENSDARP00000118760
ENSORLG00000000202	ENSORLT00000000245		Uncharacterized protein [Source:UniProtKB/TrEMBL;Acc:H2L3C7]	ENSDARG00000095121	ENSORLP00000000242	ENSDARP00000118760
ENSORLG00000000202	ENSORLT00000000242		Uncharacterized protein [Source:UniProtKB/TrEMBL;Acc:H2L3C7]	ENSDARG00000101857	ENSORLP00000000242	ENSDARP00000136068
ENSORLG00000000202	ENSORLT00000000245		Uncharacterized protein [Source:UniProtKB/TrEMBL;Acc:H2L3C7]	ENSDARG00000101857	ENSORLP00000000242	ENSDARP00000136068
ENSORLG00000000202	ENSORLT00000000242		Uncharacterized protein [Source:UniProtKB/TrEMBL;Acc:H2L3C7]	ENSDARG00000086720	ENSORLP00000000242	ENSDARP00000111449
ENSORLG00000000202	ENSORLT00000000245		Uncharacterized protein [Source:UniProtKB/TrEMBL;Acc:H2L3C7]	ENSDARG00000086720	ENSORLP00000000242	ENSDARP00000111449
ENSORLG00000000202	ENSORLT00000000242		Uncharacterized protein [Source:UniProtKB/TrEMBL;Acc:H2L3C7]	ENSDARG00000104062	ENSORLP00000000242	ENSDARP00000139140
ENSORLG00000000202	ENSORLT00000000245		Uncharacterized protein [Source:UniProtKB/TrEMBL;Acc:H2L3C7]	ENSDARG00000104062	ENSORLP00000000242	ENSDARP00000139140
ENSORLG00000000202	ENSORLT00000000242		Uncharacterized protein [Source:UniProtKB/TrEMBL;Acc:H2L3C7]	ENSDARG00000095257	ENSORLP00000000242	ENSDARP00000125312
ENSORLG00000000202	ENSORLT00000000245		Uncharacterized protein [Source:UniProtKB/TrEMBL;Acc:H2L3C7]	ENSDARG00000095257	ENSORLP00000000242	ENSDARP00000125312
ENSORLG00000000202	ENSORLT00000000242		Uncharacterized protein [Source:UniProtKB/TrEMBL;Acc:H2L3C7]	ENSDARG00000100124	ENSORLP00000000242	ENSDARP00000117316
ENSORLG00000000202	ENSORLT00000000245		Uncharacterized protein [Source:UniProtKB/TrEMBL;Acc:H2L3C7]	ENSDARG00000100124	ENSORLP00000000242	ENSDARP00000117316
ENSORLG00000000202	ENSORLT00000000242		Uncharacterized protein [Source:UniProtKB/TrEMBL;Acc:H2L3C7]	ENSDARG00000101973	ENSORLP00000000242	ENSDARP00000132276
ENSORLG00000000202	ENSORLT00000000245		Uncharacterized protein [Source:UniProtKB/TrEMBL;Acc:H2L3C7]	ENSDARG00000101973	ENSORLP00000000242	ENSDARP00000132276
ENSORLG00000000202	ENSORLT00000000242		Uncharacterized protein [Source:UniProtKB/TrEMBL;Acc:H2L3C7]	ENSDARG00000099872	ENSORLP00000000242	ENSDARP00000132691
ENSORLG00000000202	ENSORLT00000000245		Uncharacterized protein [Source:UniProtKB/TrEMBL;Acc:H2L3C7]	ENSDARG00000099872	ENSORLP00000000242	ENSDARP00000132691
ENSORLG00000000202	ENSORLT00000000242		Uncharacterized protein [Source:UniProtKB/TrEMBL;Acc:H2L3C7]	ENSDARG00000103879	ENSORLP00000000242	ENSDARP00000139208
ENSORLG00000000202	ENSORLT00000000245		Uncharacterized protein [Source:UniProtKB/TrEMBL;Acc:H2L3C7]	ENSDARG00000103879	ENSORLP00000000242	ENSDARP00000139208
ENSORLG00000000202	ENSORLT00000000242		Uncharacterized protein [Source:UniProtKB/TrEMBL;Acc:H2L3C7]	ENSDARG00000100661	ENSORLP00000000242	ENSDARP00000138870
ENSORLG00000000202	ENSORLT00000000245		Uncharacterized protein [Source:UniProtKB/TrEMBL;Acc:H2L3C7]	ENSDARG00000100661	ENSORLP00000000242	ENSDARP00000138870
ENSORLG00000000202	ENSORLT00000000242		Uncharacterized protein [Source:UniProtKB/TrEMBL;Acc:H2L3C7]	ENSDARG00000102102	ENSORLP00000000242	ENSDARP00000141718
ENSORLG00000000202	ENSORLT00000000245		Uncharacterized protein [Source:UniProtKB/TrEMBL;Acc:H2L3C7]	ENSDARG00000102102	ENSORLP00000000242	ENSDARP00000141718
ENSORLG00000000202	ENSORLT00000000242		Uncharacterized protein [Source:UniProtKB/TrEMBL;Acc:H2L3C7]	ENSDARG00000100415	ENSORLP00000000242	ENSDARP00000134703
ENSORLG00000000202	ENSORLT00000000245		Uncharacterized protein [Source:UniProtKB/TrEMBL;Acc:H2L3C7]	ENSDARG00000100415	ENSORLP00000000242	ENSDARP00000134703
ENSORLG00000000202	ENSORLT00000000242		Uncharacterized protein [Source:UniProtKB/TrEMBL;Acc:H2L3C7]	ENSDARG00000100896	ENSORLP00000000242	ENSDARP00000130527
ENSORLG00000000202	ENSORLT00000000245		Uncharacterized protein [Source:UniProtKB/TrEMBL;Acc:H2L3C7]	ENSDARG00000100896	ENSORLP00000000242	ENSDARP00000130527
ENSORLG00000000202	ENSORLT00000000242		Uncharacterized protein [Source:UniProtKB/TrEMBL;Acc:H2L3C7]	ENSDARG00000093165	ENSORLP00000000242	ENSDARP00000136192
ENSORLG00000000202	ENSORLT00000000245		Uncharacterized protein [Source:UniProtKB/TrEMBL;Acc:H2L3C7]	ENSDARG00000093165	ENSORLP00000000242	ENSDARP00000136192
ENSORLG00000000202	ENSORLT00000000242		Uncharacterized protein [Source:UniProtKB/TrEMBL;Acc:H2L3C7]	ENSDARG00000103247	ENSORLP00000000242	ENSDARP00000138326
ENSORLG00000000202	ENSORLT00000000245		Uncharacterized protein [Source:UniProtKB/TrEMBL;Acc:H2L3C7]	ENSDARG00000103247	ENSORLP00000000242	ENSDARP00000138326
ENSORLG00000000202	ENSORLT00000000242		Uncharacterized protein [Source:UniProtKB/TrEMBL;Acc:H2L3C7]	ENSDARG00000096216	ENSORLP00000000242	ENSDARP00000130564
ENSORLG00000000202	ENSORLT00000000245		Uncharacterized protein [Source:UniProtKB/TrEMBL;Acc:H2L3C7]	ENSDARG00000096216	ENSORLP00000000242	ENSDARP00000130564
ENSORLG00000000202	ENSORLT00000000242		Uncharacterized protein [Source:UniProtKB/TrEMBL;Acc:H2L3C7]	ENSDARG00000096157	ENSORLP00000000242	ENSDARP00000125485
ENSORLG00000000202	ENSORLT00000000245		Uncharacterized protein [Source:UniProtKB/TrEMBL;Acc:H2L3C7]	ENSDARG00000096157	ENSORLP00000000242	ENSDARP00000125485
ENSORLG00000000202	ENSORLT00000000242		Uncharacterized protein [Source:UniProtKB/TrEMBL;Acc:H2L3C7]	ENSDARG00000103008	ENSORLP00000000242	ENSDARP00000138279
ENSORLG00000000202	ENSORLT00000000245		Uncharacterized protein [Source:UniProtKB/TrEMBL;Acc:H2L3C7]	ENSDARG00000103008	ENSORLP00000000242	ENSDARP00000138279
ENSORLG00000000202	ENSORLT00000000242		Uncharacterized protein [Source:UniProtKB/TrEMBL;Acc:H2L3C7]	ENSDARG00000103708	ENSORLP00000000242	ENSDARP00000138436
ENSORLG00000000202	ENSORLT00000000245		Uncharacterized protein [Source:UniProtKB/TrEMBL;Acc:H2L3C7]	ENSDARG00000103708	ENSORLP00000000242	ENSDARP00000138436
ENSORLG00000000202	ENSORLT00000000242		Uncharacterized protein [Source:UniProtKB/TrEMBL;Acc:H2L3C7]	ENSDARG00000099681	ENSORLP00000000242	ENSDARP00000130409
ENSORLG00000000202	ENSORLT00000000245		Uncharacterized protein [Source:UniProtKB/TrEMBL;Acc:H2L3C7]	ENSDARG00000099681	ENSORLP00000000242	ENSDARP00000130409
ENSORLG00000000202	ENSORLT00000000242		Uncharacterized protein [Source:UniProtKB/TrEMBL;Acc:H2L3C7]	ENSDARG00000099855	ENSORLP00000000242	ENSDARP00000131481
ENSORLG00000000202	ENSORLT00000000245		Uncharacterized protein [Source:UniProtKB/TrEMBL;Acc:H2L3C7]	ENSDARG00000099855	ENSORLP00000000242	ENSDARP00000131481
ENSORLG00000000202	ENSORLT00000000242		Uncharacterized protein [Source:UniProtKB/TrEMBL;Acc:H2L3C7]	ENSDARG00000091502	ENSORLP00000000242	ENSDARP00000125258
ENSORLG00000000202	ENSORLT00000000245		Uncharacterized protein [Source:UniProtKB/TrEMBL;Acc:H2L3C7]	ENSDARG00000091502	ENSORLP00000000242	ENSDARP00000125258
ENSORLG00000000202	ENSORLT00000000242		Uncharacterized protein [Source:UniProtKB/TrEMBL;Acc:H2L3C7]	ENSDARG00000104586	ENSORLP00000000242	ENSDARP00000141556
ENSORLG00000000202	ENSORLT00000000245		Uncharacterized protein [Source:UniProtKB/TrEMBL;Acc:H2L3C7]	ENSDARG00000104586	ENSORLP00000000242	ENSDARP00000141556
ENSORLG00000000202	ENSORLT00000000242		Uncharacterized protein [Source:UniProtKB/TrEMBL;Acc:H2L3C7]	ENSDARG00000092436	ENSORLP00000000242	ENSDARP00000121725
ENSORLG00000000202	ENSORLT00000000245		Uncharacterized protein [Source:UniProtKB/TrEMBL;Acc:H2L3C7]	ENSDARG00000092436	ENSORLP00000000242	ENSDARP00000121725
ENSORLG00000000202	ENSORLT00000000242		Uncharacterized protein [Source:UniProtKB/TrEMBL;Acc:H2L3C7]	ENSDARG00000102922	ENSORLP00000000242	ENSDARP00000139187
ENSORLG00000000202	ENSORLT00000000245		Uncharacterized protein [Source:UniProtKB/TrEMBL;Acc:H2L3C7]	ENSDARG00000102922	ENSORLP00000000242	ENSDARP00000139187
ENSORLG00000000202	ENSORLT00000000242		Uncharacterized protein [Source:UniProtKB/TrEMBL;Acc:H2L3C7]	ENSDARG00000101978	ENSORLP00000000242	ENSDARP00000106220
ENSORLG00000000202	ENSORLT00000000245		Uncharacterized protein [Source:UniProtKB/TrEMBL;Acc:H2L3C7]	ENSDARG00000101978	ENSORLP00000000242	ENSDARP00000106220
ENSORLG00000000202	ENSORLT00000000242		Uncharacterized protein [Source:UniProtKB/TrEMBL;Acc:H2L3C7]	ENSDARG00000094902	ENSORLP00000000242	ENSDARP00000130869
ENSORLG00000000202	ENSORLT00000000245		Uncharacterized protein [Source:UniProtKB/TrEMBL;Acc:H2L3C7]	ENSDARG00000094902	ENSORLP00000000242	ENSDARP00000130869
ENSORLG00000000202	ENSORLT00000000242		Uncharacterized protein [Source:UniProtKB/TrEMBL;Acc:H2L3C7]	ENSDARG00000099007	ENSORLP00000000242	ENSDARP00000140020
ENSORLG00000000202	ENSORLT00000000245		Uncharacterized protein [Source:UniProtKB/TrEMBL;Acc:H2L3C7]	ENSDARG00000099007	ENSORLP00000000242	ENSDARP00000140020
ENSORLG00000000202	ENSORLT00000000242		Uncharacterized protein [Source:UniProtKB/TrEMBL;Acc:H2L3C7]	ENSDARG00000096205	ENSORLP00000000242	ENSDARP00000141122
ENSORLG00000000202	ENSORLT00000000245		Uncharacterized protein [Source:UniProtKB/TrEMBL;Acc:H2L3C7]	ENSDARG00000096205	ENSORLP00000000242	ENSDARP00000141122
ENSORLG00000000202	ENSORLT00000000242		Uncharacterized protein [Source:UniProtKB/TrEMBL;Acc:H2L3C7]	ENSDARG00000103397	ENSORLP00000000242	ENSDARP00000120862
ENSORLG00000000202	ENSORLT00000000245		Uncharacterized protein [Source:UniProtKB/TrEMBL;Acc:H2L3C7]	ENSDARG00000103397	ENSORLP00000000242	ENSDARP00000120862
ENSORLG00000000202	ENSORLT00000000242		Uncharacterized protein [Source:UniProtKB/TrEMBL;Acc:H2L3C7]	ENSDARG00000100355	ENSORLP00000000242	ENSDARP00000138834
ENSORLG00000000202	ENSORLT00000000245		Uncharacterized protein [Source:UniProtKB/TrEMBL;Acc:H2L3C7]	ENSDARG00000100355	ENSORLP00000000242	ENSDARP00000138834
ENSORLG00000000202	ENSORLT00000000242		Uncharacterized protein [Source:UniProtKB/TrEMBL;Acc:H2L3C7]	ENSDARG00000098958	ENSORLP00000000242	ENSDARP00000132388
ENSORLG00000000202	ENSORLT00000000245		Uncharacterized protein [Source:UniProtKB/TrEMBL;Acc:H2L3C7]	ENSDARG00000098958	ENSORLP00000000242	ENSDARP00000132388
ENSORLG00000000202	ENSORLT00000000242		Uncharacterized protein [Source:UniProtKB/TrEMBL;Acc:H2L3C7]	ENSDARG00000102148	ENSORLP00000000242	ENSDARP00000138191
ENSORLG00000000202	ENSORLT00000000245		Uncharacterized protein [Source:UniProtKB/TrEMBL;Acc:H2L3C7]	ENSDARG00000102148	ENSORLP00000000242	ENSDARP00000138191
ENSORLG00000000202	ENSORLT00000000242		Uncharacterized protein [Source:UniProtKB/TrEMBL;Acc:H2L3C7]	ENSDARG00000100297	ENSORLP00000000242	ENSDARP00000141888
ENSORLG00000000202	ENSORLT00000000245		Uncharacterized protein [Source:UniProtKB/TrEMBL;Acc:H2L3C7]	ENSDARG00000100297	ENSORLP00000000242	ENSDARP00000141888
ENSORLG00000000202	ENSORLT00000000242		Uncharacterized protein [Source:UniProtKB/TrEMBL;Acc:H2L3C7]	ENSDARG00000100485	ENSORLP00000000242	ENSDARP00000140308
ENSORLG00000000202	ENSORLT00000000245		Uncharacterized protein [Source:UniProtKB/TrEMBL;Acc:H2L3C7]	ENSDARG00000100485	ENSORLP00000000242	ENSDARP00000140308
ENSORLG00000000202	ENSORLT00000000242		Uncharacterized protein [Source:UniProtKB/TrEMBL;Acc:H2L3C7]	ENSDARG00000101149	ENSORLP00000000242	ENSDARP00000133325
ENSORLG00000000202	ENSORLT00000000245		Uncharacterized protein [Source:UniProtKB/TrEMBL;Acc:H2L3C7]	ENSDARG00000101149	ENSORLP00000000242	ENSDARP00000133325
ENSORLG00000000202	ENSORLT00000000242		Uncharacterized protein [Source:UniProtKB/TrEMBL;Acc:H2L3C7]	ENSDARG00000101729	ENSORLP00000000242	ENSDARP00000133972
ENSORLG00000000202	ENSORLT00000000245		Uncharacterized protein [Source:UniProtKB/TrEMBL;Acc:H2L3C7]	ENSDARG00000101729	ENSORLP00000000242	ENSDARP00000133972
ENSORLG00000000202	ENSORLT00000000242		Uncharacterized protein [Source:UniProtKB/TrEMBL;Acc:H2L3C7]	ENSDARG00000103189	ENSORLP00000000242	ENSDARP00000132857
ENSORLG00000000202	ENSORLT00000000245		Uncharacterized protein [Source:UniProtKB/TrEMBL;Acc:H2L3C7]	ENSDARG00000103189	ENSORLP00000000242	ENSDARP00000132857
ENSORLG00000000202	ENSORLT00000000242		Uncharacterized protein [Source:UniProtKB/TrEMBL;Acc:H2L3C7]	ENSDARG00000090116	ENSORLP00000000242	ENSDARP00000126410
ENSORLG00000000202	ENSORLT00000000245		Uncharacterized protein [Source:UniProtKB/TrEMBL;Acc:H2L3C7]	ENSDARG00000090116	ENSORLP00000000242	ENSDARP00000126410
ENSORLG00000000202	ENSORLT00000000242		Uncharacterized protein [Source:UniProtKB/TrEMBL;Acc:H2L3C7]	ENSDARG00000102016	ENSORLP00000000242	ENSDARP00000131075
ENSORLG00000000202	ENSORLT00000000245		Uncharacterized protein [Source:UniProtKB/TrEMBL;Acc:H2L3C7]	ENSDARG00000102016	ENSORLP00000000242	ENSDARP00000131075
ENSORLG00000000202	ENSORLT00000000242		Uncharacterized protein [Source:UniProtKB/TrEMBL;Acc:H2L3C7]	ENSDARG00000104762	ENSORLP00000000242	ENSDARP00000134911
ENSORLG00000000202	ENSORLT00000000245		Uncharacterized protein [Source:UniProtKB/TrEMBL;Acc:H2L3C7]	ENSDARG00000104762	ENSORLP00000000242	ENSDARP00000134911
ENSORLG00000000202	ENSORLT00000000242		Uncharacterized protein [Source:UniProtKB/TrEMBL;Acc:H2L3C7]	ENSDARG00000089947	ENSORLP00000000242	ENSDARP00000111262
ENSORLG00000000202	ENSORLT00000000245		Uncharacterized protein [Source:UniProtKB/TrEMBL;Acc:H2L3C7]	ENSDARG00000089947	ENSORLP00000000242	ENSDARP00000111262
ENSORLG00000000202	ENSORLT00000000242		Uncharacterized protein [Source:UniProtKB/TrEMBL;Acc:H2L3C7]	ENSDARG00000099583	ENSORLP00000000242	ENSDARP00000136262
ENSORLG00000000202	ENSORLT00000000245		Uncharacterized protein [Source:UniProtKB/TrEMBL;Acc:H2L3C7]	ENSDARG00000099583	ENSORLP00000000242	ENSDARP00000136262
ENSORLG00000000202	ENSORLT00000000242		Uncharacterized protein [Source:UniProtKB/TrEMBL;Acc:H2L3C7]	ENSDARG00000100277	ENSORLP00000000242	ENSDARP00000112895
ENSORLG00000000202	ENSORLT00000000245		Uncharacterized protein [Source:UniProtKB/TrEMBL;Acc:H2L3C7]	ENSDARG00000100277	ENSORLP00000000242	ENSDARP00000112895
ENSORLG00000000202	ENSORLT00000000242		Uncharacterized protein [Source:UniProtKB/TrEMBL;Acc:H2L3C7]	ENSDARG00000099845	ENSORLP00000000242	ENSDARP00000131163
ENSORLG00000000202	ENSORLT00000000245		Uncharacterized protein [Source:UniProtKB/TrEMBL;Acc:H2L3C7]	ENSDARG00000099845	ENSORLP00000000242	ENSDARP00000131163
ENSORLG00000000202	ENSORLT00000000242		Uncharacterized protein [Source:UniProtKB/TrEMBL;Acc:H2L3C7]	ENSDARG00000099136	ENSORLP00000000242	ENSDARP00000136084
ENSORLG00000000202	ENSORLT00000000245		Uncharacterized protein [Source:UniProtKB/TrEMBL;Acc:H2L3C7]	ENSDARG00000099136	ENSORLP00000000242	ENSDARP00000136084
ENSORLG00000000202	ENSORLT00000000242		Uncharacterized protein [Source:UniProtKB/TrEMBL;Acc:H2L3C7]	ENSDARG00000100673	ENSORLP00000000242	ENSDARP00000133976
ENSORLG00000000202	ENSORLT00000000245		Uncharacterized protein [Source:UniProtKB/TrEMBL;Acc:H2L3C7]	ENSDARG00000100673	ENSORLP00000000242	ENSDARP00000133976
ENSORLG00000000202	ENSORLT00000000242		Uncharacterized protein [Source:UniProtKB/TrEMBL;Acc:H2L3C7]	ENSDARG00000103159	ENSORLP00000000242	ENSDARP00000132111
ENSORLG00000000202	ENSORLT00000000245		Uncharacterized protein [Source:UniProtKB/TrEMBL;Acc:H2L3C7]	ENSDARG00000103159	ENSORLP00000000242	ENSDARP00000132111
ENSORLG00000000202	ENSORLT00000000242		Uncharacterized protein [Source:UniProtKB/TrEMBL;Acc:H2L3C7]	ENSDARG00000087387	ENSORLP00000000242	ENSDARP00000125188
ENSORLG00000000202	ENSORLT00000000245		Uncharacterized protein [Source:UniProtKB/TrEMBL;Acc:H2L3C7]	ENSDARG00000087387	ENSORLP00000000242	ENSDARP00000125188
ENSORLG00000000202	ENSORLT00000000242		Uncharacterized protein [Source:UniProtKB/TrEMBL;Acc:H2L3C7]	ENSDARG00000098758	ENSORLP00000000242	ENSDARP00000139488
ENSORLG00000000202	ENSORLT00000000245		Uncharacterized protein [Source:UniProtKB/TrEMBL;Acc:H2L3C7]	ENSDARG00000098758	ENSORLP00000000242	ENSDARP00000139488
ENSORLG00000000202	ENSORLT00000000242		Uncharacterized protein [Source:UniProtKB/TrEMBL;Acc:H2L3C7]	ENSDARG00000103497	ENSORLP00000000242	ENSDARP00000137188
ENSORLG00000000202	ENSORLT00000000245		Uncharacterized protein [Source:UniProtKB/TrEMBL;Acc:H2L3C7]	ENSDARG00000103497	ENSORLP00000000242	ENSDARP00000137188
ENSORLG00000000202	ENSORLT00000000242		Uncharacterized protein [Source:UniProtKB/TrEMBL;Acc:H2L3C7]	ENSDARG00000098991	ENSORLP00000000242	ENSDARP00000135748
ENSORLG00000000202	ENSORLT00000000245		Uncharacterized protein [Source:UniProtKB/TrEMBL;Acc:H2L3C7]	ENSDARG00000098991	ENSORLP00000000242	ENSDARP00000135748
ENSORLG00000000202	ENSORLT00000000242		Uncharacterized protein [Source:UniProtKB/TrEMBL;Acc:H2L3C7]	ENSDARG00000096029	ENSORLP00000000242	ENSDARP00000125187
ENSORLG00000000202	ENSORLT00000000245		Uncharacterized protein [Source:UniProtKB/TrEMBL;Acc:H2L3C7]	ENSDARG00000096029	ENSORLP00000000242	ENSDARP00000125187
ENSORLG00000000202	ENSORLT00000000242		Uncharacterized protein [Source:UniProtKB/TrEMBL;Acc:H2L3C7]	ENSDARG00000100479	ENSORLP00000000242	ENSDARP00000141594
ENSORLG00000000202	ENSORLT00000000245		Uncharacterized protein [Source:UniProtKB/TrEMBL;Acc:H2L3C7]	ENSDARG00000100479	ENSORLP00000000242	ENSDARP00000141594
ENSORLG00000000202	ENSORLT00000000242		Uncharacterized protein [Source:UniProtKB/TrEMBL;Acc:H2L3C7]	ENSDARG00000101544	ENSORLP00000000242	ENSDARP00000142009
ENSORLG00000000202	ENSORLT00000000245		Uncharacterized protein [Source:UniProtKB/TrEMBL;Acc:H2L3C7]	ENSDARG00000101544	ENSORLP00000000242	ENSDARP00000142009
ENSORLG00000000202	ENSORLT00000000242		Uncharacterized protein [Source:UniProtKB/TrEMBL;Acc:H2L3C7]	ENSDARG00000093831	ENSORLP00000000242	ENSDARP00000125114
ENSORLG00000000202	ENSORLT00000000245		Uncharacterized protein [Source:UniProtKB/TrEMBL;Acc:H2L3C7]	ENSDARG00000093831	ENSORLP00000000242	ENSDARP00000125114
ENSORLG00000000202	ENSORLT00000000242		Uncharacterized protein [Source:UniProtKB/TrEMBL;Acc:H2L3C7]	ENSDARG00000103405	ENSORLP00000000242	ENSDARP00000138231
ENSORLG00000000202	ENSORLT00000000245		Uncharacterized protein [Source:UniProtKB/TrEMBL;Acc:H2L3C7]	ENSDARG00000103405	ENSORLP00000000242	ENSDARP00000138231
ENSORLG00000000202	ENSORLT00000000242		Uncharacterized protein [Source:UniProtKB/TrEMBL;Acc:H2L3C7]	ENSDARG00000100723	ENSORLP00000000242	ENSDARP00000134583
ENSORLG00000000202	ENSORLT00000000245		Uncharacterized protein [Source:UniProtKB/TrEMBL;Acc:H2L3C7]	ENSDARG00000100723	ENSORLP00000000242	ENSDARP00000134583
ENSORLG00000000202	ENSORLT00000000242		Uncharacterized protein [Source:UniProtKB/TrEMBL;Acc:H2L3C7]	ENSDARG00000104041	ENSORLP00000000242	ENSDARP00000138133
ENSORLG00000000202	ENSORLT00000000245		Uncharacterized protein [Source:UniProtKB/TrEMBL;Acc:H2L3C7]	ENSDARG00000104041	ENSORLP00000000242	ENSDARP00000138133
ENSORLG00000000202	ENSORLT00000000242		Uncharacterized protein [Source:UniProtKB/TrEMBL;Acc:H2L3C7]	ENSDARG00000102695	ENSORLP00000000242	ENSDARP00000141761
ENSORLG00000000202	ENSORLT00000000245		Uncharacterized protein [Source:UniProtKB/TrEMBL;Acc:H2L3C7]	ENSDARG00000102695	ENSORLP00000000242	ENSDARP00000141761
ENSORLG00000000202	ENSORLT00000000242		Uncharacterized protein [Source:UniProtKB/TrEMBL;Acc:H2L3C7]	ENSDARG00000088847	ENSORLP00000000242	ENSDARP00000130864
ENSORLG00000000202	ENSORLT00000000245		Uncharacterized protein [Source:UniProtKB/TrEMBL;Acc:H2L3C7]	ENSDARG00000088847	ENSORLP00000000242	ENSDARP00000130864
ENSORLG00000000202	ENSORLT00000000242		Uncharacterized protein [Source:UniProtKB/TrEMBL;Acc:H2L3C7]	ENSDARG00000098384	ENSORLP00000000242	ENSDARP00000138923
ENSORLG00000000202	ENSORLT00000000245		Uncharacterized protein [Source:UniProtKB/TrEMBL;Acc:H2L3C7]	ENSDARG00000098384	ENSORLP00000000242	ENSDARP00000138923
ENSORLG00000000202	ENSORLT00000000242		Uncharacterized protein [Source:UniProtKB/TrEMBL;Acc:H2L3C7]	ENSDARG00000102455	ENSORLP00000000242	ENSDARP00000130449
ENSORLG00000000202	ENSORLT00000000245		Uncharacterized protein [Source:UniProtKB/TrEMBL;Acc:H2L3C7]	ENSDARG00000102455	ENSORLP00000000242	ENSDARP00000130449
ENSORLG00000000202	ENSORLT00000000242		Uncharacterized protein [Source:UniProtKB/TrEMBL;Acc:H2L3C7]	ENSDARG00000092994	ENSORLP00000000242	ENSDARP00000121502
ENSORLG00000000202	ENSORLT00000000245		Uncharacterized protein [Source:UniProtKB/TrEMBL;Acc:H2L3C7]	ENSDARG00000092994	ENSORLP00000000242	ENSDARP00000121502
ENSORLG00000000202	ENSORLT00000000242		Uncharacterized protein [Source:UniProtKB/TrEMBL;Acc:H2L3C7]	ENSDARG00000099494	ENSORLP00000000242	ENSDARP00000128061
ENSORLG00000000202	ENSORLT00000000245		Uncharacterized protein [Source:UniProtKB/TrEMBL;Acc:H2L3C7]	ENSDARG00000099494	ENSORLP00000000242	ENSDARP00000128061
ENSORLG00000000202	ENSORLT00000000242		Uncharacterized protein [Source:UniProtKB/TrEMBL;Acc:H2L3C7]	ENSDARG00000102370	ENSORLP00000000242	ENSDARP00000132750
ENSORLG00000000202	ENSORLT00000000245		Uncharacterized protein [Source:UniProtKB/TrEMBL;Acc:H2L3C7]	ENSDARG00000102370	ENSORLP00000000242	ENSDARP00000132750
ENSORLG00000000202	ENSORLT00000000242		Uncharacterized protein [Source:UniProtKB/TrEMBL;Acc:H2L3C7]	ENSDARG00000099450	ENSORLP00000000242	ENSDARP00000132878
ENSORLG00000000202	ENSORLT00000000245		Uncharacterized protein [Source:UniProtKB/TrEMBL;Acc:H2L3C7]	ENSDARG00000099450	ENSORLP00000000242	ENSDARP00000132878
ENSORLG00000000202	ENSORLT00000000242		Uncharacterized protein [Source:UniProtKB/TrEMBL;Acc:H2L3C7]	ENSDARG00000099444	ENSORLP00000000242	ENSDARP00000137451
ENSORLG00000000202	ENSORLT00000000245		Uncharacterized protein [Source:UniProtKB/TrEMBL;Acc:H2L3C7]	ENSDARG00000099444	ENSORLP00000000242	ENSDARP00000137451
ENSORLG00000000202	ENSORLT00000000242		Uncharacterized protein [Source:UniProtKB/TrEMBL;Acc:H2L3C7]	ENSDARG00000100859	ENSORLP00000000242	ENSDARP00000134683
ENSORLG00000000202	ENSORLT00000000245		Uncharacterized protein [Source:UniProtKB/TrEMBL;Acc:H2L3C7]	ENSDARG00000100859	ENSORLP00000000242	ENSDARP00000134683
ENSORLG00000000203	ENSORLT00000000254	mtch2	mitochondrial carrier homolog 2 [Source:ZFIN;Acc:ZDB-GENE-991008-9]	ENSDARG00000019732	ENSORLP00000000254	ENSDARP00000016602
ENSORLG00000000203	ENSORLT00000000256	mtch2	mitochondrial carrier homolog 2 [Source:ZFIN;Acc:ZDB-GENE-991008-9]	ENSDARG00000019732	ENSORLP00000000254	ENSDARP00000016602
ENSORLG00000000204	ENSORLT00000000246	nlk1	nemo-like kinase, type 1 [Source:ZFIN;Acc:ZDB-GENE-040701-1]	ENSDARG00000006566	ENSORLP00000000246	ENSDARP00000100637
ENSORLG00000000207	ENSORLT00000000257	fam13b	family with sequence similarity 13, member B [Source:ZFIN;Acc:ZDB-GENE-030131-4913]	ENSDARG00000076779	ENSORLP00000000257	ENSDARP00000105416
ENSORLG00000000208	ENSORLT00000000255	szrd1	SUZ RNA binding domain containing 1 [Source:ZFIN;Acc:ZDB-GENE-050522-55]	ENSDARG00000056338	ENSORLP00000000258	ENSDARP00000073284
ENSORLG00000000208	ENSORLT00000000258	szrd1	SUZ RNA binding domain containing 1 [Source:ZFIN;Acc:ZDB-GENE-050522-55]	ENSDARG00000056338	ENSORLP00000000258	ENSDARP00000073284
ENSORLG00000000209	ENSORLT00000000259	rnh1	ribonuclease/angiogenin inhibitor 1 [Source:ZFIN;Acc:ZDB-GENE-030131-4718]	ENSDARG00000086631	ENSORLP00000000259	ENSDARP00000097192
ENSORLG00000000209	ENSORLT00000000260	rnh1	ribonuclease/angiogenin inhibitor 1 [Source:ZFIN;Acc:ZDB-GENE-030131-4718]	ENSDARG00000086631	ENSORLP00000000259	ENSDARP00000097192
ENSORLG00000000210	ENSORLT00000000261	maza	MYC-associated zinc finger protein a (purine-binding transcription factor) [Source:ZFIN;Acc:ZDB-GENE-110603-4]	ENSDARG00000087330	ENSORLP00000000262	ENSDARP00000107165
ENSORLG00000000210	ENSORLT00000000262	maza	MYC-associated zinc finger protein a (purine-binding transcription factor) [Source:ZFIN;Acc:ZDB-GENE-110603-4]	ENSDARG00000087330	ENSORLP00000000262	ENSDARP00000107165
ENSORLG00000000212	ENSORLT00000000265	PRPSAP1 (1 of 2)	phosphoribosyl pyrophosphate synthetase-associated protein 1 [Source:HGNC Symbol;Acc:HGNC:9466]	ENSDARG00000099222	ENSORLP00000000265	ENSDARP00000137844
ENSORLG00000000214	ENSORLT00000000268	KLHL3	kelch-like family member 3 [Source:HGNC Symbol;Acc:HGNC:6354]	ENSDARG00000056647	ENSORLP00000000268	ENSDARP00000073620
ENSORLG00000000216	ENSORLT00000000267	zgc:153845	zgc:153845 [Source:ZFIN;Acc:ZDB-GENE-050506-133]	ENSDARG00000099238	ENSORLP00000000267	ENSDARP00000135840
ENSORLG00000000217	ENSORLT00000000269	il1b	interleukin 1, beta [Source:ZFIN;Acc:ZDB-GENE-040702-2]	ENSDARG00000098700	ENSORLP00000000269	ENSDARP00000140751
ENSORLG00000000218	ENSORLT00000000272	cdipt	CDP-diacylglycerol--inositol 3-phosphatidyltransferase (phosphatidylinositol synthase) [Source:ZFIN;Acc:ZDB-GENE-040426-2536]	ENSDARG00000070686	ENSORLP00000000272	ENSDARP00000094826
ENSORLG00000000219	ENSORLT00000000276	dstyk	receptor interacting protein kinase 5 [Source:RefSeq peptide;Acc:NP_001116405]	ENSDARG00000000853	ENSORLP00000000276	ENSDARP00000097423
ENSORLG00000000220	ENSORLT00000000273	mnep	nephrosin precursor [Source:RefSeq peptide;Acc:NP_001098206]	ENSDARG00000010423	ENSORLP00000000274	ENSDARP00000100461
ENSORLG00000000220	ENSORLT00000000274	mnep	nephrosin precursor [Source:RefSeq peptide;Acc:NP_001098206]	ENSDARG00000010423	ENSORLP00000000274	ENSDARP00000100461
ENSORLG00000000220	ENSORLT00000000275	mnep	nephrosin precursor [Source:RefSeq peptide;Acc:NP_001098206]	ENSDARG00000010423	ENSORLP00000000274	ENSDARP00000100461
ENSORLG00000000220	ENSORLT00000000273	mnep	nephrosin precursor [Source:RefSeq peptide;Acc:NP_001098206]	ENSDARG00000069216	ENSORLP00000000274	ENSDARP00000097842
ENSORLG00000000220	ENSORLT00000000274	mnep	nephrosin precursor [Source:RefSeq peptide;Acc:NP_001098206]	ENSDARG00000069216	ENSORLP00000000274	ENSDARP00000097842
ENSORLG00000000220	ENSORLT00000000275	mnep	nephrosin precursor [Source:RefSeq peptide;Acc:NP_001098206]	ENSDARG00000069216	ENSORLP00000000274	ENSDARP00000097842
ENSORLG00000000221	ENSORLT00000000271	HNRNPA0 (2 of 5)	heterogeneous nuclear ribonucleoprotein A0 [Source:HGNC Symbol;Acc:HGNC:5030]	ENSDARG00000036162	ENSORLP00000000271	ENSDARP00000108805
ENSORLG00000000221	ENSORLT00000000271	HNRNPA0 (2 of 5)	heterogeneous nuclear ribonucleoprotein A0 [Source:HGNC Symbol;Acc:HGNC:5030]	ENSDARG00000036161	ENSORLP00000000271	ENSDARP00000052510
ENSORLG00000000222	ENSORLT00000000270	ckap2l	cytoskeleton associated protein 2-like [Source:ZFIN;Acc:ZDB-GENE-030131-6690]	ENSDARG00000100573	ENSORLP00000000270	ENSDARP00000139380
ENSORLG00000000223	ENSORLT00000000279	tph2	tryptophan hydroxylase 2 (tryptophan 5-monooxygenase) [Source:ZFIN;Acc:ZDB-GENE-040624-4]	ENSDARG00000057239	ENSORLP00000000279	ENSDARP00000074283
ENSORLG00000000224	ENSORLT00000000277	si:dkey-13n15.2	si:dkey-13n15.2 [Source:ZFIN;Acc:ZDB-GENE-060526-209]	ENSDARG00000061806	ENSORLP00000000277	ENSDARP00000083011
ENSORLG00000000227	ENSORLT00000000282	zgc:92380 (1 of 2)	zgc:92380 [Source:ZFIN;Acc:ZDB-GENE-040801-221]	ENSDARG00000041339	ENSORLP00000000282	ENSDARP00000090608
ENSORLG00000000228	ENSORLT00000000283	taok2a	TAO kinase 2a [Source:ZFIN;Acc:ZDB-GENE-030131-9416]	ENSDARG00000074899	ENSORLP00000000283	ENSDARP00000128176
ENSORLG00000000229	ENSORLT00000000284	nuak2	NUAK family, SNF1-like kinase, 2 [Source:ZFIN;Acc:ZDB-GENE-050208-563]	ENSDARG00000063661	ENSORLP00000000284	ENSDARP00000116197
ENSORLG00000000230	ENSORLT00000000285	maea	macrophage erythroblast attacher [Source:ZFIN;Acc:ZDB-GENE-030131-294]	ENSDARG00000053691	ENSORLP00000000285	ENSDARP00000070240
ENSORLG00000000232	ENSORLT00000000288	mphosph6	M-phase phosphoprotein 6 [Source:ZFIN;Acc:ZDB-GENE-040801-137]	ENSDARG00000093007	ENSORLP00000000288	ENSDARP00000066986
ENSORLG00000000233	ENSORLT00000000287	hsp70.3	heat shock cognate 70-kd protein, tandem duplicate 3 [Source:ZFIN;Acc:ZDB-GENE-110713-1]	ENSDARG00000021924	ENSORLP00000000287	ENSDARP00000010413
ENSORLG00000000233	ENSORLT00000000287	hsp70.3	heat shock cognate 70-kd protein, tandem duplicate 3 [Source:ZFIN;Acc:ZDB-GENE-110713-1]	ENSDARG00000055723	ENSORLP00000000287	ENSDARP00000030050
ENSORLG00000000235	ENSORLT00000000290	ccnd3	cyclin D3 [Source:ZFIN;Acc:ZDB-GENE-041010-110]	ENSDARG00000027391	ENSORLP00000000290	ENSDARP00000037642
ENSORLG00000000238	ENSORLT00000000292	zgc:123295 (1 of 4)	zgc:123295 [Source:ZFIN;Acc:ZDB-GENE-051127-11]	ENSDARG00000056324	ENSORLP00000000292	ENSDARP00000073267
ENSORLG00000000239	ENSORLT00000000293	c6ast3	six-cysteine containing astacin protease 3 [Source:ZFIN;Acc:ZDB-GENE-050320-99]	ENSDARG00000052578	ENSORLP00000000294	ENSDARP00000115337
ENSORLG00000000239	ENSORLT00000000294	c6ast3	six-cysteine containing astacin protease 3 [Source:ZFIN;Acc:ZDB-GENE-050320-99]	ENSDARG00000052578	ENSORLP00000000294	ENSDARP00000115337
ENSORLG00000000239	ENSORLT00000000293	c6ast3	six-cysteine containing astacin protease 3 [Source:ZFIN;Acc:ZDB-GENE-050320-99]	ENSDARG00000024503	ENSORLP00000000294	ENSDARP00000099306
ENSORLG00000000239	ENSORLT00000000294	c6ast3	six-cysteine containing astacin protease 3 [Source:ZFIN;Acc:ZDB-GENE-050320-99]	ENSDARG00000024503	ENSORLP00000000294	ENSDARP00000099306
ENSORLG00000000240	ENSORLT00000000296	si:ch211-106h11.3	si:ch211-106h11.3 [Source:ZFIN;Acc:ZDB-GENE-050208-296]	ENSDARG00000027360	ENSORLP00000000296	ENSDARP00000092583
ENSORLG00000000240	ENSORLT00000000300	si:ch211-106h11.3	si:ch211-106h11.3 [Source:ZFIN;Acc:ZDB-GENE-050208-296]	ENSDARG00000027360	ENSORLP00000000296	ENSDARP00000092583
ENSORLG00000000242	ENSORLT00000000297	zgc:123295 (2 of 4)	zgc:123295 [Source:ZFIN;Acc:ZDB-GENE-051127-11]	ENSDARG00000056324	ENSORLP00000000299	ENSDARP00000073267
ENSORLG00000000242	ENSORLT00000000299	zgc:123295 (2 of 4)	zgc:123295 [Source:ZFIN;Acc:ZDB-GENE-051127-11]	ENSDARG00000056324	ENSORLP00000000299	ENSDARP00000073267
ENSORLG00000000244	ENSORLT00000000313	atp13a2	ATPase type 13A2 [Source:ZFIN;Acc:ZDB-GENE-061215-126]	ENSDARG00000061890	ENSORLP00000000313	ENSDARP00000083210
ENSORLG00000000245	ENSORLT00000000302	fadd	Oryzias latipes Fas-associating death domain-containing protein (LOC100049399), mRNA. [Source:RefSeq mRNA;Acc:NM_001104787]	ENSDARG00000103021	ENSORLP00000000302	ENSDARP00000140007
ENSORLG00000000245	ENSORLT00000000303	fadd	Oryzias latipes Fas-associating death domain-containing protein (LOC100049399), mRNA. [Source:RefSeq mRNA;Acc:NM_001104787]	ENSDARG00000103021	ENSORLP00000000302	ENSDARP00000140007
ENSORLG00000000246	ENSORLT00000000306	camk2b2	calcium/calmodulin-dependent protein kinase (CaM kinase) II beta 2 [Source:ZFIN;Acc:ZDB-GENE-090312-34]	ENSDARG00000100089	ENSORLP00000000306	ENSDARP00000134083
ENSORLG00000000247	ENSORLT00000000304		Uncharacterized protein [Source:UniProtKB/TrEMBL;Acc:H2L3I2]	ENSDARG00000101926	ENSORLP00000000304	ENSDARP00000135493
ENSORLG00000000247	ENSORLT00000000304		Uncharacterized protein [Source:UniProtKB/TrEMBL;Acc:H2L3I2]	ENSDARG00000092608	ENSORLP00000000304	ENSDARP00000115858
ENSORLG00000000248	ENSORLT00000000305	bysl	bystin-like [Source:ZFIN;Acc:ZDB-GENE-040426-1287]	ENSDARG00000001057	ENSORLP00000000305	ENSDARP00000001346
ENSORLG00000000249	ENSORLT00000000310	gpia	glucose-6-phosphate isomerase a [Source:ZFIN;Acc:ZDB-GENE-020513-2]	ENSDARG00000012987	ENSORLP00000000310	ENSDARP00000009909
ENSORLG00000000251	ENSORLT00000000308	zar1	zygote arrest 1 [Source:ZFIN;Acc:ZDB-GENE-030818-1]	ENSDARG00000019706	ENSORLP00000000308	ENSDARP00000022641
ENSORLG00000000252	ENSORLT00000000309	zgc:123295 (3 of 4)	zgc:123295 [Source:ZFIN;Acc:ZDB-GENE-051127-11]	ENSDARG00000056324	ENSORLP00000000309	ENSDARP00000073267
ENSORLG00000000253	ENSORLT00000000311		Uncharacterized protein [Source:UniProtKB/TrEMBL;Acc:H2L3I8]	ENSDARG00000092507	ENSORLP00000000311	ENSDARP00000115168
ENSORLG00000000253	ENSORLT00000000314		Uncharacterized protein [Source:UniProtKB/TrEMBL;Acc:H2L3I8]	ENSDARG00000092507	ENSORLP00000000311	ENSDARP00000115168
ENSORLG00000000255	ENSORLT00000000315	slc10a4	solute carrier family 10, member 4 [Source:ZFIN;Acc:ZDB-GENE-041014-249]	ENSDARG00000009131	ENSORLP00000000315	ENSDARP00000019940
ENSORLG00000000256	ENSORLT00000000316	zgc:123295 (4 of 4)	zgc:123295 [Source:ZFIN;Acc:ZDB-GENE-051127-11]	ENSDARG00000056324	ENSORLP00000000316	ENSDARP00000073267
ENSORLG00000000258	ENSORLT00000000318	med20	mediator complex subunit 20 [Source:ZFIN;Acc:ZDB-GENE-040801-104]	ENSDARG00000046006	ENSORLP00000000318	ENSDARP00000067637
ENSORLG00000000259	ENSORLT00000000321	CTBP1	C-terminal binding protein 1 [Source:HGNC Symbol;Acc:HGNC:2494]	ENSDARG00000019213	ENSORLP00000000321	ENSDARP00000130473
ENSORLG00000000260	ENSORLT00000000319	slain2	SLAIN motif family, member 2 [Source:ZFIN;Acc:ZDB-GENE-041014-251]	ENSDARG00000032114	ENSORLP00000000319	ENSDARP00000108203
ENSORLG00000000262	ENSORLT00000000322		Uncharacterized protein [Source:UniProtKB/TrEMBL;Acc:H2L3J8]	ENSDARG00000092507	ENSORLP00000000322	ENSDARP00000115168
ENSORLG00000000264	ENSORLT00000000324	si:dkey-219c3.2	si:dkey-219c3.2 [Source:ZFIN;Acc:ZDB-GENE-090313-238]	ENSDARG00000075805	ENSORLP00000000324	ENSDARP00000100701
ENSORLG00000000265	ENSORLT00000000325	si:dkey-174n20.1	si:dkey-174n20.1 [Source:ZFIN;Acc:ZDB-GENE-030131-7890]	ENSDARG00000035579	ENSORLP00000000325	ENSDARP00000121521
ENSORLG00000000267	ENSORLT00000000328	SDHB (1 of 2)	succinate dehydrogenase complex, subunit B, iron sulfur (Ip) [Source:HGNC Symbol;Acc:HGNC:10681]	ENSDARG00000092713	ENSORLP00000000328	ENSDARP00000118231
ENSORLG00000000268	ENSORLT00000000327	JMJD8	jumonji domain containing 8 [Source:HGNC Symbol;Acc:HGNC:14148]	ENSDARG00000104841	ENSORLP00000000327	ENSDARP00000134233
ENSORLG00000000268	ENSORLT00000000329	JMJD8	jumonji domain containing 8 [Source:HGNC Symbol;Acc:HGNC:14148]	ENSDARG00000104841	ENSORLP00000000327	ENSDARP00000134233
ENSORLG00000000269	ENSORLT00000000330	usp49	ubiquitin specific peptidase 49 [Source:ZFIN;Acc:ZDB-GENE-050208-484]	ENSDARG00000000229	ENSORLP00000000330	ENSDARP00000133726
ENSORLG00000000271	ENSORLT00000000332		Uncharacterized protein [Source:UniProtKB/TrEMBL;Acc:H2L3K8]	ENSDARG00000087301	ENSORLP00000000332	ENSDARP00000102286
ENSORLG00000000271	ENSORLT00000000332		Uncharacterized protein [Source:UniProtKB/TrEMBL;Acc:H2L3K8]	ENSDARG00000088687	ENSORLP00000000332	ENSDARP00000108764
ENSORLG00000000271	ENSORLT00000000332		Uncharacterized protein [Source:UniProtKB/TrEMBL;Acc:H2L3K8]	ENSDARG00000044875	ENSORLP00000000332	ENSDARP00000065955
ENSORLG00000000271	ENSORLT00000000332		Uncharacterized protein [Source:UniProtKB/TrEMBL;Acc:H2L3K8]	ENSDARG00000086917	ENSORLP00000000332	ENSDARP00000111579
ENSORLG00000000271	ENSORLT00000000332		Uncharacterized protein [Source:UniProtKB/TrEMBL;Acc:H2L3K8]	ENSDARG00000087324	ENSORLP00000000332	ENSDARP00000113292
ENSORLG00000000271	ENSORLT00000000332		Uncharacterized protein [Source:UniProtKB/TrEMBL;Acc:H2L3K8]	ENSDARG00000057460	ENSORLP00000000332	ENSDARP00000105313
ENSORLG00000000271	ENSORLT00000000332		Uncharacterized protein [Source:UniProtKB/TrEMBL;Acc:H2L3K8]	ENSDARG00000057536	ENSORLP00000000332	ENSDARP00000109464
ENSORLG00000000271	ENSORLT00000000332		Uncharacterized protein [Source:UniProtKB/TrEMBL;Acc:H2L3K8]	ENSDARG00000076572	ENSORLP00000000332	ENSDARP00000101855
ENSORLG00000000271	ENSORLT00000000332		Uncharacterized protein [Source:UniProtKB/TrEMBL;Acc:H2L3K8]	ENSDARG00000069831	ENSORLP00000000332	ENSDARP00000092727
ENSORLG00000000271	ENSORLT00000000332		Uncharacterized protein [Source:UniProtKB/TrEMBL;Acc:H2L3K8]	ENSDARG00000078134	ENSORLP00000000332	ENSDARP00000092578
ENSORLG00000000271	ENSORLT00000000332		Uncharacterized protein [Source:UniProtKB/TrEMBL;Acc:H2L3K8]	ENSDARG00000073750	ENSORLP00000000332	ENSDARP00000102098
ENSORLG00000000271	ENSORLT00000000332		Uncharacterized protein [Source:UniProtKB/TrEMBL;Acc:H2L3K8]	ENSDARG00000086912	ENSORLP00000000332	ENSDARP00000100984
ENSORLG00000000271	ENSORLT00000000332		Uncharacterized protein [Source:UniProtKB/TrEMBL;Acc:H2L3K8]	ENSDARG00000069801	ENSORLP00000000332	ENSDARP00000092644
ENSORLG00000000271	ENSORLT00000000332		Uncharacterized protein [Source:UniProtKB/TrEMBL;Acc:H2L3K8]	ENSDARG00000087164	ENSORLP00000000332	ENSDARP00000097880
ENSORLG00000000271	ENSORLT00000000332		Uncharacterized protein [Source:UniProtKB/TrEMBL;Acc:H2L3K8]	ENSDARG00000091148	ENSORLP00000000332	ENSDARP00000139762
ENSORLG00000000271	ENSORLT00000000332		Uncharacterized protein [Source:UniProtKB/TrEMBL;Acc:H2L3K8]	ENSDARG00000069817	ENSORLP00000000332	ENSDARP00000092677
ENSORLG00000000271	ENSORLT00000000332		Uncharacterized protein [Source:UniProtKB/TrEMBL;Acc:H2L3K8]	ENSDARG00000087765	ENSORLP00000000332	ENSDARP00000108143
ENSORLG00000000271	ENSORLT00000000332		Uncharacterized protein [Source:UniProtKB/TrEMBL;Acc:H2L3K8]	ENSDARG00000069826	ENSORLP00000000332	ENSDARP00000092691
ENSORLG00000000271	ENSORLT00000000332		Uncharacterized protein [Source:UniProtKB/TrEMBL;Acc:H2L3K8]	ENSDARG00000086658	ENSORLP00000000332	ENSDARP00000123536
ENSORLG00000000271	ENSORLT00000000332		Uncharacterized protein [Source:UniProtKB/TrEMBL;Acc:H2L3K8]	ENSDARG00000076693	ENSORLP00000000332	ENSDARP00000138056
ENSORLG00000000271	ENSORLT00000000332		Uncharacterized protein [Source:UniProtKB/TrEMBL;Acc:H2L3K8]	ENSDARG00000078876	ENSORLP00000000332	ENSDARP00000092713
ENSORLG00000000271	ENSORLT00000000332		Uncharacterized protein [Source:UniProtKB/TrEMBL;Acc:H2L3K8]	ENSDARG00000076790	ENSORLP00000000332	ENSDARP00000099283
ENSORLG00000000271	ENSORLT00000000332		Uncharacterized protein [Source:UniProtKB/TrEMBL;Acc:H2L3K8]	ENSDARG00000088823	ENSORLP00000000332	ENSDARP00000112997
ENSORLG00000000271	ENSORLT00000000332		Uncharacterized protein [Source:UniProtKB/TrEMBL;Acc:H2L3K8]	ENSDARG00000069792	ENSORLP00000000332	ENSDARP00000092621
ENSORLG00000000271	ENSORLT00000000332		Uncharacterized protein [Source:UniProtKB/TrEMBL;Acc:H2L3K8]	ENSDARG00000073874	ENSORLP00000000332	ENSDARP00000092585
ENSORLG00000000271	ENSORLT00000000332		Uncharacterized protein [Source:UniProtKB/TrEMBL;Acc:H2L3K8]	ENSDARG00000069827	ENSORLP00000000332	ENSDARP00000092698
ENSORLG00000000272	ENSORLT00000000333		Uncharacterized protein [Source:UniProtKB/TrEMBL;Acc:H2L3K9]	ENSDARG00000052286	ENSORLP00000000333	ENSDARP00000068598
ENSORLG00000000273	ENSORLT00000000335	npy8ar	neuropeptide Y receptor Y8a [Source:ZFIN;Acc:ZDB-GENE-990415-175]	ENSDARG00000017234	ENSORLP00000000335	ENSDARP00000118364
ENSORLG00000000274	ENSORLT00000000334	otud3	OTU deubiquitinase 3 [Source:ZFIN;Acc:ZDB-GENE-040426-2509]	ENSDARG00000022648	ENSORLP00000000334	ENSDARP00000037518
ENSORLG00000000275	ENSORLT00000000336	spon2b	spondin 2b, extracellular matrix protein [Source:ZFIN;Acc:ZDB-GENE-990415-161]	ENSDARG00000002732	ENSORLP00000000336	ENSDARP00000023050
ENSORLG00000000275	ENSORLT00000000338	spon2b	spondin 2b, extracellular matrix protein [Source:ZFIN;Acc:ZDB-GENE-990415-161]	ENSDARG00000002732	ENSORLP00000000336	ENSDARP00000023050
ENSORLG00000000277	ENSORLT00000000340	tmcc2	transmembrane and coiled-coil domain family 2 [Source:ZFIN;Acc:ZDB-GENE-091202-2]	ENSDARG00000046007	ENSORLP00000000340	ENSDARP00000080869
ENSORLG00000000279	ENSORLT00000000345	DDX39A (1 of 2)	DEAD (Asp-Glu-Ala-Asp) box polypeptide 39A [Source:HGNC Symbol;Acc:HGNC:17821]	ENSDARG00000006225	ENSORLP00000000345	ENSDARP00000008513
ENSORLG00000000279	ENSORLT00000000348	DDX39A (1 of 2)	DEAD (Asp-Glu-Ala-Asp) box polypeptide 39A [Source:HGNC Symbol;Acc:HGNC:17821]	ENSDARG00000006225	ENSORLP00000000345	ENSDARP00000008513
ENSORLG00000000279	ENSORLT00000000345	DDX39A (1 of 2)	DEAD (Asp-Glu-Ala-Asp) box polypeptide 39A [Source:HGNC Symbol;Acc:HGNC:17821]	ENSDARG00000015111	ENSORLP00000000345	ENSDARP00000010925
ENSORLG00000000279	ENSORLT00000000348	DDX39A (1 of 2)	DEAD (Asp-Glu-Ala-Asp) box polypeptide 39A [Source:HGNC Symbol;Acc:HGNC:17821]	ENSDARG00000015111	ENSORLP00000000345	ENSDARP00000010925
ENSORLG00000000280	ENSORLT00000000342	march5l	membrane-associated ring finger (C3HC4) 5, like [Source:ZFIN;Acc:ZDB-GENE-030131-4792]	ENSDARG00000028559	ENSORLP00000000342	ENSDARP00000037207
ENSORLG00000000281	ENSORLT00000000346	kmt2ba	lysine (K)-specific methyltransferase 2Ba [Source:ZFIN;Acc:ZDB-GENE-060503-376]	ENSDARG00000062962	ENSORLP00000000346	ENSDARP00000113465
ENSORLG00000000282	ENSORLT00000000344	zgc:163079	zgc:163079 [Source:ZFIN;Acc:ZDB-GENE-030131-7428]	ENSDARG00000061858	ENSORLP00000000344	ENSDARP00000115045
ENSORLG00000000282	ENSORLT00000000344	zgc:163079	zgc:163079 [Source:ZFIN;Acc:ZDB-GENE-030131-7428]	ENSDARG00000101956	ENSORLP00000000344	ENSDARP00000140795
ENSORLG00000000282	ENSORLT00000000344	zgc:163079	zgc:163079 [Source:ZFIN;Acc:ZDB-GENE-030131-7428]	ENSDARG00000056773	ENSORLP00000000344	ENSDARP00000073779
ENSORLG00000000283	ENSORLT00000000347	ano1	anoctamin 1, calcium activated chloride channel [Source:ZFIN;Acc:ZDB-GENE-121127-3]	ENSDARG00000102335	ENSORLP00000000347	ENSDARP00000138095
ENSORLG00000000283	ENSORLT00000000349	ano1	anoctamin 1, calcium activated chloride channel [Source:ZFIN;Acc:ZDB-GENE-121127-3]	ENSDARG00000102335	ENSORLP00000000347	ENSDARP00000138095
ENSORLG00000000284	ENSORLT00000000343	cdkn1a	cyclin-dependent kinase inhibitor 1A [Source:ZFIN;Acc:ZDB-GENE-070705-7]	ENSDARG00000076554	ENSORLP00000000343	ENSDARP00000117888
ENSORLG00000000285	ENSORLT00000000350	igsf9bb	immunoglobulin superfamily, member 9Bb [Source:ZFIN;Acc:ZDB-GENE-091112-15]	ENSDARG00000069467	ENSORLP00000000350	ENSDARP00000091910
ENSORLG00000000286	ENSORLT00000000351	znf576.2	zinc finger protein 576, tandem duplicate 2 [Source:ZFIN;Acc:ZDB-GENE-030131-1738]	ENSDARG00000078164	ENSORLP00000000351	ENSDARP00000096287
ENSORLG00000000287	ENSORLT00000000354	bcas2	breast carcinoma amplified sequence 2 [Source:ZFIN;Acc:ZDB-GENE-030408-5]	ENSDARG00000043631	ENSORLP00000000354	ENSDARP00000064065
ENSORLG00000000288	ENSORLT00000000355	SUSD2 (1 of 2)	sushi domain containing 2 [Source:HGNC Symbol;Acc:HGNC:30667]	ENSDARG00000101452	ENSORLP00000000355	ENSDARP00000141875
ENSORLG00000000288	ENSORLT00000000357	SUSD2 (1 of 2)	sushi domain containing 2 [Source:HGNC Symbol;Acc:HGNC:30667]	ENSDARG00000101452	ENSORLP00000000355	ENSDARP00000141875
ENSORLG00000000289	ENSORLT00000000352	fgf19	fibroblast growth factor 19 [Source:ZFIN;Acc:ZDB-GENE-030729-32]	ENSDARG00000098663	ENSORLP00000000352	ENSDARP00000130090
ENSORLG00000000292	ENSORLT00000000358	srsf3b	serine/arginine-rich splicing factor 3b [Source:ZFIN;Acc:ZDB-GENE-071005-2]	ENSDARG00000059360	ENSORLP00000000358	ENSDARP00000113278
ENSORLG00000000293	ENSORLT00000000360	si:ch211-255i20.3	si:ch211-255i20.3 [Source:ZFIN;Acc:ZDB-GENE-141216-113]	ENSDARG00000077880	ENSORLP00000000360	ENSDARP00000040382
ENSORLG00000000294	ENSORLT00000000359	kctd9b	potassium channel tetramerization domain containing 9b [Source:ZFIN;Acc:ZDB-GENE-040718-238]	ENSDARG00000010603	ENSORLP00000000359	ENSDARP00000027995
ENSORLG00000000294	ENSORLT00000000361	kctd9b	potassium channel tetramerization domain containing 9b [Source:ZFIN;Acc:ZDB-GENE-040718-238]	ENSDARG00000010603	ENSORLP00000000359	ENSDARP00000027995
ENSORLG00000000295	ENSORLT00000000362	fgf4	fibroblast growth factor 4 [Source:ZFIN;Acc:ZDB-GENE-001006-1]	ENSDARG00000105230	ENSORLP00000000362	ENSDARP00000135882
ENSORLG00000000297	ENSORLT00000000364	ndufv1	NADH dehydrogenase (ubiquinone) flavoprotein 1 [Source:ZFIN;Acc:ZDB-GENE-040808-73]	ENSDARG00000036438	ENSORLP00000000364	ENSDARP00000052929
ENSORLG00000000298	ENSORLT00000000365	rnf212 (1 of 2)	ring finger protein 212 [Source:ZFIN;Acc:ZDB-GENE-110208-6]	ENSDARG00000090319	ENSORLP00000000365	ENSDARP00000107528
ENSORLG00000000299	ENSORLT00000000366	kremen1	kringle containing transmembrane protein 1 [Source:ZFIN;Acc:ZDB-GENE-070705-262]	ENSDARG00000062579	ENSORLP00000000366	ENSDARP00000085117
ENSORLG00000000300	ENSORLT00000000368	EVI5L	ecotropic viral integration site 5-like [Source:HGNC Symbol;Acc:HGNC:30464]	ENSDARG00000052766	ENSORLP00000000369	ENSDARP00000069169
ENSORLG00000000300	ENSORLT00000000369	EVI5L	ecotropic viral integration site 5-like [Source:HGNC Symbol;Acc:HGNC:30464]	ENSDARG00000052766	ENSORLP00000000369	ENSDARP00000069169
ENSORLG00000000301	ENSORLT00000000367	ecm1a	extracellular matrix protein 1a [Source:ZFIN;Acc:ZDB-GENE-121204-1]	ENSDARG00000100535	ENSORLP00000000367	ENSDARP00000137189
ENSORLG00000000302	ENSORLT00000000370	fgf3	fibroblast growth factor 3 [Source:ZFIN;Acc:ZDB-GENE-980526-178]	ENSDARG00000101540	ENSORLP00000000370	ENSDARP00000132485
ENSORLG00000000303	ENSORLT00000000373	slc24a3	solute carrier family 24 (sodium/potassium/calcium exchanger), member 3 [Source:ZFIN;Acc:ZDB-GENE-090312-67]	ENSDARG00000006760	ENSORLP00000000373	ENSDARP00000114793
ENSORLG00000000305	ENSORLT00000000372	fgfrl1a	fibroblast growth factor receptor-like 1a [Source:ZFIN;Acc:ZDB-GENE-040128-2]	ENSDARG00000032617	ENSORLP00000000372	ENSDARP00000077102
ENSORLG00000000306	ENSORLT00000000374	syne1b	spectrin repeat containing, nuclear envelope 1b [Source:ZFIN;Acc:ZDB-GENE-071218-4]	ENSDARG00000063068	ENSORLP00000000374	ENSDARP00000124184
ENSORLG00000000309	ENSORLT00000000377		Uncharacterized protein [Source:UniProtKB/TrEMBL;Acc:H2L3Q0]	ENSDARG00000089604	ENSORLP00000000377	ENSDARP00000110182
ENSORLG00000000309	ENSORLT00000000377		Uncharacterized protein [Source:UniProtKB/TrEMBL;Acc:H2L3Q0]	ENSDARG00000094413	ENSORLP00000000377	ENSDARP00000141433
ENSORLG00000000309	ENSORLT00000000377		Uncharacterized protein [Source:UniProtKB/TrEMBL;Acc:H2L3Q0]	ENSDARG00000100995	ENSORLP00000000377	ENSDARP00000133572
ENSORLG00000000309	ENSORLT00000000377		Uncharacterized protein [Source:UniProtKB/TrEMBL;Acc:H2L3Q0]	ENSDARG00000101881	ENSORLP00000000377	ENSDARP00000132848
ENSORLG00000000309	ENSORLT00000000377		Uncharacterized protein [Source:UniProtKB/TrEMBL;Acc:H2L3Q0]	ENSDARG00000104136	ENSORLP00000000377	ENSDARP00000130161
ENSORLG00000000309	ENSORLT00000000377		Uncharacterized protein [Source:UniProtKB/TrEMBL;Acc:H2L3Q0]	ENSDARG00000099795	ENSORLP00000000377	ENSDARP00000134546
ENSORLG00000000309	ENSORLT00000000377		Uncharacterized protein [Source:UniProtKB/TrEMBL;Acc:H2L3Q0]	ENSDARG00000103547	ENSORLP00000000377	ENSDARP00000138789
ENSORLG00000000309	ENSORLT00000000377		Uncharacterized protein [Source:UniProtKB/TrEMBL;Acc:H2L3Q0]	ENSDARG00000099622	ENSORLP00000000377	ENSDARP00000137505
ENSORLG00000000309	ENSORLT00000000377		Uncharacterized protein [Source:UniProtKB/TrEMBL;Acc:H2L3Q0]	ENSDARG00000093106	ENSORLP00000000377	ENSDARP00000125230
ENSORLG00000000309	ENSORLT00000000377		Uncharacterized protein [Source:UniProtKB/TrEMBL;Acc:H2L3Q0]	ENSDARG00000102030	ENSORLP00000000377	ENSDARP00000136131
ENSORLG00000000309	ENSORLT00000000377		Uncharacterized protein [Source:UniProtKB/TrEMBL;Acc:H2L3Q0]	ENSDARG00000078281	ENSORLP00000000377	ENSDARP00000068659
ENSORLG00000000309	ENSORLT00000000377		Uncharacterized protein [Source:UniProtKB/TrEMBL;Acc:H2L3Q0]	ENSDARG00000104964	ENSORLP00000000377	ENSDARP00000130147
ENSORLG00000000309	ENSORLT00000000377		Uncharacterized protein [Source:UniProtKB/TrEMBL;Acc:H2L3Q0]	ENSDARG00000103222	ENSORLP00000000377	ENSDARP00000135341
ENSORLG00000000309	ENSORLT00000000377		Uncharacterized protein [Source:UniProtKB/TrEMBL;Acc:H2L3Q0]	ENSDARG00000092475	ENSORLP00000000377	ENSDARP00000115783
ENSORLG00000000309	ENSORLT00000000377		Uncharacterized protein [Source:UniProtKB/TrEMBL;Acc:H2L3Q0]	ENSDARG00000100207	ENSORLP00000000377	ENSDARP00000134483
ENSORLG00000000309	ENSORLT00000000377		Uncharacterized protein [Source:UniProtKB/TrEMBL;Acc:H2L3Q0]	ENSDARG00000100023	ENSORLP00000000377	ENSDARP00000130211
ENSORLG00000000309	ENSORLT00000000377		Uncharacterized protein [Source:UniProtKB/TrEMBL;Acc:H2L3Q0]	ENSDARG00000101594	ENSORLP00000000377	ENSDARP00000131886
ENSORLG00000000309	ENSORLT00000000377		Uncharacterized protein [Source:UniProtKB/TrEMBL;Acc:H2L3Q0]	ENSDARG00000093944	ENSORLP00000000377	ENSDARP00000115636
ENSORLG00000000309	ENSORLT00000000377		Uncharacterized protein [Source:UniProtKB/TrEMBL;Acc:H2L3Q0]	ENSDARG00000102999	ENSORLP00000000377	ENSDARP00000140962
ENSORLG00000000309	ENSORLT00000000377		Uncharacterized protein [Source:UniProtKB/TrEMBL;Acc:H2L3Q0]	ENSDARG00000104604	ENSORLP00000000377	ENSDARP00000132231
ENSORLG00000000309	ENSORLT00000000377		Uncharacterized protein [Source:UniProtKB/TrEMBL;Acc:H2L3Q0]	ENSDARG00000093220	ENSORLP00000000377	ENSDARP00000113235
ENSORLG00000000309	ENSORLT00000000377		Uncharacterized protein [Source:UniProtKB/TrEMBL;Acc:H2L3Q0]	ENSDARG00000104580	ENSORLP00000000377	ENSDARP00000141746
ENSORLG00000000309	ENSORLT00000000377		Uncharacterized protein [Source:UniProtKB/TrEMBL;Acc:H2L3Q0]	ENSDARG00000103458	ENSORLP00000000377	ENSDARP00000134928
ENSORLG00000000309	ENSORLT00000000377		Uncharacterized protein [Source:UniProtKB/TrEMBL;Acc:H2L3Q0]	ENSDARG00000104184	ENSORLP00000000377	ENSDARP00000142004
ENSORLG00000000309	ENSORLT00000000377		Uncharacterized protein [Source:UniProtKB/TrEMBL;Acc:H2L3Q0]	ENSDARG00000104038	ENSORLP00000000377	ENSDARP00000134432
ENSORLG00000000309	ENSORLT00000000377		Uncharacterized protein [Source:UniProtKB/TrEMBL;Acc:H2L3Q0]	ENSDARG00000100340	ENSORLP00000000377	ENSDARP00000132980
ENSORLG00000000309	ENSORLT00000000377		Uncharacterized protein [Source:UniProtKB/TrEMBL;Acc:H2L3Q0]	ENSDARG00000099986	ENSORLP00000000377	ENSDARP00000132172
ENSORLG00000000309	ENSORLT00000000377		Uncharacterized protein [Source:UniProtKB/TrEMBL;Acc:H2L3Q0]	ENSDARG00000105038	ENSORLP00000000377	ENSDARP00000133764
ENSORLG00000000309	ENSORLT00000000377		Uncharacterized protein [Source:UniProtKB/TrEMBL;Acc:H2L3Q0]	ENSDARG00000100704	ENSORLP00000000377	ENSDARP00000131507
ENSORLG00000000309	ENSORLT00000000377		Uncharacterized protein [Source:UniProtKB/TrEMBL;Acc:H2L3Q0]	ENSDARG00000096139	ENSORLP00000000377	ENSDARP00000136409
ENSORLG00000000309	ENSORLT00000000377		Uncharacterized protein [Source:UniProtKB/TrEMBL;Acc:H2L3Q0]	ENSDARG00000090532	ENSORLP00000000377	ENSDARP00000128071
ENSORLG00000000309	ENSORLT00000000377		Uncharacterized protein [Source:UniProtKB/TrEMBL;Acc:H2L3Q0]	ENSDARG00000102642	ENSORLP00000000377	ENSDARP00000135174
ENSORLG00000000309	ENSORLT00000000377		Uncharacterized protein [Source:UniProtKB/TrEMBL;Acc:H2L3Q0]	ENSDARG00000104892	ENSORLP00000000377	ENSDARP00000140891
ENSORLG00000000309	ENSORLT00000000377		Uncharacterized protein [Source:UniProtKB/TrEMBL;Acc:H2L3Q0]	ENSDARG00000101292	ENSORLP00000000377	ENSDARP00000142037
ENSORLG00000000309	ENSORLT00000000377		Uncharacterized protein [Source:UniProtKB/TrEMBL;Acc:H2L3Q0]	ENSDARG00000104697	ENSORLP00000000377	ENSDARP00000132153
ENSORLG00000000309	ENSORLT00000000377		Uncharacterized protein [Source:UniProtKB/TrEMBL;Acc:H2L3Q0]	ENSDARG00000098062	ENSORLP00000000377	ENSDARP00000121871
ENSORLG00000000309	ENSORLT00000000377		Uncharacterized protein [Source:UniProtKB/TrEMBL;Acc:H2L3Q0]	ENSDARG00000098101	ENSORLP00000000377	ENSDARP00000134198
ENSORLG00000000309	ENSORLT00000000377		Uncharacterized protein [Source:UniProtKB/TrEMBL;Acc:H2L3Q0]	ENSDARG00000101797	ENSORLP00000000377	ENSDARP00000131789
ENSORLG00000000309	ENSORLT00000000377		Uncharacterized protein [Source:UniProtKB/TrEMBL;Acc:H2L3Q0]	ENSDARG00000100543	ENSORLP00000000377	ENSDARP00000134849
ENSORLG00000000309	ENSORLT00000000377		Uncharacterized protein [Source:UniProtKB/TrEMBL;Acc:H2L3Q0]	ENSDARG00000101817	ENSORLP00000000377	ENSDARP00000109772
ENSORLG00000000309	ENSORLT00000000377		Uncharacterized protein [Source:UniProtKB/TrEMBL;Acc:H2L3Q0]	ENSDARG00000094147	ENSORLP00000000377	ENSDARP00000130193
ENSORLG00000000309	ENSORLT00000000377		Uncharacterized protein [Source:UniProtKB/TrEMBL;Acc:H2L3Q0]	ENSDARG00000101843	ENSORLP00000000377	ENSDARP00000137867
ENSORLG00000000309	ENSORLT00000000377		Uncharacterized protein [Source:UniProtKB/TrEMBL;Acc:H2L3Q0]	ENSDARG00000089635	ENSORLP00000000377	ENSDARP00000108835
ENSORLG00000000309	ENSORLT00000000377		Uncharacterized protein [Source:UniProtKB/TrEMBL;Acc:H2L3Q0]	ENSDARG00000100112	ENSORLP00000000377	ENSDARP00000139776
ENSORLG00000000309	ENSORLT00000000377		Uncharacterized protein [Source:UniProtKB/TrEMBL;Acc:H2L3Q0]	ENSDARG00000075417	ENSORLP00000000377	ENSDARP00000131219
ENSORLG00000000309	ENSORLT00000000377		Uncharacterized protein [Source:UniProtKB/TrEMBL;Acc:H2L3Q0]	ENSDARG00000099847	ENSORLP00000000377	ENSDARP00000136080
ENSORLG00000000309	ENSORLT00000000377		Uncharacterized protein [Source:UniProtKB/TrEMBL;Acc:H2L3Q0]	ENSDARG00000096140	ENSORLP00000000377	ENSDARP00000102356
ENSORLG00000000309	ENSORLT00000000377		Uncharacterized protein [Source:UniProtKB/TrEMBL;Acc:H2L3Q0]	ENSDARG00000100793	ENSORLP00000000377	ENSDARP00000130282
ENSORLG00000000309	ENSORLT00000000377		Uncharacterized protein [Source:UniProtKB/TrEMBL;Acc:H2L3Q0]	ENSDARG00000104690	ENSORLP00000000377	ENSDARP00000140278
ENSORLG00000000309	ENSORLT00000000377		Uncharacterized protein [Source:UniProtKB/TrEMBL;Acc:H2L3Q0]	ENSDARG00000088214	ENSORLP00000000377	ENSDARP00000125164
ENSORLG00000000309	ENSORLT00000000377		Uncharacterized protein [Source:UniProtKB/TrEMBL;Acc:H2L3Q0]	ENSDARG00000101539	ENSORLP00000000377	ENSDARP00000128337
ENSORLG00000000309	ENSORLT00000000377		Uncharacterized protein [Source:UniProtKB/TrEMBL;Acc:H2L3Q0]	ENSDARG00000100434	ENSORLP00000000377	ENSDARP00000135437
ENSORLG00000000309	ENSORLT00000000377		Uncharacterized protein [Source:UniProtKB/TrEMBL;Acc:H2L3Q0]	ENSDARG00000090998	ENSORLP00000000377	ENSDARP00000105120
ENSORLG00000000309	ENSORLT00000000377		Uncharacterized protein [Source:UniProtKB/TrEMBL;Acc:H2L3Q0]	ENSDARG00000102799	ENSORLP00000000377	ENSDARP00000137283
ENSORLG00000000309	ENSORLT00000000377		Uncharacterized protein [Source:UniProtKB/TrEMBL;Acc:H2L3Q0]	ENSDARG00000095521	ENSORLP00000000377	ENSDARP00000125497
ENSORLG00000000309	ENSORLT00000000377		Uncharacterized protein [Source:UniProtKB/TrEMBL;Acc:H2L3Q0]	ENSDARG00000099952	ENSORLP00000000377	ENSDARP00000131211
ENSORLG00000000309	ENSORLT00000000377		Uncharacterized protein [Source:UniProtKB/TrEMBL;Acc:H2L3Q0]	ENSDARG00000095121	ENSORLP00000000377	ENSDARP00000118760
ENSORLG00000000309	ENSORLT00000000377		Uncharacterized protein [Source:UniProtKB/TrEMBL;Acc:H2L3Q0]	ENSDARG00000101857	ENSORLP00000000377	ENSDARP00000136068
ENSORLG00000000309	ENSORLT00000000377		Uncharacterized protein [Source:UniProtKB/TrEMBL;Acc:H2L3Q0]	ENSDARG00000086720	ENSORLP00000000377	ENSDARP00000111449
ENSORLG00000000309	ENSORLT00000000377		Uncharacterized protein [Source:UniProtKB/TrEMBL;Acc:H2L3Q0]	ENSDARG00000104062	ENSORLP00000000377	ENSDARP00000139140
ENSORLG00000000309	ENSORLT00000000377		Uncharacterized protein [Source:UniProtKB/TrEMBL;Acc:H2L3Q0]	ENSDARG00000095257	ENSORLP00000000377	ENSDARP00000125312
ENSORLG00000000309	ENSORLT00000000377		Uncharacterized protein [Source:UniProtKB/TrEMBL;Acc:H2L3Q0]	ENSDARG00000100124	ENSORLP00000000377	ENSDARP00000117316
ENSORLG00000000309	ENSORLT00000000377		Uncharacterized protein [Source:UniProtKB/TrEMBL;Acc:H2L3Q0]	ENSDARG00000101973	ENSORLP00000000377	ENSDARP00000132276
ENSORLG00000000309	ENSORLT00000000377		Uncharacterized protein [Source:UniProtKB/TrEMBL;Acc:H2L3Q0]	ENSDARG00000099872	ENSORLP00000000377	ENSDARP00000132691
ENSORLG00000000309	ENSORLT00000000377		Uncharacterized protein [Source:UniProtKB/TrEMBL;Acc:H2L3Q0]	ENSDARG00000103879	ENSORLP00000000377	ENSDARP00000139208
ENSORLG00000000309	ENSORLT00000000377		Uncharacterized protein [Source:UniProtKB/TrEMBL;Acc:H2L3Q0]	ENSDARG00000100661	ENSORLP00000000377	ENSDARP00000138870
ENSORLG00000000309	ENSORLT00000000377		Uncharacterized protein [Source:UniProtKB/TrEMBL;Acc:H2L3Q0]	ENSDARG00000102102	ENSORLP00000000377	ENSDARP00000141718
ENSORLG00000000309	ENSORLT00000000377		Uncharacterized protein [Source:UniProtKB/TrEMBL;Acc:H2L3Q0]	ENSDARG00000100415	ENSORLP00000000377	ENSDARP00000134703
ENSORLG00000000309	ENSORLT00000000377		Uncharacterized protein [Source:UniProtKB/TrEMBL;Acc:H2L3Q0]	ENSDARG00000100896	ENSORLP00000000377	ENSDARP00000130527
ENSORLG00000000309	ENSORLT00000000377		Uncharacterized protein [Source:UniProtKB/TrEMBL;Acc:H2L3Q0]	ENSDARG00000093165	ENSORLP00000000377	ENSDARP00000136192
ENSORLG00000000309	ENSORLT00000000377		Uncharacterized protein [Source:UniProtKB/TrEMBL;Acc:H2L3Q0]	ENSDARG00000103247	ENSORLP00000000377	ENSDARP00000138326
ENSORLG00000000309	ENSORLT00000000377		Uncharacterized protein [Source:UniProtKB/TrEMBL;Acc:H2L3Q0]	ENSDARG00000096216	ENSORLP00000000377	ENSDARP00000130564
ENSORLG00000000309	ENSORLT00000000377		Uncharacterized protein [Source:UniProtKB/TrEMBL;Acc:H2L3Q0]	ENSDARG00000096157	ENSORLP00000000377	ENSDARP00000125485
ENSORLG00000000309	ENSORLT00000000377		Uncharacterized protein [Source:UniProtKB/TrEMBL;Acc:H2L3Q0]	ENSDARG00000103008	ENSORLP00000000377	ENSDARP00000138279
ENSORLG00000000309	ENSORLT00000000377		Uncharacterized protein [Source:UniProtKB/TrEMBL;Acc:H2L3Q0]	ENSDARG00000103708	ENSORLP00000000377	ENSDARP00000138436
ENSORLG00000000309	ENSORLT00000000377		Uncharacterized protein [Source:UniProtKB/TrEMBL;Acc:H2L3Q0]	ENSDARG00000099681	ENSORLP00000000377	ENSDARP00000130409
ENSORLG00000000309	ENSORLT00000000377		Uncharacterized protein [Source:UniProtKB/TrEMBL;Acc:H2L3Q0]	ENSDARG00000099855	ENSORLP00000000377	ENSDARP00000131481
ENSORLG00000000309	ENSORLT00000000377		Uncharacterized protein [Source:UniProtKB/TrEMBL;Acc:H2L3Q0]	ENSDARG00000091502	ENSORLP00000000377	ENSDARP00000125258
ENSORLG00000000309	ENSORLT00000000377		Uncharacterized protein [Source:UniProtKB/TrEMBL;Acc:H2L3Q0]	ENSDARG00000104586	ENSORLP00000000377	ENSDARP00000141556
ENSORLG00000000309	ENSORLT00000000377		Uncharacterized protein [Source:UniProtKB/TrEMBL;Acc:H2L3Q0]	ENSDARG00000092436	ENSORLP00000000377	ENSDARP00000121725
ENSORLG00000000309	ENSORLT00000000377		Uncharacterized protein [Source:UniProtKB/TrEMBL;Acc:H2L3Q0]	ENSDARG00000102922	ENSORLP00000000377	ENSDARP00000139187
ENSORLG00000000309	ENSORLT00000000377		Uncharacterized protein [Source:UniProtKB/TrEMBL;Acc:H2L3Q0]	ENSDARG00000101978	ENSORLP00000000377	ENSDARP00000106220
ENSORLG00000000309	ENSORLT00000000377		Uncharacterized protein [Source:UniProtKB/TrEMBL;Acc:H2L3Q0]	ENSDARG00000094902	ENSORLP00000000377	ENSDARP00000130869
ENSORLG00000000309	ENSORLT00000000377		Uncharacterized protein [Source:UniProtKB/TrEMBL;Acc:H2L3Q0]	ENSDARG00000099007	ENSORLP00000000377	ENSDARP00000140020
ENSORLG00000000309	ENSORLT00000000377		Uncharacterized protein [Source:UniProtKB/TrEMBL;Acc:H2L3Q0]	ENSDARG00000096205	ENSORLP00000000377	ENSDARP00000141122
ENSORLG00000000309	ENSORLT00000000377		Uncharacterized protein [Source:UniProtKB/TrEMBL;Acc:H2L3Q0]	ENSDARG00000103397	ENSORLP00000000377	ENSDARP00000120862
ENSORLG00000000309	ENSORLT00000000377		Uncharacterized protein [Source:UniProtKB/TrEMBL;Acc:H2L3Q0]	ENSDARG00000100355	ENSORLP00000000377	ENSDARP00000138834
ENSORLG00000000309	ENSORLT00000000377		Uncharacterized protein [Source:UniProtKB/TrEMBL;Acc:H2L3Q0]	ENSDARG00000098958	ENSORLP00000000377	ENSDARP00000132388
ENSORLG00000000309	ENSORLT00000000377		Uncharacterized protein [Source:UniProtKB/TrEMBL;Acc:H2L3Q0]	ENSDARG00000102148	ENSORLP00000000377	ENSDARP00000138191
ENSORLG00000000309	ENSORLT00000000377		Uncharacterized protein [Source:UniProtKB/TrEMBL;Acc:H2L3Q0]	ENSDARG00000100297	ENSORLP00000000377	ENSDARP00000141888
ENSORLG00000000309	ENSORLT00000000377		Uncharacterized protein [Source:UniProtKB/TrEMBL;Acc:H2L3Q0]	ENSDARG00000100485	ENSORLP00000000377	ENSDARP00000140308
ENSORLG00000000309	ENSORLT00000000377		Uncharacterized protein [Source:UniProtKB/TrEMBL;Acc:H2L3Q0]	ENSDARG00000101149	ENSORLP00000000377	ENSDARP00000133325
ENSORLG00000000309	ENSORLT00000000377		Uncharacterized protein [Source:UniProtKB/TrEMBL;Acc:H2L3Q0]	ENSDARG00000101729	ENSORLP00000000377	ENSDARP00000133972
ENSORLG00000000309	ENSORLT00000000377		Uncharacterized protein [Source:UniProtKB/TrEMBL;Acc:H2L3Q0]	ENSDARG00000103189	ENSORLP00000000377	ENSDARP00000132857
ENSORLG00000000309	ENSORLT00000000377		Uncharacterized protein [Source:UniProtKB/TrEMBL;Acc:H2L3Q0]	ENSDARG00000090116	ENSORLP00000000377	ENSDARP00000126410
ENSORLG00000000309	ENSORLT00000000377		Uncharacterized protein [Source:UniProtKB/TrEMBL;Acc:H2L3Q0]	ENSDARG00000102016	ENSORLP00000000377	ENSDARP00000131075
ENSORLG00000000309	ENSORLT00000000377		Uncharacterized protein [Source:UniProtKB/TrEMBL;Acc:H2L3Q0]	ENSDARG00000104762	ENSORLP00000000377	ENSDARP00000134911
ENSORLG00000000309	ENSORLT00000000377		Uncharacterized protein [Source:UniProtKB/TrEMBL;Acc:H2L3Q0]	ENSDARG00000089947	ENSORLP00000000377	ENSDARP00000111262
ENSORLG00000000309	ENSORLT00000000377		Uncharacterized protein [Source:UniProtKB/TrEMBL;Acc:H2L3Q0]	ENSDARG00000099583	ENSORLP00000000377	ENSDARP00000136262
ENSORLG00000000309	ENSORLT00000000377		Uncharacterized protein [Source:UniProtKB/TrEMBL;Acc:H2L3Q0]	ENSDARG00000100277	ENSORLP00000000377	ENSDARP00000112895
ENSORLG00000000309	ENSORLT00000000377		Uncharacterized protein [Source:UniProtKB/TrEMBL;Acc:H2L3Q0]	ENSDARG00000099845	ENSORLP00000000377	ENSDARP00000131163
ENSORLG00000000309	ENSORLT00000000377		Uncharacterized protein [Source:UniProtKB/TrEMBL;Acc:H2L3Q0]	ENSDARG00000099136	ENSORLP00000000377	ENSDARP00000136084
ENSORLG00000000309	ENSORLT00000000377		Uncharacterized protein [Source:UniProtKB/TrEMBL;Acc:H2L3Q0]	ENSDARG00000100673	ENSORLP00000000377	ENSDARP00000133976
ENSORLG00000000309	ENSORLT00000000377		Uncharacterized protein [Source:UniProtKB/TrEMBL;Acc:H2L3Q0]	ENSDARG00000103159	ENSORLP00000000377	ENSDARP00000132111
ENSORLG00000000309	ENSORLT00000000377		Uncharacterized protein [Source:UniProtKB/TrEMBL;Acc:H2L3Q0]	ENSDARG00000087387	ENSORLP00000000377	ENSDARP00000125188
ENSORLG00000000309	ENSORLT00000000377		Uncharacterized protein [Source:UniProtKB/TrEMBL;Acc:H2L3Q0]	ENSDARG00000098758	ENSORLP00000000377	ENSDARP00000139488
ENSORLG00000000309	ENSORLT00000000377		Uncharacterized protein [Source:UniProtKB/TrEMBL;Acc:H2L3Q0]	ENSDARG00000103497	ENSORLP00000000377	ENSDARP00000137188
ENSORLG00000000309	ENSORLT00000000377		Uncharacterized protein [Source:UniProtKB/TrEMBL;Acc:H2L3Q0]	ENSDARG00000098991	ENSORLP00000000377	ENSDARP00000135748
ENSORLG00000000309	ENSORLT00000000377		Uncharacterized protein [Source:UniProtKB/TrEMBL;Acc:H2L3Q0]	ENSDARG00000096029	ENSORLP00000000377	ENSDARP00000125187
ENSORLG00000000309	ENSORLT00000000377		Uncharacterized protein [Source:UniProtKB/TrEMBL;Acc:H2L3Q0]	ENSDARG00000100479	ENSORLP00000000377	ENSDARP00000141594
ENSORLG00000000309	ENSORLT00000000377		Uncharacterized protein [Source:UniProtKB/TrEMBL;Acc:H2L3Q0]	ENSDARG00000101544	ENSORLP00000000377	ENSDARP00000142009
ENSORLG00000000309	ENSORLT00000000377		Uncharacterized protein [Source:UniProtKB/TrEMBL;Acc:H2L3Q0]	ENSDARG00000093831	ENSORLP00000000377	ENSDARP00000125114
ENSORLG00000000309	ENSORLT00000000377		Uncharacterized protein [Source:UniProtKB/TrEMBL;Acc:H2L3Q0]	ENSDARG00000103405	ENSORLP00000000377	ENSDARP00000138231
ENSORLG00000000309	ENSORLT00000000377		Uncharacterized protein [Source:UniProtKB/TrEMBL;Acc:H2L3Q0]	ENSDARG00000100723	ENSORLP00000000377	ENSDARP00000134583
ENSORLG00000000309	ENSORLT00000000377		Uncharacterized protein [Source:UniProtKB/TrEMBL;Acc:H2L3Q0]	ENSDARG00000104041	ENSORLP00000000377	ENSDARP00000138133
ENSORLG00000000309	ENSORLT00000000377		Uncharacterized protein [Source:UniProtKB/TrEMBL;Acc:H2L3Q0]	ENSDARG00000102695	ENSORLP00000000377	ENSDARP00000141761
ENSORLG00000000309	ENSORLT00000000377		Uncharacterized protein [Source:UniProtKB/TrEMBL;Acc:H2L3Q0]	ENSDARG00000088847	ENSORLP00000000377	ENSDARP00000130864
ENSORLG00000000309	ENSORLT00000000377		Uncharacterized protein [Source:UniProtKB/TrEMBL;Acc:H2L3Q0]	ENSDARG00000098384	ENSORLP00000000377	ENSDARP00000138923
ENSORLG00000000309	ENSORLT00000000377		Uncharacterized protein [Source:UniProtKB/TrEMBL;Acc:H2L3Q0]	ENSDARG00000102455	ENSORLP00000000377	ENSDARP00000130449
ENSORLG00000000309	ENSORLT00000000377		Uncharacterized protein [Source:UniProtKB/TrEMBL;Acc:H2L3Q0]	ENSDARG00000092994	ENSORLP00000000377	ENSDARP00000121502
ENSORLG00000000309	ENSORLT00000000377		Uncharacterized protein [Source:UniProtKB/TrEMBL;Acc:H2L3Q0]	ENSDARG00000099494	ENSORLP00000000377	ENSDARP00000128061
ENSORLG00000000309	ENSORLT00000000377		Uncharacterized protein [Source:UniProtKB/TrEMBL;Acc:H2L3Q0]	ENSDARG00000102370	ENSORLP00000000377	ENSDARP00000132750
ENSORLG00000000309	ENSORLT00000000377		Uncharacterized protein [Source:UniProtKB/TrEMBL;Acc:H2L3Q0]	ENSDARG00000099450	ENSORLP00000000377	ENSDARP00000132878
ENSORLG00000000309	ENSORLT00000000377		Uncharacterized protein [Source:UniProtKB/TrEMBL;Acc:H2L3Q0]	ENSDARG00000099444	ENSORLP00000000377	ENSDARP00000137451
ENSORLG00000000309	ENSORLT00000000377		Uncharacterized protein [Source:UniProtKB/TrEMBL;Acc:H2L3Q0]	ENSDARG00000100859	ENSORLP00000000377	ENSDARP00000134683
ENSORLG00000000310	ENSORLT00000000378	pigq	phosphatidylinositol glycan anchor biosynthesis, class Q [Source:ZFIN;Acc:ZDB-GENE-030131-9793]	ENSDARG00000038097	ENSORLP00000000378	ENSDARP00000114962
ENSORLG00000000311	ENSORLT00000000379	EMB	embigin [Source:HGNC Symbol;Acc:HGNC:30465]	ENSDARG00000059485	ENSORLP00000000380	ENSDARP00000117091
ENSORLG00000000311	ENSORLT00000000380	EMB	embigin [Source:HGNC Symbol;Acc:HGNC:30465]	ENSDARG00000059485	ENSORLP00000000380	ENSDARP00000117091
ENSORLG00000000312	ENSORLT00000000381	arhgap32b	Rho GTPase activating protein 32b [Source:ZFIN;Acc:ZDB-GENE-091204-147]	ENSDARG00000074184	ENSORLP00000000381	ENSDARP00000058369
ENSORLG00000000313	ENSORLT00000000382	lygl1	lysozyme g-like 1 [Source:ZFIN;Acc:ZDB-GENE-040718-461]	ENSDARG00000099562	ENSORLP00000000383	ENSDARP00000135993
ENSORLG00000000313	ENSORLT00000000383	lygl1	lysozyme g-like 1 [Source:ZFIN;Acc:ZDB-GENE-040718-461]	ENSDARG00000099562	ENSORLP00000000383	ENSDARP00000135993
ENSORLG00000000313	ENSORLT00000000382	lygl1	lysozyme g-like 1 [Source:ZFIN;Acc:ZDB-GENE-040718-461]	ENSDARG00000056874	ENSORLP00000000383	ENSDARP00000073908
ENSORLG00000000313	ENSORLT00000000383	lygl1	lysozyme g-like 1 [Source:ZFIN;Acc:ZDB-GENE-040718-461]	ENSDARG00000056874	ENSORLP00000000383	ENSDARP00000073908
ENSORLG00000000313	ENSORLT00000000382	lygl1	lysozyme g-like 1 [Source:ZFIN;Acc:ZDB-GENE-040718-461]	ENSDARG00000071701	ENSORLP00000000383	ENSDARP00000096987
ENSORLG00000000313	ENSORLT00000000383	lygl1	lysozyme g-like 1 [Source:ZFIN;Acc:ZDB-GENE-040718-461]	ENSDARG00000071701	ENSORLP00000000383	ENSDARP00000096987
ENSORLG00000000315	ENSORLT00000000385	pglyrp2 (1 of 2)	peptidoglycan recognition protein 2 [Source:ZFIN;Acc:ZDB-GENE-071227-1]	ENSDARG00000062998	ENSORLP00000000385	ENSDARP00000124361
ENSORLG00000000316	ENSORLT00000000386	eef2kmt	eukaryotic elongation factor 2 lysine methyltransferase [Source:ZFIN;Acc:ZDB-GENE-041010-160]	ENSDARG00000054950	ENSORLP00000000386	ENSDARP00000116881
ENSORLG00000000317	ENSORLT00000000387	ccnd1	cyclin D1 [Source:ZFIN;Acc:ZDB-GENE-980526-176]	ENSDARG00000101637	ENSORLP00000000387	ENSDARP00000140550
ENSORLG00000000318	ENSORLT00000000390	anapc4	anaphase promoting complex subunit 4 [Source:ZFIN;Acc:ZDB-GENE-041212-10]	ENSDARG00000032237	ENSORLP00000000390	ENSDARP00000058523
ENSORLG00000000318	ENSORLT00000000393	anapc4	anaphase promoting complex subunit 4 [Source:ZFIN;Acc:ZDB-GENE-041212-10]	ENSDARG00000032237	ENSORLP00000000390	ENSDARP00000058523
ENSORLG00000000320	ENSORLT00000000389	psmd4a	proteasome (prosome, macropain) 26S subunit, non-ATPase, 4a [Source:ZFIN;Acc:ZDB-GENE-040625-104]	ENSDARG00000101295	ENSORLP00000000389	ENSDARP00000138300
ENSORLG00000000321	ENSORLT00000000391	fgfr1b	fibroblast growth factor receptor 1b [Source:ZFIN;Acc:ZDB-GENE-060503-14]	ENSDARG00000011190	ENSORLP00000000391	ENSDARP00000067688
ENSORLG00000000322	ENSORLT00000000392	rin2	Ras and Rab interactor 2 [Source:ZFIN;Acc:ZDB-GENE-090312-194]	ENSDARG00000074589	ENSORLP00000000392	ENSDARP00000113863
ENSORLG00000000323	ENSORLT00000000394	hsd11b2	hydroxysteroid (11-beta) dehydrogenase 2 [Source:ZFIN;Acc:ZDB-GENE-030131-6030]	ENSDARG00000001975	ENSORLP00000000394	ENSDARP00000118501
ENSORLG00000000324	ENSORLT00000000395	crx	cone-rod homeobox [Source:ZFIN;Acc:ZDB-GENE-010403-1]	ENSDARG00000011989	ENSORLP00000000395	ENSDARP00000030526
ENSORLG00000000325	ENSORLT00000000400	trim33	tripartite motif containing 33 [Source:ZFIN;Acc:ZDB-GENE-030131-2773]	ENSDARG00000016181	ENSORLP00000000400	ENSDARP00000025140
ENSORLG00000000328	ENSORLT00000000399	stc1l	stanniocalcin 1, like [Source:ZFIN;Acc:ZDB-GENE-040426-1521]	ENSDARG00000058476	ENSORLP00000000399	ENSDARP00000075790
ENSORLG00000000329	ENSORLT00000000398	ZDHHC1	zinc finger, DHHC-type containing 1 [Source:HGNC Symbol;Acc:HGNC:17916]	ENSDARG00000077546	ENSORLP00000000398	ENSDARP00000102433
ENSORLG00000000330	ENSORLT00000000401	malt1b	MALT1 paracaspase b [Source:ZFIN;Acc:ZDB-GENE-070705-156]	ENSDARG00000077768	ENSORLP00000000401	ENSDARP00000099992
ENSORLG00000000332	ENSORLT00000000403	alg1	ALG1, chitobiosyldiphosphodolichol beta-mannosyltransferase [Source:ZFIN;Acc:ZDB-GENE-030131-6093]	ENSDARG00000054963	ENSORLP00000000403	ENSDARP00000071703
ENSORLG00000000333	ENSORLT00000000405		Uncharacterized protein [Source:UniProtKB/TrEMBL;Acc:H2L3S5]	ENSDARG00000105217	ENSORLP00000000405	ENSDARP00000135246
ENSORLG00000000333	ENSORLT00000000407		Uncharacterized protein [Source:UniProtKB/TrEMBL;Acc:H2L3S5]	ENSDARG00000105217	ENSORLP00000000405	ENSDARP00000135246
ENSORLG00000000333	ENSORLT00000000405		Uncharacterized protein [Source:UniProtKB/TrEMBL;Acc:H2L3S5]	ENSDARG00000090400	ENSORLP00000000405	ENSDARP00000108733
ENSORLG00000000333	ENSORLT00000000407		Uncharacterized protein [Source:UniProtKB/TrEMBL;Acc:H2L3S5]	ENSDARG00000090400	ENSORLP00000000405	ENSDARP00000108733
ENSORLG00000000333	ENSORLT00000000405		Uncharacterized protein [Source:UniProtKB/TrEMBL;Acc:H2L3S5]	ENSDARG00000086494	ENSORLP00000000405	ENSDARP00000107671
ENSORLG00000000333	ENSORLT00000000407		Uncharacterized protein [Source:UniProtKB/TrEMBL;Acc:H2L3S5]	ENSDARG00000086494	ENSORLP00000000405	ENSDARP00000107671
ENSORLG00000000333	ENSORLT00000000405		Uncharacterized protein [Source:UniProtKB/TrEMBL;Acc:H2L3S5]	ENSDARG00000099837	ENSORLP00000000405	ENSDARP00000106100
ENSORLG00000000333	ENSORLT00000000407		Uncharacterized protein [Source:UniProtKB/TrEMBL;Acc:H2L3S5]	ENSDARG00000099837	ENSORLP00000000405	ENSDARP00000106100
ENSORLG00000000333	ENSORLT00000000405		Uncharacterized protein [Source:UniProtKB/TrEMBL;Acc:H2L3S5]	ENSDARG00000086182	ENSORLP00000000405	ENSDARP00000125172
ENSORLG00000000333	ENSORLT00000000407		Uncharacterized protein [Source:UniProtKB/TrEMBL;Acc:H2L3S5]	ENSDARG00000086182	ENSORLP00000000405	ENSDARP00000125172
ENSORLG00000000333	ENSORLT00000000405		Uncharacterized protein [Source:UniProtKB/TrEMBL;Acc:H2L3S5]	ENSDARG00000100214	ENSORLP00000000405	ENSDARP00000105663
ENSORLG00000000333	ENSORLT00000000407		Uncharacterized protein [Source:UniProtKB/TrEMBL;Acc:H2L3S5]	ENSDARG00000100214	ENSORLP00000000405	ENSDARP00000105663
ENSORLG00000000333	ENSORLT00000000405		Uncharacterized protein [Source:UniProtKB/TrEMBL;Acc:H2L3S5]	ENSDARG00000100327	ENSORLP00000000405	ENSDARP00000133868
ENSORLG00000000333	ENSORLT00000000407		Uncharacterized protein [Source:UniProtKB/TrEMBL;Acc:H2L3S5]	ENSDARG00000100327	ENSORLP00000000405	ENSDARP00000133868
ENSORLG00000000334	ENSORLT00000000404	tppp3	tubulin polymerization-promoting protein family member 3 [Source:ZFIN;Acc:ZDB-GENE-040426-1909]	ENSDARG00000030463	ENSORLP00000000404	ENSDARP00000117760
ENSORLG00000000335	ENSORLT00000000409	slit3	slit homolog 3 (Drosophila) [Source:ZFIN;Acc:ZDB-GENE-010306-4]	ENSDARG00000034268	ENSORLP00000000409	ENSDARP00000112770
ENSORLG00000000336	ENSORLT00000000411	LTBP4	latent transforming growth factor beta binding protein 4 [Source:HGNC Symbol;Acc:HGNC:6717]	ENSDARG00000099137	ENSORLP00000000411	ENSDARP00000134892
ENSORLG00000000337	ENSORLT00000000406	kptn	kaptin (actin binding protein) [Source:ZFIN;Acc:ZDB-GENE-040801-258]	ENSDARG00000015937	ENSORLP00000000406	ENSDARP00000019235
ENSORLG00000000338	ENSORLT00000000408	prlrb	prolactin receptor b [Source:ZFIN;Acc:ZDB-GENE-070705-155]	ENSDARG00000045955	ENSORLP00000000408	ENSDARP00000067540
ENSORLG00000000338	ENSORLT00000000410	prlrb	prolactin receptor b [Source:ZFIN;Acc:ZDB-GENE-070705-155]	ENSDARG00000045955	ENSORLP00000000408	ENSDARP00000067540
ENSORLG00000000339	ENSORLT00000000413	aqp10b	aquaporin 10b [Source:ZFIN;Acc:ZDB-GENE-060503-57]	ENSDARG00000058678	ENSORLP00000000413	ENSDARP00000076033
ENSORLG00000000341	ENSORLT00000000414	pqlc2	PQ loop repeat containing 2 [Source:ZFIN;Acc:ZDB-GENE-050306-4]	ENSDARG00000043624	ENSORLP00000000414	ENSDARP00000107580
ENSORLG00000000342	ENSORLT00000000415	flr	fleer [Source:ZFIN;Acc:ZDB-GENE-070117-2066]	ENSDARG00000038024	ENSORLP00000000415	ENSDARP00000055421
ENSORLG00000000343	ENSORLT00000000416	secisbp2	SECIS binding protein 2 [Source:ZFIN;Acc:ZDB-GENE-050208-263]	ENSDARG00000073892	ENSORLP00000000416	ENSDARP00000099905
ENSORLG00000000344	ENSORLT00000000417	P2RY14 (1 of 2)	purinergic receptor P2Y, G-protein coupled, 14 [Source:HGNC Symbol;Acc:HGNC:16442]	ENSDARG00000103305	ENSORLP00000000417	ENSDARP00000130181
ENSORLG00000000345	ENSORLT00000000418	palld	palladin, cytoskeletal associated protein [Source:ZFIN;Acc:ZDB-GENE-041014-252]	ENSDARG00000040009	ENSORLP00000000418	ENSDARP00000124534
ENSORLG00000000347	ENSORLT00000000420	P2RY14 (2 of 2)	purinergic receptor P2Y, G-protein coupled, 14 [Source:HGNC Symbol;Acc:HGNC:16442]	ENSDARG00000103305	ENSORLP00000000420	ENSDARP00000130181
ENSORLG00000000348	ENSORLT00000000422	nitr13 (1 of 10)	novel immune-type receptor 13 [Source:ZFIN;Acc:ZDB-GENE-070108-2]	ENSDARG00000036125	ENSORLP00000000422	ENSDARP00000068913
ENSORLG00000000348	ENSORLT00000000425	nitr13 (1 of 10)	novel immune-type receptor 13 [Source:ZFIN;Acc:ZDB-GENE-070108-2]	ENSDARG00000036125	ENSORLP00000000422	ENSDARP00000068913
ENSORLG00000000349	ENSORLT00000000421	si:ch211-76l23.4	si:ch211-76l23.4 [Source:ZFIN;Acc:ZDB-GENE-030131-8310]	ENSDARG00000096242	ENSORLP00000000423	ENSDARP00000137886
ENSORLG00000000349	ENSORLT00000000423	si:ch211-76l23.4	si:ch211-76l23.4 [Source:ZFIN;Acc:ZDB-GENE-030131-8310]	ENSDARG00000096242	ENSORLP00000000423	ENSDARP00000137886
ENSORLG00000000350	ENSORLT00000000424	nova2	neuro-oncological ventral antigen 2 [Source:ZFIN;Acc:ZDB-GENE-080211-1]	ENSDARG00000020178	ENSORLP00000000426	ENSDARP00000088454
ENSORLG00000000350	ENSORLT00000000426	nova2	neuro-oncological ventral antigen 2 [Source:ZFIN;Acc:ZDB-GENE-080211-1]	ENSDARG00000020178	ENSORLP00000000426	ENSDARP00000088454
ENSORLG00000000350	ENSORLT00000000427	nova2	neuro-oncological ventral antigen 2 [Source:ZFIN;Acc:ZDB-GENE-080211-1]	ENSDARG00000020178	ENSORLP00000000426	ENSDARP00000088454
ENSORLG00000000350	ENSORLT00000000424	nova2	neuro-oncological ventral antigen 2 [Source:ZFIN;Acc:ZDB-GENE-080211-1]	ENSDARG00000017673	ENSORLP00000000426	ENSDARP00000135255
ENSORLG00000000350	ENSORLT00000000426	nova2	neuro-oncological ventral antigen 2 [Source:ZFIN;Acc:ZDB-GENE-080211-1]	ENSDARG00000017673	ENSORLP00000000426	ENSDARP00000135255
ENSORLG00000000350	ENSORLT00000000427	nova2	neuro-oncological ventral antigen 2 [Source:ZFIN;Acc:ZDB-GENE-080211-1]	ENSDARG00000017673	ENSORLP00000000426	ENSDARP00000135255
ENSORLG00000000351	ENSORLT00000000431	mcoln1a	mucolipin 1a [Source:ZFIN;Acc:ZDB-GENE-040426-2704]	ENSDARG00000002285	ENSORLP00000000431	ENSDARP00000118341
ENSORLG00000000353	ENSORLT00000000429	PPEF2 (1 of 2)	protein phosphatase, EF-hand calcium binding domain 2 [Source:HGNC Symbol;Acc:HGNC:9244]	ENSDARG00000104980	ENSORLP00000000429	ENSDARP00000134268
ENSORLG00000000355	ENSORLT00000000435	ahcyl1 (1 of 2)	adenosylhomocysteinase-like 1 [Source:ZFIN;Acc:ZDB-GENE-021206-7]	ENSDARG00000056331	ENSORLP00000000435	ENSDARP00000073256
ENSORLG00000000355	ENSORLT00000000438	ahcyl1 (1 of 2)	adenosylhomocysteinase-like 1 [Source:ZFIN;Acc:ZDB-GENE-021206-7]	ENSDARG00000056331	ENSORLP00000000435	ENSDARP00000073256
ENSORLG00000000355	ENSORLT00000000442	ahcyl1 (1 of 2)	adenosylhomocysteinase-like 1 [Source:ZFIN;Acc:ZDB-GENE-021206-7]	ENSDARG00000056331	ENSORLP00000000435	ENSDARP00000073256
ENSORLG00000000356	ENSORLT00000000448	lamb1a	laminin, beta 1a [Source:ZFIN;Acc:ZDB-GENE-021226-1]	ENSDARG00000101209	ENSORLP00000000448	ENSDARP00000131250
ENSORLG00000000357	ENSORLT00000000434	nitr13 (2 of 10)	novel immune-type receptor 13 [Source:ZFIN;Acc:ZDB-GENE-070108-2]	ENSDARG00000036125	ENSORLP00000000434	ENSDARP00000068913
ENSORLG00000000357	ENSORLT00000000436	nitr13 (2 of 10)	novel immune-type receptor 13 [Source:ZFIN;Acc:ZDB-GENE-070108-2]	ENSDARG00000036125	ENSORLP00000000434	ENSDARP00000068913
ENSORLG00000000358	ENSORLT00000000437	brpf3b	bromodomain and PHD finger containing, 3b [Source:ZFIN;Acc:ZDB-GENE-081104-468]	ENSDARG00000074238	ENSORLP00000000437	ENSDARP00000116871
ENSORLG00000000359	ENSORLT00000000440	cbr4	carbonyl reductase 4 [Source:ZFIN;Acc:ZDB-GENE-040426-1796]	ENSDARG00000009074	ENSORLP00000000440	ENSDARP00000010074
ENSORLG00000000360	ENSORLT00000000439	C19orf67	chromosome 19 open reading frame 67 [Source:HGNC Symbol;Acc:HGNC:34354]	ENSDARG00000060187	ENSORLP00000000439	ENSDARP00000092184
ENSORLG00000000361	ENSORLT00000000447	pcca	propionyl CoA carboxylase, alpha polypeptide [Source:ZFIN;Acc:ZDB-GENE-040718-246]	ENSDARG00000028982	ENSORLP00000000447	ENSDARP00000117212
ENSORLG00000000363	ENSORLT00000000443	gpr171	G protein-coupled receptor 171 [Source:ZFIN;Acc:ZDB-GENE-131121-339]	ENSDARG00000105008	ENSORLP00000000443	ENSDARP00000140413
ENSORLG00000000363	ENSORLT00000000444	gpr171	G protein-coupled receptor 171 [Source:ZFIN;Acc:ZDB-GENE-131121-339]	ENSDARG00000105008	ENSORLP00000000443	ENSDARP00000140413
ENSORLG00000000365	ENSORLT00000000446	trpm1a	transient receptor potential cation channel, subfamily M, member 1a [Source:ZFIN;Acc:ZDB-GENE-070112-1372]	ENSDARG00000011259	ENSORLP00000000449	ENSDARP00000052583
ENSORLG00000000365	ENSORLT00000000449	trpm1a	transient receptor potential cation channel, subfamily M, member 1a [Source:ZFIN;Acc:ZDB-GENE-070112-1372]	ENSDARG00000011259	ENSORLP00000000449	ENSDARP00000052583
ENSORLG00000000365	ENSORLT00000000453	trpm1a	transient receptor potential cation channel, subfamily M, member 1a [Source:ZFIN;Acc:ZDB-GENE-070112-1372]	ENSDARG00000011259	ENSORLP00000000449	ENSDARP00000052583
ENSORLG00000000366	ENSORLT00000000445	nitr13 (3 of 10)	novel immune-type receptor 13 [Source:ZFIN;Acc:ZDB-GENE-070108-2]	ENSDARG00000036125	ENSORLP00000000445	ENSDARP00000068913
ENSORLG00000000367	ENSORLT00000000451	nitr13 (4 of 10)	novel immune-type receptor 13 [Source:ZFIN;Acc:ZDB-GENE-070108-2]	ENSDARG00000036125	ENSORLP00000000451	ENSDARP00000068913
ENSORLG00000000368	ENSORLT00000000452	triap1	TP53 regulated inhibitor of apoptosis 1 [Source:ZFIN;Acc:ZDB-GENE-050417-161]	ENSDARG00000014963	ENSORLP00000000452	ENSDARP00000019097
ENSORLG00000000369	ENSORLT00000000455	capns1b	calpain, small subunit 1 b [Source:ZFIN;Acc:ZDB-GENE-030131-5206]	ENSDARG00000035329	ENSORLP00000000455	ENSDARP00000119693
ENSORLG00000000369	ENSORLT00000000455	capns1b	calpain, small subunit 1 b [Source:ZFIN;Acc:ZDB-GENE-030131-5206]	ENSDARG00000013804	ENSORLP00000000455	ENSDARP00000021850
ENSORLG00000000370	ENSORLT00000000454		Uncharacterized protein [Source:UniProtKB/TrEMBL;Acc:H2L3X4]	ENSDARG00000068841	ENSORLP00000000454	ENSDARP00000115747
ENSORLG00000000370	ENSORLT00000000454		Uncharacterized protein [Source:UniProtKB/TrEMBL;Acc:H2L3X4]	ENSDARG00000102028	ENSORLP00000000454	ENSDARP00000107944
ENSORLG00000000372	ENSORLT00000000458	scarb2	scavenger receptor class B, member 2 [Source:ZFIN;Acc:ZDB-GENE-020419-29]	ENSDARG00000098312	ENSORLP00000000458	ENSDARP00000139751
ENSORLG00000000373	ENSORLT00000000457		Uncharacterized protein [Source:UniProtKB/TrEMBL;Acc:H2L3X7]	ENSDARG00000068841	ENSORLP00000000457	ENSDARP00000115747
ENSORLG00000000373	ENSORLT00000000457		Uncharacterized protein [Source:UniProtKB/TrEMBL;Acc:H2L3X7]	ENSDARG00000102028	ENSORLP00000000457	ENSDARP00000107944
ENSORLG00000000374	ENSORLT00000000459	NAIF1 (1 of 3)	nuclear apoptosis inducing factor 1 [Source:HGNC Symbol;Acc:HGNC:25446]	ENSDARG00000053716	ENSORLP00000000459	ENSDARP00000088456
ENSORLG00000000375	ENSORLT00000000460	cetp	cholesteryl ester transfer protein, plasma [Source:ZFIN;Acc:ZDB-GENE-041114-54]	ENSDARG00000030872	ENSORLP00000000460	ENSDARP00000046890
ENSORLG00000000376	ENSORLT00000000461	nitr13 (5 of 10)	novel immune-type receptor 13 [Source:ZFIN;Acc:ZDB-GENE-070108-2]	ENSDARG00000036125	ENSORLP00000000461	ENSDARP00000068913
ENSORLG00000000376	ENSORLT00000000462	nitr13 (5 of 10)	novel immune-type receptor 13 [Source:ZFIN;Acc:ZDB-GENE-070108-2]	ENSDARG00000036125	ENSORLP00000000461	ENSDARP00000068913
ENSORLG00000000378	ENSORLT00000000464	dlb	deltaB [Source:ZFIN;Acc:ZDB-GENE-980526-114]	ENSDARG00000004232	ENSORLP00000000464	ENSDARP00000142026
ENSORLG00000000380	ENSORLT00000000466	ZFP28 (1 of 6)	ZFP28 zinc finger protein [Source:HGNC Symbol;Acc:HGNC:17801]	ENSDARG00000101690	ENSORLP00000000466	ENSDARP00000141901
ENSORLG00000000380	ENSORLT00000000466	ZFP28 (1 of 6)	ZFP28 zinc finger protein [Source:HGNC Symbol;Acc:HGNC:17801]	ENSDARG00000074298	ENSORLP00000000466	ENSDARP00000118547
ENSORLG00000000380	ENSORLT00000000466	ZFP28 (1 of 6)	ZFP28 zinc finger protein [Source:HGNC Symbol;Acc:HGNC:17801]	ENSDARG00000102027	ENSORLP00000000466	ENSDARP00000136776
ENSORLG00000000380	ENSORLT00000000466	ZFP28 (1 of 6)	ZFP28 zinc finger protein [Source:HGNC Symbol;Acc:HGNC:17801]	ENSDARG00000080016	ENSORLP00000000466	ENSDARP00000107309
ENSORLG00000000381	ENSORLT00000000468	nitr13 (6 of 10)	novel immune-type receptor 13 [Source:ZFIN;Acc:ZDB-GENE-070108-2]	ENSDARG00000036125	ENSORLP00000000468	ENSDARP00000068913
ENSORLG00000000381	ENSORLT00000000471	nitr13 (6 of 10)	novel immune-type receptor 13 [Source:ZFIN;Acc:ZDB-GENE-070108-2]	ENSDARG00000036125	ENSORLP00000000468	ENSDARP00000068913
ENSORLG00000000382	ENSORLT00000000469		Uncharacterized protein [Source:UniProtKB/TrEMBL;Acc:H2L3Y9]	ENSDARG00000078152	ENSORLP00000000469	ENSDARP00000121206
ENSORLG00000000382	ENSORLT00000000469		Uncharacterized protein [Source:UniProtKB/TrEMBL;Acc:H2L3Y9]	ENSDARG00000075425	ENSORLP00000000469	ENSDARP00000099477
ENSORLG00000000382	ENSORLT00000000469		Uncharacterized protein [Source:UniProtKB/TrEMBL;Acc:H2L3Y9]	ENSDARG00000078550	ENSORLP00000000469	ENSDARP00000115843
ENSORLG00000000382	ENSORLT00000000469		Uncharacterized protein [Source:UniProtKB/TrEMBL;Acc:H2L3Y9]	ENSDARG00000053345	ENSORLP00000000469	ENSDARP00000069864
ENSORLG00000000385	ENSORLT00000000477	pkn1a	protein kinase N1a [Source:ZFIN;Acc:ZDB-GENE-061207-17]	ENSDARG00000060184	ENSORLP00000000477	ENSDARP00000123235
ENSORLG00000000386	ENSORLT00000000474	wdr45	WD repeat domain 45 [Source:ZFIN;Acc:ZDB-GENE-040426-990]	ENSDARG00000090219	ENSORLP00000000474	ENSDARP00000108156
ENSORLG00000000388	ENSORLT00000000476	herpud1	homocysteine-inducible, endoplasmic reticulum stress-inducible, ubiquitin-like domain member 1 [Source:ZFIN;Acc:ZDB-GENE-050913-47]	ENSDARG00000024314	ENSORLP00000000476	ENSDARP00000126535
ENSORLG00000000389	ENSORLT00000000475	nitr13 (7 of 10)	novel immune-type receptor 13 [Source:ZFIN;Acc:ZDB-GENE-070108-2]	ENSDARG00000036125	ENSORLP00000000475	ENSDARP00000068913
ENSORLG00000000391	ENSORLT00000000481	ctrb1	chymotrypsinogen B1 [Source:ZFIN;Acc:ZDB-GENE-030131-1171]	ENSDARG00000090428	ENSORLP00000000481	ENSDARP00000036127
ENSORLG00000000391	ENSORLT00000000481	ctrb1	chymotrypsinogen B1 [Source:ZFIN;Acc:ZDB-GENE-030131-1171]	ENSDARG00000093844	ENSORLP00000000481	ENSDARP00000004441
ENSORLG00000000392	ENSORLT00000000479	nitr13 (8 of 10)	novel immune-type receptor 13 [Source:ZFIN;Acc:ZDB-GENE-070108-2]	ENSDARG00000036125	ENSORLP00000000479	ENSDARP00000068913
ENSORLG00000000393	ENSORLT00000000486	mapk13	mitogen-activated protein kinase 13 [Source:ZFIN;Acc:ZDB-GENE-041111-17]	ENSDARG00000058470	ENSORLP00000000486	ENSDARP00000075784
ENSORLG00000000395	ENSORLT00000000480	ppp1r14aa	protein phosphatase 1, regulatory (inhibitor) subunit 14Aa [Source:ZFIN;Acc:ZDB-GENE-050417-413]	ENSDARG00000017710	ENSORLP00000000482	ENSDARP00000112264
ENSORLG00000000395	ENSORLT00000000482	ppp1r14aa	protein phosphatase 1, regulatory (inhibitor) subunit 14Aa [Source:ZFIN;Acc:ZDB-GENE-050417-413]	ENSDARG00000017710	ENSORLP00000000482	ENSDARP00000112264
ENSORLG00000000395	ENSORLT00000000485	ppp1r14aa	protein phosphatase 1, regulatory (inhibitor) subunit 14Aa [Source:ZFIN;Acc:ZDB-GENE-050417-413]	ENSDARG00000017710	ENSORLP00000000482	ENSDARP00000112264
ENSORLG00000000395	ENSORLT00000000480	ppp1r14aa	protein phosphatase 1, regulatory (inhibitor) subunit 14Aa [Source:ZFIN;Acc:ZDB-GENE-050417-413]	ENSDARG00000011239	ENSORLP00000000482	ENSDARP00000021168
ENSORLG00000000395	ENSORLT00000000482	ppp1r14aa	protein phosphatase 1, regulatory (inhibitor) subunit 14Aa [Source:ZFIN;Acc:ZDB-GENE-050417-413]	ENSDARG00000011239	ENSORLP00000000482	ENSDARP00000021168
ENSORLG00000000395	ENSORLT00000000485	ppp1r14aa	protein phosphatase 1, regulatory (inhibitor) subunit 14Aa [Source:ZFIN;Acc:ZDB-GENE-050417-413]	ENSDARG00000011239	ENSORLP00000000482	ENSDARP00000021168
ENSORLG00000000396	ENSORLT00000000484	HNRNPA0 (3 of 5)	heterogeneous nuclear ribonucleoprotein A0 [Source:HGNC Symbol;Acc:HGNC:5030]	ENSDARG00000036162	ENSORLP00000000484	ENSDARP00000108805
ENSORLG00000000396	ENSORLT00000000484	HNRNPA0 (3 of 5)	heterogeneous nuclear ribonucleoprotein A0 [Source:HGNC Symbol;Acc:HGNC:5030]	ENSDARG00000036161	ENSORLP00000000484	ENSDARP00000052510
ENSORLG00000000397	ENSORLT00000000490	strip1	striatin interacting protein 1 [Source:ZFIN;Acc:ZDB-GENE-040426-2927]	ENSDARG00000074084	ENSORLP00000000490	ENSDARP00000103366
ENSORLG00000000398	ENSORLT00000000487	agrp	agouti related neuropeptide [Source:ZFIN;Acc:ZDB-GENE-040817-1]	ENSDARG00000069089	ENSORLP00000000487	ENSDARP00000116390
ENSORLG00000000400	ENSORLT00000000491		Uncharacterized protein [Source:UniProtKB/TrEMBL;Acc:H2L411]	ENSDARG00000068593	ENSORLP00000000493	ENSDARP00000090044
ENSORLG00000000400	ENSORLT00000000493		Uncharacterized protein [Source:UniProtKB/TrEMBL;Acc:H2L411]	ENSDARG00000068593	ENSORLP00000000493	ENSDARP00000090044
ENSORLG00000000402	ENSORLT00000000496	piezo1	piezo-type mechanosensitive ion channel component 1 [Source:ZFIN;Acc:ZDB-GENE-041111-255]	ENSDARG00000076870	ENSORLP00000000496	ENSDARP00000101429
ENSORLG00000000403	ENSORLT00000000495	si:ch211-240g9.1	si:ch211-240g9.1 [Source:ZFIN;Acc:ZDB-GENE-050419-194]	ENSDARG00000068100	ENSORLP00000000499	ENSDARP00000118244
ENSORLG00000000403	ENSORLT00000000499	si:ch211-240g9.1	si:ch211-240g9.1 [Source:ZFIN;Acc:ZDB-GENE-050419-194]	ENSDARG00000068100	ENSORLP00000000499	ENSDARP00000118244
ENSORLG00000000408	ENSORLT00000000506	map2k7	mitogen-activated protein kinase kinase 7 [Source:ZFIN;Acc:ZDB-GENE-090312-186]	ENSDARG00000008279	ENSORLP00000000506	ENSDARP00000048190
ENSORLG00000000409	ENSORLT00000000502	exoc3l2a	exocyst complex component 3-like 2a [Source:ZFIN;Acc:ZDB-GENE-060526-343]	ENSDARG00000008414	ENSORLP00000000502	ENSDARP00000131181
ENSORLG00000000409	ENSORLT00000000505	exoc3l2a	exocyst complex component 3-like 2a [Source:ZFIN;Acc:ZDB-GENE-060526-343]	ENSDARG00000008414	ENSORLP00000000502	ENSDARP00000131181
ENSORLG00000000410	ENSORLT00000000503	chp2	calcineurin-like EF-hand protein 2 [Source:ZFIN;Acc:ZDB-GENE-030131-5810]	ENSDARG00000025788	ENSORLP00000000503	ENSDARP00000008534
ENSORLG00000000410	ENSORLT00000000504	chp2	calcineurin-like EF-hand protein 2 [Source:ZFIN;Acc:ZDB-GENE-030131-5810]	ENSDARG00000025788	ENSORLP00000000503	ENSDARP00000008534
ENSORLG00000000411	ENSORLT00000000507	cdt1	chromatin licensing and DNA replication factor 1 [Source:ZFIN;Acc:ZDB-GENE-070111-1]	ENSDARG00000051854	ENSORLP00000000507	ENSDARP00000089247
ENSORLG00000000412	ENSORLT00000000509	slc12a3	solute carrier family 12 (sodium/chloride transporter), member 3 [Source:ZFIN;Acc:ZDB-GENE-030131-9505]	ENSDARG00000013855	ENSORLP00000000509	ENSDARP00000025500
ENSORLG00000000415	ENSORLT00000000511	dlc	deltaC [Source:ZFIN;Acc:ZDB-GENE-000125-4]	ENSDARG00000002336	ENSORLP00000000511	ENSDARP00000018643
ENSORLG00000000416	ENSORLT00000000512		Uncharacterized protein [Source:UniProtKB/TrEMBL;Acc:H2L431]	ENSDARG00000105164	ENSORLP00000000512	ENSDARP00000137419
ENSORLG00000000416	ENSORLT00000000514		Uncharacterized protein [Source:UniProtKB/TrEMBL;Acc:H2L431]	ENSDARG00000105164	ENSORLP00000000512	ENSDARP00000137419
ENSORLG00000000417	ENSORLT00000000515	RAB27B (1 of 2)	RAB27B, member RAS oncogene family [Source:HGNC Symbol;Acc:HGNC:9767]	ENSDARG00000087762	ENSORLP00000000515	ENSDARP00000111648
ENSORLG00000000420	ENSORLT00000000517		Uncharacterized protein [Source:UniProtKB/TrEMBL;Acc:H2L436]	ENSDARG00000089604	ENSORLP00000000517	ENSDARP00000110182
ENSORLG00000000420	ENSORLT00000000517		Uncharacterized protein [Source:UniProtKB/TrEMBL;Acc:H2L436]	ENSDARG00000094413	ENSORLP00000000517	ENSDARP00000141433
ENSORLG00000000420	ENSORLT00000000517		Uncharacterized protein [Source:UniProtKB/TrEMBL;Acc:H2L436]	ENSDARG00000100995	ENSORLP00000000517	ENSDARP00000133572
ENSORLG00000000420	ENSORLT00000000517		Uncharacterized protein [Source:UniProtKB/TrEMBL;Acc:H2L436]	ENSDARG00000101881	ENSORLP00000000517	ENSDARP00000132848
ENSORLG00000000420	ENSORLT00000000517		Uncharacterized protein [Source:UniProtKB/TrEMBL;Acc:H2L436]	ENSDARG00000104136	ENSORLP00000000517	ENSDARP00000130161
ENSORLG00000000420	ENSORLT00000000517		Uncharacterized protein [Source:UniProtKB/TrEMBL;Acc:H2L436]	ENSDARG00000099795	ENSORLP00000000517	ENSDARP00000134546
ENSORLG00000000420	ENSORLT00000000517		Uncharacterized protein [Source:UniProtKB/TrEMBL;Acc:H2L436]	ENSDARG00000103547	ENSORLP00000000517	ENSDARP00000138789
ENSORLG00000000420	ENSORLT00000000517		Uncharacterized protein [Source:UniProtKB/TrEMBL;Acc:H2L436]	ENSDARG00000099622	ENSORLP00000000517	ENSDARP00000137505
ENSORLG00000000420	ENSORLT00000000517		Uncharacterized protein [Source:UniProtKB/TrEMBL;Acc:H2L436]	ENSDARG00000093106	ENSORLP00000000517	ENSDARP00000125230
ENSORLG00000000420	ENSORLT00000000517		Uncharacterized protein [Source:UniProtKB/TrEMBL;Acc:H2L436]	ENSDARG00000102030	ENSORLP00000000517	ENSDARP00000136131
ENSORLG00000000420	ENSORLT00000000517		Uncharacterized protein [Source:UniProtKB/TrEMBL;Acc:H2L436]	ENSDARG00000078281	ENSORLP00000000517	ENSDARP00000068659
ENSORLG00000000420	ENSORLT00000000517		Uncharacterized protein [Source:UniProtKB/TrEMBL;Acc:H2L436]	ENSDARG00000104964	ENSORLP00000000517	ENSDARP00000130147
ENSORLG00000000420	ENSORLT00000000517		Uncharacterized protein [Source:UniProtKB/TrEMBL;Acc:H2L436]	ENSDARG00000103222	ENSORLP00000000517	ENSDARP00000135341
ENSORLG00000000420	ENSORLT00000000517		Uncharacterized protein [Source:UniProtKB/TrEMBL;Acc:H2L436]	ENSDARG00000092475	ENSORLP00000000517	ENSDARP00000115783
ENSORLG00000000420	ENSORLT00000000517		Uncharacterized protein [Source:UniProtKB/TrEMBL;Acc:H2L436]	ENSDARG00000100207	ENSORLP00000000517	ENSDARP00000134483
ENSORLG00000000420	ENSORLT00000000517		Uncharacterized protein [Source:UniProtKB/TrEMBL;Acc:H2L436]	ENSDARG00000100023	ENSORLP00000000517	ENSDARP00000130211
ENSORLG00000000420	ENSORLT00000000517		Uncharacterized protein [Source:UniProtKB/TrEMBL;Acc:H2L436]	ENSDARG00000101594	ENSORLP00000000517	ENSDARP00000131886
ENSORLG00000000420	ENSORLT00000000517		Uncharacterized protein [Source:UniProtKB/TrEMBL;Acc:H2L436]	ENSDARG00000093944	ENSORLP00000000517	ENSDARP00000115636
ENSORLG00000000420	ENSORLT00000000517		Uncharacterized protein [Source:UniProtKB/TrEMBL;Acc:H2L436]	ENSDARG00000102999	ENSORLP00000000517	ENSDARP00000140962
ENSORLG00000000420	ENSORLT00000000517		Uncharacterized protein [Source:UniProtKB/TrEMBL;Acc:H2L436]	ENSDARG00000104604	ENSORLP00000000517	ENSDARP00000132231
ENSORLG00000000420	ENSORLT00000000517		Uncharacterized protein [Source:UniProtKB/TrEMBL;Acc:H2L436]	ENSDARG00000093220	ENSORLP00000000517	ENSDARP00000113235
ENSORLG00000000420	ENSORLT00000000517		Uncharacterized protein [Source:UniProtKB/TrEMBL;Acc:H2L436]	ENSDARG00000104580	ENSORLP00000000517	ENSDARP00000141746
ENSORLG00000000420	ENSORLT00000000517		Uncharacterized protein [Source:UniProtKB/TrEMBL;Acc:H2L436]	ENSDARG00000103458	ENSORLP00000000517	ENSDARP00000134928
ENSORLG00000000420	ENSORLT00000000517		Uncharacterized protein [Source:UniProtKB/TrEMBL;Acc:H2L436]	ENSDARG00000104184	ENSORLP00000000517	ENSDARP00000142004
ENSORLG00000000420	ENSORLT00000000517		Uncharacterized protein [Source:UniProtKB/TrEMBL;Acc:H2L436]	ENSDARG00000104038	ENSORLP00000000517	ENSDARP00000134432
ENSORLG00000000420	ENSORLT00000000517		Uncharacterized protein [Source:UniProtKB/TrEMBL;Acc:H2L436]	ENSDARG00000100340	ENSORLP00000000517	ENSDARP00000132980
ENSORLG00000000420	ENSORLT00000000517		Uncharacterized protein [Source:UniProtKB/TrEMBL;Acc:H2L436]	ENSDARG00000099986	ENSORLP00000000517	ENSDARP00000132172
ENSORLG00000000420	ENSORLT00000000517		Uncharacterized protein [Source:UniProtKB/TrEMBL;Acc:H2L436]	ENSDARG00000105038	ENSORLP00000000517	ENSDARP00000133764
ENSORLG00000000420	ENSORLT00000000517		Uncharacterized protein [Source:UniProtKB/TrEMBL;Acc:H2L436]	ENSDARG00000100704	ENSORLP00000000517	ENSDARP00000131507
ENSORLG00000000420	ENSORLT00000000517		Uncharacterized protein [Source:UniProtKB/TrEMBL;Acc:H2L436]	ENSDARG00000096139	ENSORLP00000000517	ENSDARP00000136409
ENSORLG00000000420	ENSORLT00000000517		Uncharacterized protein [Source:UniProtKB/TrEMBL;Acc:H2L436]	ENSDARG00000090532	ENSORLP00000000517	ENSDARP00000128071
ENSORLG00000000420	ENSORLT00000000517		Uncharacterized protein [Source:UniProtKB/TrEMBL;Acc:H2L436]	ENSDARG00000102642	ENSORLP00000000517	ENSDARP00000135174
ENSORLG00000000420	ENSORLT00000000517		Uncharacterized protein [Source:UniProtKB/TrEMBL;Acc:H2L436]	ENSDARG00000104892	ENSORLP00000000517	ENSDARP00000140891
ENSORLG00000000420	ENSORLT00000000517		Uncharacterized protein [Source:UniProtKB/TrEMBL;Acc:H2L436]	ENSDARG00000101292	ENSORLP00000000517	ENSDARP00000142037
ENSORLG00000000420	ENSORLT00000000517		Uncharacterized protein [Source:UniProtKB/TrEMBL;Acc:H2L436]	ENSDARG00000104697	ENSORLP00000000517	ENSDARP00000132153
ENSORLG00000000420	ENSORLT00000000517		Uncharacterized protein [Source:UniProtKB/TrEMBL;Acc:H2L436]	ENSDARG00000098062	ENSORLP00000000517	ENSDARP00000121871
ENSORLG00000000420	ENSORLT00000000517		Uncharacterized protein [Source:UniProtKB/TrEMBL;Acc:H2L436]	ENSDARG00000098101	ENSORLP00000000517	ENSDARP00000134198
ENSORLG00000000420	ENSORLT00000000517		Uncharacterized protein [Source:UniProtKB/TrEMBL;Acc:H2L436]	ENSDARG00000101797	ENSORLP00000000517	ENSDARP00000131789
ENSORLG00000000420	ENSORLT00000000517		Uncharacterized protein [Source:UniProtKB/TrEMBL;Acc:H2L436]	ENSDARG00000100543	ENSORLP00000000517	ENSDARP00000134849
ENSORLG00000000420	ENSORLT00000000517		Uncharacterized protein [Source:UniProtKB/TrEMBL;Acc:H2L436]	ENSDARG00000101817	ENSORLP00000000517	ENSDARP00000109772
ENSORLG00000000420	ENSORLT00000000517		Uncharacterized protein [Source:UniProtKB/TrEMBL;Acc:H2L436]	ENSDARG00000094147	ENSORLP00000000517	ENSDARP00000130193
ENSORLG00000000420	ENSORLT00000000517		Uncharacterized protein [Source:UniProtKB/TrEMBL;Acc:H2L436]	ENSDARG00000101843	ENSORLP00000000517	ENSDARP00000137867
ENSORLG00000000420	ENSORLT00000000517		Uncharacterized protein [Source:UniProtKB/TrEMBL;Acc:H2L436]	ENSDARG00000089635	ENSORLP00000000517	ENSDARP00000108835
ENSORLG00000000420	ENSORLT00000000517		Uncharacterized protein [Source:UniProtKB/TrEMBL;Acc:H2L436]	ENSDARG00000100112	ENSORLP00000000517	ENSDARP00000139776
ENSORLG00000000420	ENSORLT00000000517		Uncharacterized protein [Source:UniProtKB/TrEMBL;Acc:H2L436]	ENSDARG00000075417	ENSORLP00000000517	ENSDARP00000131219
ENSORLG00000000420	ENSORLT00000000517		Uncharacterized protein [Source:UniProtKB/TrEMBL;Acc:H2L436]	ENSDARG00000099847	ENSORLP00000000517	ENSDARP00000136080
ENSORLG00000000420	ENSORLT00000000517		Uncharacterized protein [Source:UniProtKB/TrEMBL;Acc:H2L436]	ENSDARG00000096140	ENSORLP00000000517	ENSDARP00000102356
ENSORLG00000000420	ENSORLT00000000517		Uncharacterized protein [Source:UniProtKB/TrEMBL;Acc:H2L436]	ENSDARG00000100793	ENSORLP00000000517	ENSDARP00000130282
ENSORLG00000000420	ENSORLT00000000517		Uncharacterized protein [Source:UniProtKB/TrEMBL;Acc:H2L436]	ENSDARG00000104690	ENSORLP00000000517	ENSDARP00000140278
ENSORLG00000000420	ENSORLT00000000517		Uncharacterized protein [Source:UniProtKB/TrEMBL;Acc:H2L436]	ENSDARG00000088214	ENSORLP00000000517	ENSDARP00000125164
ENSORLG00000000420	ENSORLT00000000517		Uncharacterized protein [Source:UniProtKB/TrEMBL;Acc:H2L436]	ENSDARG00000101539	ENSORLP00000000517	ENSDARP00000128337
ENSORLG00000000420	ENSORLT00000000517		Uncharacterized protein [Source:UniProtKB/TrEMBL;Acc:H2L436]	ENSDARG00000100434	ENSORLP00000000517	ENSDARP00000135437
ENSORLG00000000420	ENSORLT00000000517		Uncharacterized protein [Source:UniProtKB/TrEMBL;Acc:H2L436]	ENSDARG00000090998	ENSORLP00000000517	ENSDARP00000105120
ENSORLG00000000420	ENSORLT00000000517		Uncharacterized protein [Source:UniProtKB/TrEMBL;Acc:H2L436]	ENSDARG00000102799	ENSORLP00000000517	ENSDARP00000137283
ENSORLG00000000420	ENSORLT00000000517		Uncharacterized protein [Source:UniProtKB/TrEMBL;Acc:H2L436]	ENSDARG00000095521	ENSORLP00000000517	ENSDARP00000125497
ENSORLG00000000420	ENSORLT00000000517		Uncharacterized protein [Source:UniProtKB/TrEMBL;Acc:H2L436]	ENSDARG00000099952	ENSORLP00000000517	ENSDARP00000131211
ENSORLG00000000420	ENSORLT00000000517		Uncharacterized protein [Source:UniProtKB/TrEMBL;Acc:H2L436]	ENSDARG00000095121	ENSORLP00000000517	ENSDARP00000118760
ENSORLG00000000420	ENSORLT00000000517		Uncharacterized protein [Source:UniProtKB/TrEMBL;Acc:H2L436]	ENSDARG00000101857	ENSORLP00000000517	ENSDARP00000136068
ENSORLG00000000420	ENSORLT00000000517		Uncharacterized protein [Source:UniProtKB/TrEMBL;Acc:H2L436]	ENSDARG00000086720	ENSORLP00000000517	ENSDARP00000111449
ENSORLG00000000420	ENSORLT00000000517		Uncharacterized protein [Source:UniProtKB/TrEMBL;Acc:H2L436]	ENSDARG00000104062	ENSORLP00000000517	ENSDARP00000139140
ENSORLG00000000420	ENSORLT00000000517		Uncharacterized protein [Source:UniProtKB/TrEMBL;Acc:H2L436]	ENSDARG00000095257	ENSORLP00000000517	ENSDARP00000125312
ENSORLG00000000420	ENSORLT00000000517		Uncharacterized protein [Source:UniProtKB/TrEMBL;Acc:H2L436]	ENSDARG00000100124	ENSORLP00000000517	ENSDARP00000117316
ENSORLG00000000420	ENSORLT00000000517		Uncharacterized protein [Source:UniProtKB/TrEMBL;Acc:H2L436]	ENSDARG00000101973	ENSORLP00000000517	ENSDARP00000132276
ENSORLG00000000420	ENSORLT00000000517		Uncharacterized protein [Source:UniProtKB/TrEMBL;Acc:H2L436]	ENSDARG00000099872	ENSORLP00000000517	ENSDARP00000132691
ENSORLG00000000420	ENSORLT00000000517		Uncharacterized protein [Source:UniProtKB/TrEMBL;Acc:H2L436]	ENSDARG00000103879	ENSORLP00000000517	ENSDARP00000139208
ENSORLG00000000420	ENSORLT00000000517		Uncharacterized protein [Source:UniProtKB/TrEMBL;Acc:H2L436]	ENSDARG00000100661	ENSORLP00000000517	ENSDARP00000138870
ENSORLG00000000420	ENSORLT00000000517		Uncharacterized protein [Source:UniProtKB/TrEMBL;Acc:H2L436]	ENSDARG00000102102	ENSORLP00000000517	ENSDARP00000141718
ENSORLG00000000420	ENSORLT00000000517		Uncharacterized protein [Source:UniProtKB/TrEMBL;Acc:H2L436]	ENSDARG00000100415	ENSORLP00000000517	ENSDARP00000134703
ENSORLG00000000420	ENSORLT00000000517		Uncharacterized protein [Source:UniProtKB/TrEMBL;Acc:H2L436]	ENSDARG00000100896	ENSORLP00000000517	ENSDARP00000130527
ENSORLG00000000420	ENSORLT00000000517		Uncharacterized protein [Source:UniProtKB/TrEMBL;Acc:H2L436]	ENSDARG00000093165	ENSORLP00000000517	ENSDARP00000136192
ENSORLG00000000420	ENSORLT00000000517		Uncharacterized protein [Source:UniProtKB/TrEMBL;Acc:H2L436]	ENSDARG00000103247	ENSORLP00000000517	ENSDARP00000138326
ENSORLG00000000420	ENSORLT00000000517		Uncharacterized protein [Source:UniProtKB/TrEMBL;Acc:H2L436]	ENSDARG00000096216	ENSORLP00000000517	ENSDARP00000130564
ENSORLG00000000420	ENSORLT00000000517		Uncharacterized protein [Source:UniProtKB/TrEMBL;Acc:H2L436]	ENSDARG00000096157	ENSORLP00000000517	ENSDARP00000125485
ENSORLG00000000420	ENSORLT00000000517		Uncharacterized protein [Source:UniProtKB/TrEMBL;Acc:H2L436]	ENSDARG00000103008	ENSORLP00000000517	ENSDARP00000138279
ENSORLG00000000420	ENSORLT00000000517		Uncharacterized protein [Source:UniProtKB/TrEMBL;Acc:H2L436]	ENSDARG00000103708	ENSORLP00000000517	ENSDARP00000138436
ENSORLG00000000420	ENSORLT00000000517		Uncharacterized protein [Source:UniProtKB/TrEMBL;Acc:H2L436]	ENSDARG00000099681	ENSORLP00000000517	ENSDARP00000130409
ENSORLG00000000420	ENSORLT00000000517		Uncharacterized protein [Source:UniProtKB/TrEMBL;Acc:H2L436]	ENSDARG00000099855	ENSORLP00000000517	ENSDARP00000131481
ENSORLG00000000420	ENSORLT00000000517		Uncharacterized protein [Source:UniProtKB/TrEMBL;Acc:H2L436]	ENSDARG00000091502	ENSORLP00000000517	ENSDARP00000125258
ENSORLG00000000420	ENSORLT00000000517		Uncharacterized protein [Source:UniProtKB/TrEMBL;Acc:H2L436]	ENSDARG00000104586	ENSORLP00000000517	ENSDARP00000141556
ENSORLG00000000420	ENSORLT00000000517		Uncharacterized protein [Source:UniProtKB/TrEMBL;Acc:H2L436]	ENSDARG00000092436	ENSORLP00000000517	ENSDARP00000121725
ENSORLG00000000420	ENSORLT00000000517		Uncharacterized protein [Source:UniProtKB/TrEMBL;Acc:H2L436]	ENSDARG00000102922	ENSORLP00000000517	ENSDARP00000139187
ENSORLG00000000420	ENSORLT00000000517		Uncharacterized protein [Source:UniProtKB/TrEMBL;Acc:H2L436]	ENSDARG00000101978	ENSORLP00000000517	ENSDARP00000106220
ENSORLG00000000420	ENSORLT00000000517		Uncharacterized protein [Source:UniProtKB/TrEMBL;Acc:H2L436]	ENSDARG00000094902	ENSORLP00000000517	ENSDARP00000130869
ENSORLG00000000420	ENSORLT00000000517		Uncharacterized protein [Source:UniProtKB/TrEMBL;Acc:H2L436]	ENSDARG00000099007	ENSORLP00000000517	ENSDARP00000140020
ENSORLG00000000420	ENSORLT00000000517		Uncharacterized protein [Source:UniProtKB/TrEMBL;Acc:H2L436]	ENSDARG00000096205	ENSORLP00000000517	ENSDARP00000141122
ENSORLG00000000420	ENSORLT00000000517		Uncharacterized protein [Source:UniProtKB/TrEMBL;Acc:H2L436]	ENSDARG00000103397	ENSORLP00000000517	ENSDARP00000120862
ENSORLG00000000420	ENSORLT00000000517		Uncharacterized protein [Source:UniProtKB/TrEMBL;Acc:H2L436]	ENSDARG00000100355	ENSORLP00000000517	ENSDARP00000138834
ENSORLG00000000420	ENSORLT00000000517		Uncharacterized protein [Source:UniProtKB/TrEMBL;Acc:H2L436]	ENSDARG00000098958	ENSORLP00000000517	ENSDARP00000132388
ENSORLG00000000420	ENSORLT00000000517		Uncharacterized protein [Source:UniProtKB/TrEMBL;Acc:H2L436]	ENSDARG00000102148	ENSORLP00000000517	ENSDARP00000138191
ENSORLG00000000420	ENSORLT00000000517		Uncharacterized protein [Source:UniProtKB/TrEMBL;Acc:H2L436]	ENSDARG00000100297	ENSORLP00000000517	ENSDARP00000141888
ENSORLG00000000420	ENSORLT00000000517		Uncharacterized protein [Source:UniProtKB/TrEMBL;Acc:H2L436]	ENSDARG00000100485	ENSORLP00000000517	ENSDARP00000140308
ENSORLG00000000420	ENSORLT00000000517		Uncharacterized protein [Source:UniProtKB/TrEMBL;Acc:H2L436]	ENSDARG00000101149	ENSORLP00000000517	ENSDARP00000133325
ENSORLG00000000420	ENSORLT00000000517		Uncharacterized protein [Source:UniProtKB/TrEMBL;Acc:H2L436]	ENSDARG00000101729	ENSORLP00000000517	ENSDARP00000133972
ENSORLG00000000420	ENSORLT00000000517		Uncharacterized protein [Source:UniProtKB/TrEMBL;Acc:H2L436]	ENSDARG00000103189	ENSORLP00000000517	ENSDARP00000132857
ENSORLG00000000420	ENSORLT00000000517		Uncharacterized protein [Source:UniProtKB/TrEMBL;Acc:H2L436]	ENSDARG00000090116	ENSORLP00000000517	ENSDARP00000126410
ENSORLG00000000420	ENSORLT00000000517		Uncharacterized protein [Source:UniProtKB/TrEMBL;Acc:H2L436]	ENSDARG00000102016	ENSORLP00000000517	ENSDARP00000131075
ENSORLG00000000420	ENSORLT00000000517		Uncharacterized protein [Source:UniProtKB/TrEMBL;Acc:H2L436]	ENSDARG00000104762	ENSORLP00000000517	ENSDARP00000134911
ENSORLG00000000420	ENSORLT00000000517		Uncharacterized protein [Source:UniProtKB/TrEMBL;Acc:H2L436]	ENSDARG00000089947	ENSORLP00000000517	ENSDARP00000111262
ENSORLG00000000420	ENSORLT00000000517		Uncharacterized protein [Source:UniProtKB/TrEMBL;Acc:H2L436]	ENSDARG00000099583	ENSORLP00000000517	ENSDARP00000136262
ENSORLG00000000420	ENSORLT00000000517		Uncharacterized protein [Source:UniProtKB/TrEMBL;Acc:H2L436]	ENSDARG00000100277	ENSORLP00000000517	ENSDARP00000112895
ENSORLG00000000420	ENSORLT00000000517		Uncharacterized protein [Source:UniProtKB/TrEMBL;Acc:H2L436]	ENSDARG00000099845	ENSORLP00000000517	ENSDARP00000131163
ENSORLG00000000420	ENSORLT00000000517		Uncharacterized protein [Source:UniProtKB/TrEMBL;Acc:H2L436]	ENSDARG00000099136	ENSORLP00000000517	ENSDARP00000136084
ENSORLG00000000420	ENSORLT00000000517		Uncharacterized protein [Source:UniProtKB/TrEMBL;Acc:H2L436]	ENSDARG00000100673	ENSORLP00000000517	ENSDARP00000133976
ENSORLG00000000420	ENSORLT00000000517		Uncharacterized protein [Source:UniProtKB/TrEMBL;Acc:H2L436]	ENSDARG00000103159	ENSORLP00000000517	ENSDARP00000132111
ENSORLG00000000420	ENSORLT00000000517		Uncharacterized protein [Source:UniProtKB/TrEMBL;Acc:H2L436]	ENSDARG00000087387	ENSORLP00000000517	ENSDARP00000125188
ENSORLG00000000420	ENSORLT00000000517		Uncharacterized protein [Source:UniProtKB/TrEMBL;Acc:H2L436]	ENSDARG00000098758	ENSORLP00000000517	ENSDARP00000139488
ENSORLG00000000420	ENSORLT00000000517		Uncharacterized protein [Source:UniProtKB/TrEMBL;Acc:H2L436]	ENSDARG00000103497	ENSORLP00000000517	ENSDARP00000137188
ENSORLG00000000420	ENSORLT00000000517		Uncharacterized protein [Source:UniProtKB/TrEMBL;Acc:H2L436]	ENSDARG00000098991	ENSORLP00000000517	ENSDARP00000135748
ENSORLG00000000420	ENSORLT00000000517		Uncharacterized protein [Source:UniProtKB/TrEMBL;Acc:H2L436]	ENSDARG00000096029	ENSORLP00000000517	ENSDARP00000125187
ENSORLG00000000420	ENSORLT00000000517		Uncharacterized protein [Source:UniProtKB/TrEMBL;Acc:H2L436]	ENSDARG00000100479	ENSORLP00000000517	ENSDARP00000141594
ENSORLG00000000420	ENSORLT00000000517		Uncharacterized protein [Source:UniProtKB/TrEMBL;Acc:H2L436]	ENSDARG00000101544	ENSORLP00000000517	ENSDARP00000142009
ENSORLG00000000420	ENSORLT00000000517		Uncharacterized protein [Source:UniProtKB/TrEMBL;Acc:H2L436]	ENSDARG00000093831	ENSORLP00000000517	ENSDARP00000125114
ENSORLG00000000420	ENSORLT00000000517		Uncharacterized protein [Source:UniProtKB/TrEMBL;Acc:H2L436]	ENSDARG00000103405	ENSORLP00000000517	ENSDARP00000138231
ENSORLG00000000420	ENSORLT00000000517		Uncharacterized protein [Source:UniProtKB/TrEMBL;Acc:H2L436]	ENSDARG00000100723	ENSORLP00000000517	ENSDARP00000134583
ENSORLG00000000420	ENSORLT00000000517		Uncharacterized protein [Source:UniProtKB/TrEMBL;Acc:H2L436]	ENSDARG00000104041	ENSORLP00000000517	ENSDARP00000138133
ENSORLG00000000420	ENSORLT00000000517		Uncharacterized protein [Source:UniProtKB/TrEMBL;Acc:H2L436]	ENSDARG00000102695	ENSORLP00000000517	ENSDARP00000141761
ENSORLG00000000420	ENSORLT00000000517		Uncharacterized protein [Source:UniProtKB/TrEMBL;Acc:H2L436]	ENSDARG00000088847	ENSORLP00000000517	ENSDARP00000130864
ENSORLG00000000420	ENSORLT00000000517		Uncharacterized protein [Source:UniProtKB/TrEMBL;Acc:H2L436]	ENSDARG00000098384	ENSORLP00000000517	ENSDARP00000138923
ENSORLG00000000420	ENSORLT00000000517		Uncharacterized protein [Source:UniProtKB/TrEMBL;Acc:H2L436]	ENSDARG00000102455	ENSORLP00000000517	ENSDARP00000130449
ENSORLG00000000420	ENSORLT00000000517		Uncharacterized protein [Source:UniProtKB/TrEMBL;Acc:H2L436]	ENSDARG00000092994	ENSORLP00000000517	ENSDARP00000121502
ENSORLG00000000420	ENSORLT00000000517		Uncharacterized protein [Source:UniProtKB/TrEMBL;Acc:H2L436]	ENSDARG00000099494	ENSORLP00000000517	ENSDARP00000128061
ENSORLG00000000420	ENSORLT00000000517		Uncharacterized protein [Source:UniProtKB/TrEMBL;Acc:H2L436]	ENSDARG00000102370	ENSORLP00000000517	ENSDARP00000132750
ENSORLG00000000420	ENSORLT00000000517		Uncharacterized protein [Source:UniProtKB/TrEMBL;Acc:H2L436]	ENSDARG00000099450	ENSORLP00000000517	ENSDARP00000132878
ENSORLG00000000420	ENSORLT00000000517		Uncharacterized protein [Source:UniProtKB/TrEMBL;Acc:H2L436]	ENSDARG00000099444	ENSORLP00000000517	ENSDARP00000137451
ENSORLG00000000420	ENSORLT00000000517		Uncharacterized protein [Source:UniProtKB/TrEMBL;Acc:H2L436]	ENSDARG00000100859	ENSORLP00000000517	ENSDARP00000134683
ENSORLG00000000421	ENSORLT00000000519	slc6a17	solute carrier family 6 (neutral amino acid transporter), member 17 [Source:ZFIN;Acc:ZDB-GENE-030131-8187]	ENSDARG00000068787	ENSORLP00000000519	ENSDARP00000090381
ENSORLG00000000423	ENSORLT00000000520	eif2b1	eukaryotic translation initiation factor 2B, subunit 1 alpha [Source:ZFIN;Acc:ZDB-GENE-040625-25]	ENSDARG00000091402	ENSORLP00000000520	ENSDARP00000134906
ENSORLG00000000424	ENSORLT00000000522	poli	polymerase (DNA directed) iota [Source:ZFIN;Acc:ZDB-GENE-050417-376]	ENSDARG00000029250	ENSORLP00000000522	ENSDARP00000041370
ENSORLG00000000426	ENSORLT00000000524		Uncharacterized protein [Source:UniProtKB/TrEMBL;Acc:H2L442]	ENSDARG00000101926	ENSORLP00000000525	ENSDARP00000135493
ENSORLG00000000426	ENSORLT00000000525		Uncharacterized protein [Source:UniProtKB/TrEMBL;Acc:H2L442]	ENSDARG00000101926	ENSORLP00000000525	ENSDARP00000135493
ENSORLG00000000426	ENSORLT00000000524		Uncharacterized protein [Source:UniProtKB/TrEMBL;Acc:H2L442]	ENSDARG00000092608	ENSORLP00000000525	ENSDARP00000115858
ENSORLG00000000426	ENSORLT00000000525		Uncharacterized protein [Source:UniProtKB/TrEMBL;Acc:H2L442]	ENSDARG00000092608	ENSORLP00000000525	ENSDARP00000115858
ENSORLG00000000427	ENSORLT00000000527	timm50	translocase of inner mitochondrial membrane 50 homolog (S. cerevisiae) [Source:ZFIN;Acc:ZDB-GENE-040426-1618]	ENSDARG00000031098	ENSORLP00000000527	ENSDARP00000048422
ENSORLG00000000427	ENSORLT00000000528	timm50	translocase of inner mitochondrial membrane 50 homolog (S. cerevisiae) [Source:ZFIN;Acc:ZDB-GENE-040426-1618]	ENSDARG00000031098	ENSORLP00000000527	ENSDARP00000048422
ENSORLG00000000430	ENSORLT00000000531	zgc:152968	zgc:152968 [Source:ZFIN;Acc:ZDB-GENE-061013-448]	ENSDARG00000037002	ENSORLP00000000531	ENSDARP00000122980
ENSORLG00000000432	ENSORLT00000000533		Uncharacterized protein [Source:UniProtKB/TrEMBL;Acc:H2L451]	ENSDARG00000086084	ENSORLP00000000533	ENSDARP00000105594
ENSORLG00000000434	ENSORLT00000000535	setd4	SET domain containing 4 [Source:ZFIN;Acc:ZDB-GENE-050808-2]	ENSDARG00000036592	ENSORLP00000000535	ENSDARP00000053156
ENSORLG00000000435	ENSORLT00000000536	PLA2G3 (1 of 2)	phospholipase A2, group III [Source:HGNC Symbol;Acc:HGNC:17934]	ENSDARG00000008948	ENSORLP00000000536	ENSDARP00000023708
ENSORLG00000000436	ENSORLT00000000537	ZFP28 (2 of 6)	ZFP28 zinc finger protein [Source:HGNC Symbol;Acc:HGNC:17801]	ENSDARG00000101690	ENSORLP00000000537	ENSDARP00000141901
ENSORLG00000000436	ENSORLT00000000537	ZFP28 (2 of 6)	ZFP28 zinc finger protein [Source:HGNC Symbol;Acc:HGNC:17801]	ENSDARG00000074298	ENSORLP00000000537	ENSDARP00000118547
ENSORLG00000000436	ENSORLT00000000537	ZFP28 (2 of 6)	ZFP28 zinc finger protein [Source:HGNC Symbol;Acc:HGNC:17801]	ENSDARG00000102027	ENSORLP00000000537	ENSDARP00000136776
ENSORLG00000000436	ENSORLT00000000537	ZFP28 (2 of 6)	ZFP28 zinc finger protein [Source:HGNC Symbol;Acc:HGNC:17801]	ENSDARG00000080016	ENSORLP00000000537	ENSDARP00000107309
ENSORLG00000000437	ENSORLT00000000538	amigo1	adhesion molecule with Ig-like domain 1 [Source:ZFIN;Acc:ZDB-GENE-060503-114]	ENSDARG00000079620	ENSORLP00000000538	ENSDARP00000098402
ENSORLG00000000439	ENSORLT00000000545	nek1	NIMA-related kinase 1 [Source:ZFIN;Acc:ZDB-GENE-040730-1]	ENSDARG00000022350	ENSORLP00000000545	ENSDARP00000129645
ENSORLG00000000441	ENSORLT00000000541	itga6l	integrin, alpha 6, like [Source:ZFIN;Acc:ZDB-GENE-040914-57]	ENSDARG00000056018	ENSORLP00000000544	ENSDARP00000124589
ENSORLG00000000441	ENSORLT00000000544	itga6l	integrin, alpha 6, like [Source:ZFIN;Acc:ZDB-GENE-040914-57]	ENSDARG00000056018	ENSORLP00000000544	ENSDARP00000124589
ENSORLG00000000441	ENSORLT00000000546	itga6l	integrin, alpha 6, like [Source:ZFIN;Acc:ZDB-GENE-040914-57]	ENSDARG00000056018	ENSORLP00000000544	ENSDARP00000124589
ENSORLG00000000442	ENSORLT00000000543	C1orf43 (1 of 2)	chromosome 1 open reading frame 43 [Source:HGNC Symbol;Acc:HGNC:29876]	ENSDARG00000055613	ENSORLP00000000543	ENSDARP00000072465
ENSORLG00000000443	ENSORLT00000000542	zgc:162356 (1 of 3)	zgc:162356 [Source:ZFIN;Acc:ZDB-GENE-090507-1]	ENSDARG00000042620	ENSORLP00000000542	ENSDARP00000062517
ENSORLG00000000446	ENSORLT00000000549	zgc:162356 (2 of 3)	zgc:162356 [Source:ZFIN;Acc:ZDB-GENE-090507-1]	ENSDARG00000042620	ENSORLP00000000549	ENSDARP00000062517
ENSORLG00000000447	ENSORLT00000000550	clip3	CAP-GLY domain containing linker protein 3 [Source:ZFIN;Acc:ZDB-GENE-131127-193]	ENSDARG00000054456	ENSORLP00000000551	ENSDARP00000112464
ENSORLG00000000447	ENSORLT00000000551	clip3	CAP-GLY domain containing linker protein 3 [Source:ZFIN;Acc:ZDB-GENE-131127-193]	ENSDARG00000054456	ENSORLP00000000551	ENSDARP00000112464
ENSORLG00000000449	ENSORLT00000000553	ckma	creatine kinase, muscle a [Source:ZFIN;Acc:ZDB-GENE-980526-109]	ENSDARG00000035327	ENSORLP00000000553	ENSDARP00000037871
ENSORLG00000000450	ENSORLT00000000554	syt8	synaptotagmin VIII [Source:ZFIN;Acc:ZDB-GENE-060303-4]	ENSDARG00000100776	ENSORLP00000000554	ENSDARP00000135978
ENSORLG00000000451	ENSORLT00000000555	usp46	ubiquitin specific peptidase 46 [Source:ZFIN;Acc:ZDB-GENE-070705-213]	ENSDARG00000045343	ENSORLP00000000556	ENSDARP00000116502
ENSORLG00000000451	ENSORLT00000000556	usp46	ubiquitin specific peptidase 46 [Source:ZFIN;Acc:ZDB-GENE-070705-213]	ENSDARG00000045343	ENSORLP00000000556	ENSDARP00000116502
ENSORLG00000000451	ENSORLT00000000558	usp46	ubiquitin specific peptidase 46 [Source:ZFIN;Acc:ZDB-GENE-070705-213]	ENSDARG00000045343	ENSORLP00000000556	ENSDARP00000116502
ENSORLG00000000452	ENSORLT00000000559	cbr1	carbonyl reductase 1 [Source:ZFIN;Acc:ZDB-GENE-030902-2]	ENSDARG00000036587	ENSORLP00000000559	ENSDARP00000053151
ENSORLG00000000453	ENSORLT00000000560	AMPD2 (1 of 2)	adenosine monophosphate deaminase 2 [Source:HGNC Symbol;Acc:HGNC:469]	ENSDARG00000104491	ENSORLP00000000560	ENSDARP00000141209
ENSORLG00000000455	ENSORLT00000000561	cgnb	cingulin b [Source:ZFIN;Acc:ZDB-GENE-050208-72]	ENSDARG00000058690	ENSORLP00000000561	ENSDARP00000130472
ENSORLG00000000456	ENSORLT00000000562		Uncharacterized protein [Source:UniProtKB/TrEMBL;Acc:H2L478]	ENSDARG00000105238	ENSORLP00000000562	ENSDARP00000140474
ENSORLG00000000456	ENSORLT00000000562		Uncharacterized protein [Source:UniProtKB/TrEMBL;Acc:H2L478]	ENSDARG00000102500	ENSORLP00000000562	ENSDARP00000135309
ENSORLG00000000456	ENSORLT00000000562		Uncharacterized protein [Source:UniProtKB/TrEMBL;Acc:H2L478]	ENSDARG00000102072	ENSORLP00000000562	ENSDARP00000133439
ENSORLG00000000456	ENSORLT00000000562		Uncharacterized protein [Source:UniProtKB/TrEMBL;Acc:H2L478]	ENSDARG00000099602	ENSORLP00000000562	ENSDARP00000135233
ENSORLG00000000456	ENSORLT00000000562		Uncharacterized protein [Source:UniProtKB/TrEMBL;Acc:H2L478]	ENSDARG00000104714	ENSORLP00000000562	ENSDARP00000140085
ENSORLG00000000456	ENSORLT00000000562		Uncharacterized protein [Source:UniProtKB/TrEMBL;Acc:H2L478]	ENSDARG00000103585	ENSORLP00000000562	ENSDARP00000131154
ENSORLG00000000456	ENSORLT00000000562		Uncharacterized protein [Source:UniProtKB/TrEMBL;Acc:H2L478]	ENSDARG00000100035	ENSORLP00000000562	ENSDARP00000131568
ENSORLG00000000456	ENSORLT00000000562		Uncharacterized protein [Source:UniProtKB/TrEMBL;Acc:H2L478]	ENSDARG00000101922	ENSORLP00000000562	ENSDARP00000136292
ENSORLG00000000456	ENSORLT00000000562		Uncharacterized protein [Source:UniProtKB/TrEMBL;Acc:H2L478]	ENSDARG00000101958	ENSORLP00000000562	ENSDARP00000142021
ENSORLG00000000456	ENSORLT00000000562		Uncharacterized protein [Source:UniProtKB/TrEMBL;Acc:H2L478]	ENSDARG00000099422	ENSORLP00000000562	ENSDARP00000140399
ENSORLG00000000456	ENSORLT00000000562		Uncharacterized protein [Source:UniProtKB/TrEMBL;Acc:H2L478]	ENSDARG00000098117	ENSORLP00000000562	ENSDARP00000131843
ENSORLG00000000456	ENSORLT00000000562		Uncharacterized protein [Source:UniProtKB/TrEMBL;Acc:H2L478]	ENSDARG00000103299	ENSORLP00000000562	ENSDARP00000133278
ENSORLG00000000456	ENSORLT00000000562		Uncharacterized protein [Source:UniProtKB/TrEMBL;Acc:H2L478]	ENSDARG00000103303	ENSORLP00000000562	ENSDARP00000134412
ENSORLG00000000456	ENSORLT00000000562		Uncharacterized protein [Source:UniProtKB/TrEMBL;Acc:H2L478]	ENSDARG00000098750	ENSORLP00000000562	ENSDARP00000133997
ENSORLG00000000456	ENSORLT00000000562		Uncharacterized protein [Source:UniProtKB/TrEMBL;Acc:H2L478]	ENSDARG00000098136	ENSORLP00000000562	ENSDARP00000140617
ENSORLG00000000456	ENSORLT00000000562		Uncharacterized protein [Source:UniProtKB/TrEMBL;Acc:H2L478]	ENSDARG00000104095	ENSORLP00000000562	ENSDARP00000137255
ENSORLG00000000456	ENSORLT00000000562		Uncharacterized protein [Source:UniProtKB/TrEMBL;Acc:H2L478]	ENSDARG00000102740	ENSORLP00000000562	ENSDARP00000135600
ENSORLG00000000456	ENSORLT00000000562		Uncharacterized protein [Source:UniProtKB/TrEMBL;Acc:H2L478]	ENSDARG00000103567	ENSORLP00000000562	ENSDARP00000136236
ENSORLG00000000456	ENSORLT00000000562		Uncharacterized protein [Source:UniProtKB/TrEMBL;Acc:H2L478]	ENSDARG00000100907	ENSORLP00000000562	ENSDARP00000136085
ENSORLG00000000456	ENSORLT00000000562		Uncharacterized protein [Source:UniProtKB/TrEMBL;Acc:H2L478]	ENSDARG00000103631	ENSORLP00000000562	ENSDARP00000133015
ENSORLG00000000456	ENSORLT00000000562		Uncharacterized protein [Source:UniProtKB/TrEMBL;Acc:H2L478]	ENSDARG00000101503	ENSORLP00000000562	ENSDARP00000135531
ENSORLG00000000456	ENSORLT00000000562		Uncharacterized protein [Source:UniProtKB/TrEMBL;Acc:H2L478]	ENSDARG00000099050	ENSORLP00000000562	ENSDARP00000130056
ENSORLG00000000456	ENSORLT00000000562		Uncharacterized protein [Source:UniProtKB/TrEMBL;Acc:H2L478]	ENSDARG00000098072	ENSORLP00000000562	ENSDARP00000136009
ENSORLG00000000456	ENSORLT00000000562		Uncharacterized protein [Source:UniProtKB/TrEMBL;Acc:H2L478]	ENSDARG00000101537	ENSORLP00000000562	ENSDARP00000129947
ENSORLG00000000456	ENSORLT00000000562		Uncharacterized protein [Source:UniProtKB/TrEMBL;Acc:H2L478]	ENSDARG00000099704	ENSORLP00000000562	ENSDARP00000137906
ENSORLG00000000456	ENSORLT00000000562		Uncharacterized protein [Source:UniProtKB/TrEMBL;Acc:H2L478]	ENSDARG00000103287	ENSORLP00000000562	ENSDARP00000137106
ENSORLG00000000456	ENSORLT00000000562		Uncharacterized protein [Source:UniProtKB/TrEMBL;Acc:H2L478]	ENSDARG00000103446	ENSORLP00000000562	ENSDARP00000131122
ENSORLG00000000456	ENSORLT00000000562		Uncharacterized protein [Source:UniProtKB/TrEMBL;Acc:H2L478]	ENSDARG00000099324	ENSORLP00000000562	ENSDARP00000134908
ENSORLG00000000456	ENSORLT00000000562		Uncharacterized protein [Source:UniProtKB/TrEMBL;Acc:H2L478]	ENSDARG00000099894	ENSORLP00000000562	ENSDARP00000140807
ENSORLG00000000456	ENSORLT00000000562		Uncharacterized protein [Source:UniProtKB/TrEMBL;Acc:H2L478]	ENSDARG00000099219	ENSORLP00000000562	ENSDARP00000138769
ENSORLG00000000456	ENSORLT00000000562		Uncharacterized protein [Source:UniProtKB/TrEMBL;Acc:H2L478]	ENSDARG00000104319	ENSORLP00000000562	ENSDARP00000132523
ENSORLG00000000456	ENSORLT00000000562		Uncharacterized protein [Source:UniProtKB/TrEMBL;Acc:H2L478]	ENSDARG00000102103	ENSORLP00000000562	ENSDARP00000141628
ENSORLG00000000456	ENSORLT00000000562		Uncharacterized protein [Source:UniProtKB/TrEMBL;Acc:H2L478]	ENSDARG00000103975	ENSORLP00000000562	ENSDARP00000137412
ENSORLG00000000456	ENSORLT00000000562		Uncharacterized protein [Source:UniProtKB/TrEMBL;Acc:H2L478]	ENSDARG00000100775	ENSORLP00000000562	ENSDARP00000135102
ENSORLG00000000456	ENSORLT00000000562		Uncharacterized protein [Source:UniProtKB/TrEMBL;Acc:H2L478]	ENSDARG00000103460	ENSORLP00000000562	ENSDARP00000131053
ENSORLG00000000456	ENSORLT00000000562		Uncharacterized protein [Source:UniProtKB/TrEMBL;Acc:H2L478]	ENSDARG00000098543	ENSORLP00000000562	ENSDARP00000138001
ENSORLG00000000456	ENSORLT00000000562		Uncharacterized protein [Source:UniProtKB/TrEMBL;Acc:H2L478]	ENSDARG00000103565	ENSORLP00000000562	ENSDARP00000130080
ENSORLG00000000457	ENSORLT00000000563	mxtx1	mix-type homeobox gene 1 [Source:ZFIN;Acc:ZDB-GENE-000710-7]	ENSDARG00000069382	ENSORLP00000000563	ENSDARP00000091698
ENSORLG00000000459	ENSORLT00000000565	nccrp1	non-specific cytotoxic cell receptor protein 1 [Source:ZFIN;Acc:ZDB-GENE-000210-13]	ENSDARG00000035326	ENSORLP00000000565	ENSDARP00000051185
ENSORLG00000000460	ENSORLT00000000568	ugt2b5	UDP glucuronosyltransferase 2 family, polypeptide B5 [Source:ZFIN;Acc:ZDB-GENE-100402-3]	ENSDARG00000091624	ENSORLP00000000568	ENSDARP00000076230
ENSORLG00000000460	ENSORLT00000000568	ugt2b5	UDP glucuronosyltransferase 2 family, polypeptide B5 [Source:ZFIN;Acc:ZDB-GENE-100402-3]	ENSDARG00000093043	ENSORLP00000000568	ENSDARP00000107886
ENSORLG00000000462	ENSORLT00000000569	RPH3A (1 of 2)	rabphilin 3A [Source:HGNC Symbol;Acc:HGNC:17056]	ENSDARG00000063436	ENSORLP00000000569	ENSDARP00000087116
ENSORLG00000000463	ENSORLT00000000567	pygo2	pygopus homolog 2 (Drosophila) [Source:ZFIN;Acc:ZDB-GENE-050809-108]	ENSDARG00000036772	ENSORLP00000000567	ENSDARP00000117585
ENSORLG00000000464	ENSORLT00000000570	chst1	carbohydrate (keratan sulfate Gal-6) sulfotransferase 1 [Source:ZFIN;Acc:ZDB-GENE-040801-21]	ENSDARG00000088593	ENSORLP00000000570	ENSDARP00000108405
ENSORLG00000000466	ENSORLT00000000572	tal2	T-cell acute lymphocytic leukemia 2 [Source:ZFIN;Acc:ZDB-GENE-040115-1]	ENSDARG00000042041	ENSORLP00000000572	ENSDARP00000061615
ENSORLG00000000467	ENSORLT00000000573	rasl11b	RAS-like, family 11, member B [Source:ZFIN;Acc:ZDB-GENE-040426-793]	ENSDARG00000015611	ENSORLP00000000573	ENSDARP00000003188
ENSORLG00000000468	ENSORLT00000000574		Uncharacterized protein [Source:UniProtKB/TrEMBL;Acc:H2L489]	ENSDARG00000100613	ENSORLP00000000574	ENSDARP00000134442
ENSORLG00000000469	ENSORLT00000000576		Uncharacterized protein [Source:UniProtKB/TrEMBL;Acc:H2L491]	ENSDARG00000074967	ENSORLP00000000576	ENSDARP00000100667
ENSORLG00000000470	ENSORLT00000000575	ptpn11a	protein tyrosine phosphatase, non-receptor type 11, a [Source:ZFIN;Acc:ZDB-GENE-030131-5911]	ENSDARG00000020334	ENSORLP00000000575	ENSDARP00000076040
ENSORLG00000000472	ENSORLT00000000578	s100s	S100 calcium binding protein S [Source:ZFIN;Acc:ZDB-GENE-040822-31]	ENSDARG00000036773	ENSORLP00000000578	ENSDARP00000115567
ENSORLG00000000474	ENSORLT00000000581	slc8a2a	solute carrier family 8 (sodium/calcium exchanger), member 2a [Source:ZFIN;Acc:ZDB-GENE-060531-155]	ENSDARG00000008912	ENSORLP00000000581	ENSDARP00000117843
ENSORLG00000000475	ENSORLT00000000580	SCFD2	sec1 family domain containing 2 [Source:HGNC Symbol;Acc:HGNC:30676]	ENSDARG00000040005	ENSORLP00000000580	ENSDARP00000104899
ENSORLG00000000475	ENSORLT00000000582	SCFD2	sec1 family domain containing 2 [Source:HGNC Symbol;Acc:HGNC:30676]	ENSDARG00000040005	ENSORLP00000000580	ENSDARP00000104899
ENSORLG00000000475	ENSORLT00000000580	SCFD2	sec1 family domain containing 2 [Source:HGNC Symbol;Acc:HGNC:30676]	ENSDARG00000093336	ENSORLP00000000580	ENSDARP00000116646
ENSORLG00000000475	ENSORLT00000000582	SCFD2	sec1 family domain containing 2 [Source:HGNC Symbol;Acc:HGNC:30676]	ENSDARG00000093336	ENSORLP00000000580	ENSDARP00000116646
ENSORLG00000000476	ENSORLT00000000585	gpc2	glypican 2 [Source:ZFIN;Acc:ZDB-GENE-050302-31]	ENSDARG00000104217	ENSORLP00000000585	ENSDARP00000133536
ENSORLG00000000477	ENSORLT00000000583	pbxip1b (1 of 2)	pre-B-cell leukemia homeobox interacting protein 1b [Source:ZFIN;Acc:ZDB-GENE-070112-2032]	ENSDARG00000011824	ENSORLP00000000583	ENSDARP00000110994
ENSORLG00000000478	ENSORLT00000000584	grm8b	glutamate receptor, metabotropic 8b [Source:ZFIN;Acc:ZDB-GENE-110421-3]	ENSDARG00000076508	ENSORLP00000000584	ENSDARP00000127806
ENSORLG00000000479	ENSORLT00000000607	myh9a	myosin, heavy chain 9a, non-muscle [Source:ZFIN;Acc:ZDB-GENE-030131-5870]	ENSDARG00000063295	ENSORLP00000000607	ENSDARP00000124366
ENSORLG00000000481	ENSORLT00000000587	tmed2	transmembrane emp24 domain trafficking protein 2 [Source:ZFIN;Acc:ZDB-GENE-030131-269]	ENSDARG00000026908	ENSORLP00000000587	ENSDARP00000121973
ENSORLG00000000484	ENSORLT00000000606	mtor	mechanistic target of rapamycin (serine/threonine kinase) [Source:ZFIN;Acc:ZDB-GENE-030131-2974]	ENSDARG00000053196	ENSORLP00000000606	ENSDARP00000105458
ENSORLG00000000484	ENSORLT00000000608	mtor	mechanistic target of rapamycin (serine/threonine kinase) [Source:ZFIN;Acc:ZDB-GENE-030131-2974]	ENSDARG00000053196	ENSORLP00000000606	ENSDARP00000105458
ENSORLG00000000485	ENSORLT00000000590	efna3a	ephrin-A3a [Source:ZFIN;Acc:ZDB-GENE-060503-186]	ENSDARG00000014675	ENSORLP00000000592	ENSDARP00000119988
ENSORLG00000000485	ENSORLT00000000592	efna3a	ephrin-A3a [Source:ZFIN;Acc:ZDB-GENE-060503-186]	ENSDARG00000014675	ENSORLP00000000592	ENSDARP00000119988
ENSORLG00000000485	ENSORLT00000000594	efna3a	ephrin-A3a [Source:ZFIN;Acc:ZDB-GENE-060503-186]	ENSDARG00000014675	ENSORLP00000000592	ENSDARP00000119988
ENSORLG00000000487	ENSORLT00000000598	EPS8L3 (1 of 2)	EPS8-like 3 [Source:HGNC Symbol;Acc:HGNC:21297]	ENSDARG00000101979	ENSORLP00000000598	ENSDARP00000137163
ENSORLG00000000488	ENSORLT00000000595	krt1-c5	keratin, type 1, gene c5 [Source:ZFIN;Acc:ZDB-GENE-060316-3]	ENSDARG00000026979	ENSORLP00000000597	ENSDARP00000064982
ENSORLG00000000488	ENSORLT00000000597	krt1-c5	keratin, type 1, gene c5 [Source:ZFIN;Acc:ZDB-GENE-060316-3]	ENSDARG00000026979	ENSORLP00000000597	ENSDARP00000064982
ENSORLG00000000489	ENSORLT00000000596	pwwp2b	PWWP domain containing 2B [Source:ZFIN;Acc:ZDB-GENE-110930-2]	ENSDARG00000101080	ENSORLP00000000596	ENSDARP00000133698
ENSORLG00000000491	ENSORLT00000000600	stag3	stromal antigen 3 [Source:ZFIN;Acc:ZDB-GENE-140106-130]	ENSDARG00000104388	ENSORLP00000000600	ENSDARP00000131710
ENSORLG00000000492	ENSORLT00000000605	lnx1	ligand of numb-protein X 1 [Source:ZFIN;Acc:ZDB-GENE-030131-9439]	ENSDARG00000043323	ENSORLP00000000605	ENSDARP00000131036
ENSORLG00000000493	ENSORLT00000000604	pot1	protection of telomeres 1 homolog [Source:ZFIN;Acc:ZDB-GENE-110324-1]	ENSDARG00000079915	ENSORLP00000000604	ENSDARP00000102969
ENSORLG00000000494	ENSORLT00000000602	dpm3	dolichyl-phosphate mannosyltransferase polypeptide 3 [Source:ZFIN;Acc:ZDB-GENE-040426-1782]	ENSDARG00000058650	ENSORLP00000000602	ENSDARP00000113627
ENSORLG00000000496	ENSORLT00000000609	micu2	mitochondrial calcium uptake 2 [Source:ZFIN;Acc:ZDB-GENE-030131-3374]	ENSDARG00000009939	ENSORLP00000000609	ENSDARP00000088447
ENSORLG00000000497	ENSORLT00000000610	gpr37a	G protein-coupled receptor 37a [Source:ZFIN;Acc:ZDB-GENE-131120-175]	ENSDARG00000074563	ENSORLP00000000610	ENSDARP00000099643
ENSORLG00000000498	ENSORLT00000000611	si:ch211-236k19.2	si:ch211-236k19.2 [Source:ZFIN;Acc:ZDB-GENE-060531-41]	ENSDARG00000052165	ENSORLP00000000613	ENSDARP00000068452
ENSORLG00000000498	ENSORLT00000000613	si:ch211-236k19.2	si:ch211-236k19.2 [Source:ZFIN;Acc:ZDB-GENE-060531-41]	ENSDARG00000052165	ENSORLP00000000613	ENSDARP00000068452
ENSORLG00000000499	ENSORLT00000000612	pitpnb	phosphatidylinositol transfer protein, beta [Source:ZFIN;Acc:ZDB-GENE-040426-895]	ENSDARG00000036005	ENSORLP00000000612	ENSDARP00000052267
ENSORLG00000000501	ENSORLT00000000614	spam1	sperm adhesion molecule 1 [Source:ZFIN;Acc:ZDB-GENE-050506-63]	ENSDARG00000004199	ENSORLP00000000614	ENSDARP00000105750
ENSORLG00000000502	ENSORLT00000000616	angptl7	angiopoietin-like 7 [Source:ZFIN;Acc:ZDB-GENE-041010-175]	ENSDARG00000027582	ENSORLP00000000616	ENSDARP00000133143
ENSORLG00000000503	ENSORLT00000000620	acox3 (1 of 3)	acyl-CoA oxidase 3, pristanoyl [Source:ZFIN;Acc:ZDB-GENE-040426-2163]	ENSDARG00000038865	ENSORLP00000000620	ENSDARP00000142047
ENSORLG00000000503	ENSORLT00000000621	acox3 (1 of 3)	acyl-CoA oxidase 3, pristanoyl [Source:ZFIN;Acc:ZDB-GENE-040426-2163]	ENSDARG00000038865	ENSORLP00000000620	ENSDARP00000142047
ENSORLG00000000507	ENSORLT00000000622	slc25a38b	solute carrier family 25, member 38b [Source:ZFIN;Acc:ZDB-GENE-110214-1]	ENSDARG00000074533	ENSORLP00000000623	ENSDARP00000106419
ENSORLG00000000507	ENSORLT00000000623	slc25a38b	solute carrier family 25, member 38b [Source:ZFIN;Acc:ZDB-GENE-110214-1]	ENSDARG00000074533	ENSORLP00000000623	ENSDARP00000106419
ENSORLG00000000508	ENSORLT00000000624	nxpe3 (1 of 3)	neurexophilin and PC-esterase domain family, member 3 [Source:ZFIN;Acc:ZDB-GENE-061013-214]	ENSDARG00000061690	ENSORLP00000000624	ENSDARP00000119028
ENSORLG00000000509	ENSORLT00000000625	ptgs1 (1 of 2)	prostaglandin-endoperoxide synthase 1 [Source:ZFIN;Acc:ZDB-GENE-020530-1]	ENSDARG00000052148	ENSORLP00000000625	ENSDARP00000104772
ENSORLG00000000510	ENSORLT00000000626		Uncharacterized protein [Source:UniProtKB/TrEMBL;Acc:H2L4D5]	ENSDARG00000043667	ENSORLP00000000626	ENSDARP00000064113
ENSORLG00000000511	ENSORLT00000000629	irf6	interferon regulatory factor 6 [Source:ZFIN;Acc:ZDB-GENE-040426-1137]	ENSDARG00000101986	ENSORLP00000000629	ENSDARP00000139404
ENSORLG00000000513	ENSORLT00000000628		Uncharacterized protein [Source:UniProtKB/TrEMBL;Acc:H2L4D7]	ENSDARG00000089604	ENSORLP00000000628	ENSDARP00000110182
ENSORLG00000000513	ENSORLT00000000630		Uncharacterized protein [Source:UniProtKB/TrEMBL;Acc:H2L4D7]	ENSDARG00000089604	ENSORLP00000000628	ENSDARP00000110182
ENSORLG00000000513	ENSORLT00000000628		Uncharacterized protein [Source:UniProtKB/TrEMBL;Acc:H2L4D7]	ENSDARG00000094413	ENSORLP00000000628	ENSDARP00000141433
ENSORLG00000000513	ENSORLT00000000630		Uncharacterized protein [Source:UniProtKB/TrEMBL;Acc:H2L4D7]	ENSDARG00000094413	ENSORLP00000000628	ENSDARP00000141433
ENSORLG00000000513	ENSORLT00000000628		Uncharacterized protein [Source:UniProtKB/TrEMBL;Acc:H2L4D7]	ENSDARG00000100995	ENSORLP00000000628	ENSDARP00000133572
ENSORLG00000000513	ENSORLT00000000630		Uncharacterized protein [Source:UniProtKB/TrEMBL;Acc:H2L4D7]	ENSDARG00000100995	ENSORLP00000000628	ENSDARP00000133572
ENSORLG00000000513	ENSORLT00000000628		Uncharacterized protein [Source:UniProtKB/TrEMBL;Acc:H2L4D7]	ENSDARG00000101881	ENSORLP00000000628	ENSDARP00000132848
ENSORLG00000000513	ENSORLT00000000630		Uncharacterized protein [Source:UniProtKB/TrEMBL;Acc:H2L4D7]	ENSDARG00000101881	ENSORLP00000000628	ENSDARP00000132848
ENSORLG00000000513	ENSORLT00000000628		Uncharacterized protein [Source:UniProtKB/TrEMBL;Acc:H2L4D7]	ENSDARG00000104136	ENSORLP00000000628	ENSDARP00000130161
ENSORLG00000000513	ENSORLT00000000630		Uncharacterized protein [Source:UniProtKB/TrEMBL;Acc:H2L4D7]	ENSDARG00000104136	ENSORLP00000000628	ENSDARP00000130161
ENSORLG00000000513	ENSORLT00000000628		Uncharacterized protein [Source:UniProtKB/TrEMBL;Acc:H2L4D7]	ENSDARG00000099795	ENSORLP00000000628	ENSDARP00000134546
ENSORLG00000000513	ENSORLT00000000630		Uncharacterized protein [Source:UniProtKB/TrEMBL;Acc:H2L4D7]	ENSDARG00000099795	ENSORLP00000000628	ENSDARP00000134546
ENSORLG00000000513	ENSORLT00000000628		Uncharacterized protein [Source:UniProtKB/TrEMBL;Acc:H2L4D7]	ENSDARG00000103547	ENSORLP00000000628	ENSDARP00000138789
ENSORLG00000000513	ENSORLT00000000630		Uncharacterized protein [Source:UniProtKB/TrEMBL;Acc:H2L4D7]	ENSDARG00000103547	ENSORLP00000000628	ENSDARP00000138789
ENSORLG00000000513	ENSORLT00000000628		Uncharacterized protein [Source:UniProtKB/TrEMBL;Acc:H2L4D7]	ENSDARG00000099622	ENSORLP00000000628	ENSDARP00000137505
ENSORLG00000000513	ENSORLT00000000630		Uncharacterized protein [Source:UniProtKB/TrEMBL;Acc:H2L4D7]	ENSDARG00000099622	ENSORLP00000000628	ENSDARP00000137505
ENSORLG00000000513	ENSORLT00000000628		Uncharacterized protein [Source:UniProtKB/TrEMBL;Acc:H2L4D7]	ENSDARG00000093106	ENSORLP00000000628	ENSDARP00000125230
ENSORLG00000000513	ENSORLT00000000630		Uncharacterized protein [Source:UniProtKB/TrEMBL;Acc:H2L4D7]	ENSDARG00000093106	ENSORLP00000000628	ENSDARP00000125230
ENSORLG00000000513	ENSORLT00000000628		Uncharacterized protein [Source:UniProtKB/TrEMBL;Acc:H2L4D7]	ENSDARG00000102030	ENSORLP00000000628	ENSDARP00000136131
ENSORLG00000000513	ENSORLT00000000630		Uncharacterized protein [Source:UniProtKB/TrEMBL;Acc:H2L4D7]	ENSDARG00000102030	ENSORLP00000000628	ENSDARP00000136131
ENSORLG00000000513	ENSORLT00000000628		Uncharacterized protein [Source:UniProtKB/TrEMBL;Acc:H2L4D7]	ENSDARG00000078281	ENSORLP00000000628	ENSDARP00000068659
ENSORLG00000000513	ENSORLT00000000630		Uncharacterized protein [Source:UniProtKB/TrEMBL;Acc:H2L4D7]	ENSDARG00000078281	ENSORLP00000000628	ENSDARP00000068659
ENSORLG00000000513	ENSORLT00000000628		Uncharacterized protein [Source:UniProtKB/TrEMBL;Acc:H2L4D7]	ENSDARG00000104964	ENSORLP00000000628	ENSDARP00000130147
ENSORLG00000000513	ENSORLT00000000630		Uncharacterized protein [Source:UniProtKB/TrEMBL;Acc:H2L4D7]	ENSDARG00000104964	ENSORLP00000000628	ENSDARP00000130147
ENSORLG00000000513	ENSORLT00000000628		Uncharacterized protein [Source:UniProtKB/TrEMBL;Acc:H2L4D7]	ENSDARG00000103222	ENSORLP00000000628	ENSDARP00000135341
ENSORLG00000000513	ENSORLT00000000630		Uncharacterized protein [Source:UniProtKB/TrEMBL;Acc:H2L4D7]	ENSDARG00000103222	ENSORLP00000000628	ENSDARP00000135341
ENSORLG00000000513	ENSORLT00000000628		Uncharacterized protein [Source:UniProtKB/TrEMBL;Acc:H2L4D7]	ENSDARG00000092475	ENSORLP00000000628	ENSDARP00000115783
ENSORLG00000000513	ENSORLT00000000630		Uncharacterized protein [Source:UniProtKB/TrEMBL;Acc:H2L4D7]	ENSDARG00000092475	ENSORLP00000000628	ENSDARP00000115783
ENSORLG00000000513	ENSORLT00000000628		Uncharacterized protein [Source:UniProtKB/TrEMBL;Acc:H2L4D7]	ENSDARG00000100207	ENSORLP00000000628	ENSDARP00000134483
ENSORLG00000000513	ENSORLT00000000630		Uncharacterized protein [Source:UniProtKB/TrEMBL;Acc:H2L4D7]	ENSDARG00000100207	ENSORLP00000000628	ENSDARP00000134483
ENSORLG00000000513	ENSORLT00000000628		Uncharacterized protein [Source:UniProtKB/TrEMBL;Acc:H2L4D7]	ENSDARG00000100023	ENSORLP00000000628	ENSDARP00000130211
ENSORLG00000000513	ENSORLT00000000630		Uncharacterized protein [Source:UniProtKB/TrEMBL;Acc:H2L4D7]	ENSDARG00000100023	ENSORLP00000000628	ENSDARP00000130211
ENSORLG00000000513	ENSORLT00000000628		Uncharacterized protein [Source:UniProtKB/TrEMBL;Acc:H2L4D7]	ENSDARG00000101594	ENSORLP00000000628	ENSDARP00000131886
ENSORLG00000000513	ENSORLT00000000630		Uncharacterized protein [Source:UniProtKB/TrEMBL;Acc:H2L4D7]	ENSDARG00000101594	ENSORLP00000000628	ENSDARP00000131886
ENSORLG00000000513	ENSORLT00000000628		Uncharacterized protein [Source:UniProtKB/TrEMBL;Acc:H2L4D7]	ENSDARG00000093944	ENSORLP00000000628	ENSDARP00000115636
ENSORLG00000000513	ENSORLT00000000630		Uncharacterized protein [Source:UniProtKB/TrEMBL;Acc:H2L4D7]	ENSDARG00000093944	ENSORLP00000000628	ENSDARP00000115636
ENSORLG00000000513	ENSORLT00000000628		Uncharacterized protein [Source:UniProtKB/TrEMBL;Acc:H2L4D7]	ENSDARG00000102999	ENSORLP00000000628	ENSDARP00000140962
ENSORLG00000000513	ENSORLT00000000630		Uncharacterized protein [Source:UniProtKB/TrEMBL;Acc:H2L4D7]	ENSDARG00000102999	ENSORLP00000000628	ENSDARP00000140962
ENSORLG00000000513	ENSORLT00000000628		Uncharacterized protein [Source:UniProtKB/TrEMBL;Acc:H2L4D7]	ENSDARG00000104604	ENSORLP00000000628	ENSDARP00000132231
ENSORLG00000000513	ENSORLT00000000630		Uncharacterized protein [Source:UniProtKB/TrEMBL;Acc:H2L4D7]	ENSDARG00000104604	ENSORLP00000000628	ENSDARP00000132231
ENSORLG00000000513	ENSORLT00000000628		Uncharacterized protein [Source:UniProtKB/TrEMBL;Acc:H2L4D7]	ENSDARG00000093220	ENSORLP00000000628	ENSDARP00000113235
ENSORLG00000000513	ENSORLT00000000630		Uncharacterized protein [Source:UniProtKB/TrEMBL;Acc:H2L4D7]	ENSDARG00000093220	ENSORLP00000000628	ENSDARP00000113235
ENSORLG00000000513	ENSORLT00000000628		Uncharacterized protein [Source:UniProtKB/TrEMBL;Acc:H2L4D7]	ENSDARG00000104580	ENSORLP00000000628	ENSDARP00000141746
ENSORLG00000000513	ENSORLT00000000630		Uncharacterized protein [Source:UniProtKB/TrEMBL;Acc:H2L4D7]	ENSDARG00000104580	ENSORLP00000000628	ENSDARP00000141746
ENSORLG00000000513	ENSORLT00000000628		Uncharacterized protein [Source:UniProtKB/TrEMBL;Acc:H2L4D7]	ENSDARG00000103458	ENSORLP00000000628	ENSDARP00000134928
ENSORLG00000000513	ENSORLT00000000630		Uncharacterized protein [Source:UniProtKB/TrEMBL;Acc:H2L4D7]	ENSDARG00000103458	ENSORLP00000000628	ENSDARP00000134928
ENSORLG00000000513	ENSORLT00000000628		Uncharacterized protein [Source:UniProtKB/TrEMBL;Acc:H2L4D7]	ENSDARG00000104184	ENSORLP00000000628	ENSDARP00000142004
ENSORLG00000000513	ENSORLT00000000630		Uncharacterized protein [Source:UniProtKB/TrEMBL;Acc:H2L4D7]	ENSDARG00000104184	ENSORLP00000000628	ENSDARP00000142004
ENSORLG00000000513	ENSORLT00000000628		Uncharacterized protein [Source:UniProtKB/TrEMBL;Acc:H2L4D7]	ENSDARG00000104038	ENSORLP00000000628	ENSDARP00000134432
ENSORLG00000000513	ENSORLT00000000630		Uncharacterized protein [Source:UniProtKB/TrEMBL;Acc:H2L4D7]	ENSDARG00000104038	ENSORLP00000000628	ENSDARP00000134432
ENSORLG00000000513	ENSORLT00000000628		Uncharacterized protein [Source:UniProtKB/TrEMBL;Acc:H2L4D7]	ENSDARG00000100340	ENSORLP00000000628	ENSDARP00000132980
ENSORLG00000000513	ENSORLT00000000630		Uncharacterized protein [Source:UniProtKB/TrEMBL;Acc:H2L4D7]	ENSDARG00000100340	ENSORLP00000000628	ENSDARP00000132980
ENSORLG00000000513	ENSORLT00000000628		Uncharacterized protein [Source:UniProtKB/TrEMBL;Acc:H2L4D7]	ENSDARG00000099986	ENSORLP00000000628	ENSDARP00000132172
ENSORLG00000000513	ENSORLT00000000630		Uncharacterized protein [Source:UniProtKB/TrEMBL;Acc:H2L4D7]	ENSDARG00000099986	ENSORLP00000000628	ENSDARP00000132172
ENSORLG00000000513	ENSORLT00000000628		Uncharacterized protein [Source:UniProtKB/TrEMBL;Acc:H2L4D7]	ENSDARG00000105038	ENSORLP00000000628	ENSDARP00000133764
ENSORLG00000000513	ENSORLT00000000630		Uncharacterized protein [Source:UniProtKB/TrEMBL;Acc:H2L4D7]	ENSDARG00000105038	ENSORLP00000000628	ENSDARP00000133764
ENSORLG00000000513	ENSORLT00000000628		Uncharacterized protein [Source:UniProtKB/TrEMBL;Acc:H2L4D7]	ENSDARG00000100704	ENSORLP00000000628	ENSDARP00000131507
ENSORLG00000000513	ENSORLT00000000630		Uncharacterized protein [Source:UniProtKB/TrEMBL;Acc:H2L4D7]	ENSDARG00000100704	ENSORLP00000000628	ENSDARP00000131507
ENSORLG00000000513	ENSORLT00000000628		Uncharacterized protein [Source:UniProtKB/TrEMBL;Acc:H2L4D7]	ENSDARG00000096139	ENSORLP00000000628	ENSDARP00000136409
ENSORLG00000000513	ENSORLT00000000630		Uncharacterized protein [Source:UniProtKB/TrEMBL;Acc:H2L4D7]	ENSDARG00000096139	ENSORLP00000000628	ENSDARP00000136409
ENSORLG00000000513	ENSORLT00000000628		Uncharacterized protein [Source:UniProtKB/TrEMBL;Acc:H2L4D7]	ENSDARG00000090532	ENSORLP00000000628	ENSDARP00000128071
ENSORLG00000000513	ENSORLT00000000630		Uncharacterized protein [Source:UniProtKB/TrEMBL;Acc:H2L4D7]	ENSDARG00000090532	ENSORLP00000000628	ENSDARP00000128071
ENSORLG00000000513	ENSORLT00000000628		Uncharacterized protein [Source:UniProtKB/TrEMBL;Acc:H2L4D7]	ENSDARG00000102642	ENSORLP00000000628	ENSDARP00000135174
ENSORLG00000000513	ENSORLT00000000630		Uncharacterized protein [Source:UniProtKB/TrEMBL;Acc:H2L4D7]	ENSDARG00000102642	ENSORLP00000000628	ENSDARP00000135174
ENSORLG00000000513	ENSORLT00000000628		Uncharacterized protein [Source:UniProtKB/TrEMBL;Acc:H2L4D7]	ENSDARG00000104892	ENSORLP00000000628	ENSDARP00000140891
ENSORLG00000000513	ENSORLT00000000630		Uncharacterized protein [Source:UniProtKB/TrEMBL;Acc:H2L4D7]	ENSDARG00000104892	ENSORLP00000000628	ENSDARP00000140891
ENSORLG00000000513	ENSORLT00000000628		Uncharacterized protein [Source:UniProtKB/TrEMBL;Acc:H2L4D7]	ENSDARG00000101292	ENSORLP00000000628	ENSDARP00000142037
ENSORLG00000000513	ENSORLT00000000630		Uncharacterized protein [Source:UniProtKB/TrEMBL;Acc:H2L4D7]	ENSDARG00000101292	ENSORLP00000000628	ENSDARP00000142037
ENSORLG00000000513	ENSORLT00000000628		Uncharacterized protein [Source:UniProtKB/TrEMBL;Acc:H2L4D7]	ENSDARG00000104697	ENSORLP00000000628	ENSDARP00000132153
ENSORLG00000000513	ENSORLT00000000630		Uncharacterized protein [Source:UniProtKB/TrEMBL;Acc:H2L4D7]	ENSDARG00000104697	ENSORLP00000000628	ENSDARP00000132153
ENSORLG00000000513	ENSORLT00000000628		Uncharacterized protein [Source:UniProtKB/TrEMBL;Acc:H2L4D7]	ENSDARG00000098062	ENSORLP00000000628	ENSDARP00000121871
ENSORLG00000000513	ENSORLT00000000630		Uncharacterized protein [Source:UniProtKB/TrEMBL;Acc:H2L4D7]	ENSDARG00000098062	ENSORLP00000000628	ENSDARP00000121871
ENSORLG00000000513	ENSORLT00000000628		Uncharacterized protein [Source:UniProtKB/TrEMBL;Acc:H2L4D7]	ENSDARG00000098101	ENSORLP00000000628	ENSDARP00000134198
ENSORLG00000000513	ENSORLT00000000630		Uncharacterized protein [Source:UniProtKB/TrEMBL;Acc:H2L4D7]	ENSDARG00000098101	ENSORLP00000000628	ENSDARP00000134198
ENSORLG00000000513	ENSORLT00000000628		Uncharacterized protein [Source:UniProtKB/TrEMBL;Acc:H2L4D7]	ENSDARG00000101797	ENSORLP00000000628	ENSDARP00000131789
ENSORLG00000000513	ENSORLT00000000630		Uncharacterized protein [Source:UniProtKB/TrEMBL;Acc:H2L4D7]	ENSDARG00000101797	ENSORLP00000000628	ENSDARP00000131789
ENSORLG00000000513	ENSORLT00000000628		Uncharacterized protein [Source:UniProtKB/TrEMBL;Acc:H2L4D7]	ENSDARG00000100543	ENSORLP00000000628	ENSDARP00000134849
ENSORLG00000000513	ENSORLT00000000630		Uncharacterized protein [Source:UniProtKB/TrEMBL;Acc:H2L4D7]	ENSDARG00000100543	ENSORLP00000000628	ENSDARP00000134849
ENSORLG00000000513	ENSORLT00000000628		Uncharacterized protein [Source:UniProtKB/TrEMBL;Acc:H2L4D7]	ENSDARG00000101817	ENSORLP00000000628	ENSDARP00000109772
ENSORLG00000000513	ENSORLT00000000630		Uncharacterized protein [Source:UniProtKB/TrEMBL;Acc:H2L4D7]	ENSDARG00000101817	ENSORLP00000000628	ENSDARP00000109772
ENSORLG00000000513	ENSORLT00000000628		Uncharacterized protein [Source:UniProtKB/TrEMBL;Acc:H2L4D7]	ENSDARG00000094147	ENSORLP00000000628	ENSDARP00000130193
ENSORLG00000000513	ENSORLT00000000630		Uncharacterized protein [Source:UniProtKB/TrEMBL;Acc:H2L4D7]	ENSDARG00000094147	ENSORLP00000000628	ENSDARP00000130193
ENSORLG00000000513	ENSORLT00000000628		Uncharacterized protein [Source:UniProtKB/TrEMBL;Acc:H2L4D7]	ENSDARG00000101843	ENSORLP00000000628	ENSDARP00000137867
ENSORLG00000000513	ENSORLT00000000630		Uncharacterized protein [Source:UniProtKB/TrEMBL;Acc:H2L4D7]	ENSDARG00000101843	ENSORLP00000000628	ENSDARP00000137867
ENSORLG00000000513	ENSORLT00000000628		Uncharacterized protein [Source:UniProtKB/TrEMBL;Acc:H2L4D7]	ENSDARG00000089635	ENSORLP00000000628	ENSDARP00000108835
ENSORLG00000000513	ENSORLT00000000630		Uncharacterized protein [Source:UniProtKB/TrEMBL;Acc:H2L4D7]	ENSDARG00000089635	ENSORLP00000000628	ENSDARP00000108835
ENSORLG00000000513	ENSORLT00000000628		Uncharacterized protein [Source:UniProtKB/TrEMBL;Acc:H2L4D7]	ENSDARG00000100112	ENSORLP00000000628	ENSDARP00000139776
ENSORLG00000000513	ENSORLT00000000630		Uncharacterized protein [Source:UniProtKB/TrEMBL;Acc:H2L4D7]	ENSDARG00000100112	ENSORLP00000000628	ENSDARP00000139776
ENSORLG00000000513	ENSORLT00000000628		Uncharacterized protein [Source:UniProtKB/TrEMBL;Acc:H2L4D7]	ENSDARG00000075417	ENSORLP00000000628	ENSDARP00000131219
ENSORLG00000000513	ENSORLT00000000630		Uncharacterized protein [Source:UniProtKB/TrEMBL;Acc:H2L4D7]	ENSDARG00000075417	ENSORLP00000000628	ENSDARP00000131219
ENSORLG00000000513	ENSORLT00000000628		Uncharacterized protein [Source:UniProtKB/TrEMBL;Acc:H2L4D7]	ENSDARG00000099847	ENSORLP00000000628	ENSDARP00000136080
ENSORLG00000000513	ENSORLT00000000630		Uncharacterized protein [Source:UniProtKB/TrEMBL;Acc:H2L4D7]	ENSDARG00000099847	ENSORLP00000000628	ENSDARP00000136080
ENSORLG00000000513	ENSORLT00000000628		Uncharacterized protein [Source:UniProtKB/TrEMBL;Acc:H2L4D7]	ENSDARG00000096140	ENSORLP00000000628	ENSDARP00000102356
ENSORLG00000000513	ENSORLT00000000630		Uncharacterized protein [Source:UniProtKB/TrEMBL;Acc:H2L4D7]	ENSDARG00000096140	ENSORLP00000000628	ENSDARP00000102356
ENSORLG00000000513	ENSORLT00000000628		Uncharacterized protein [Source:UniProtKB/TrEMBL;Acc:H2L4D7]	ENSDARG00000100793	ENSORLP00000000628	ENSDARP00000130282
ENSORLG00000000513	ENSORLT00000000630		Uncharacterized protein [Source:UniProtKB/TrEMBL;Acc:H2L4D7]	ENSDARG00000100793	ENSORLP00000000628	ENSDARP00000130282
ENSORLG00000000513	ENSORLT00000000628		Uncharacterized protein [Source:UniProtKB/TrEMBL;Acc:H2L4D7]	ENSDARG00000104690	ENSORLP00000000628	ENSDARP00000140278
ENSORLG00000000513	ENSORLT00000000630		Uncharacterized protein [Source:UniProtKB/TrEMBL;Acc:H2L4D7]	ENSDARG00000104690	ENSORLP00000000628	ENSDARP00000140278
ENSORLG00000000513	ENSORLT00000000628		Uncharacterized protein [Source:UniProtKB/TrEMBL;Acc:H2L4D7]	ENSDARG00000088214	ENSORLP00000000628	ENSDARP00000125164
ENSORLG00000000513	ENSORLT00000000630		Uncharacterized protein [Source:UniProtKB/TrEMBL;Acc:H2L4D7]	ENSDARG00000088214	ENSORLP00000000628	ENSDARP00000125164
ENSORLG00000000513	ENSORLT00000000628		Uncharacterized protein [Source:UniProtKB/TrEMBL;Acc:H2L4D7]	ENSDARG00000101539	ENSORLP00000000628	ENSDARP00000128337
ENSORLG00000000513	ENSORLT00000000630		Uncharacterized protein [Source:UniProtKB/TrEMBL;Acc:H2L4D7]	ENSDARG00000101539	ENSORLP00000000628	ENSDARP00000128337
ENSORLG00000000513	ENSORLT00000000628		Uncharacterized protein [Source:UniProtKB/TrEMBL;Acc:H2L4D7]	ENSDARG00000100434	ENSORLP00000000628	ENSDARP00000135437
ENSORLG00000000513	ENSORLT00000000630		Uncharacterized protein [Source:UniProtKB/TrEMBL;Acc:H2L4D7]	ENSDARG00000100434	ENSORLP00000000628	ENSDARP00000135437
ENSORLG00000000513	ENSORLT00000000628		Uncharacterized protein [Source:UniProtKB/TrEMBL;Acc:H2L4D7]	ENSDARG00000090998	ENSORLP00000000628	ENSDARP00000105120
ENSORLG00000000513	ENSORLT00000000630		Uncharacterized protein [Source:UniProtKB/TrEMBL;Acc:H2L4D7]	ENSDARG00000090998	ENSORLP00000000628	ENSDARP00000105120
ENSORLG00000000513	ENSORLT00000000628		Uncharacterized protein [Source:UniProtKB/TrEMBL;Acc:H2L4D7]	ENSDARG00000102799	ENSORLP00000000628	ENSDARP00000137283
ENSORLG00000000513	ENSORLT00000000630		Uncharacterized protein [Source:UniProtKB/TrEMBL;Acc:H2L4D7]	ENSDARG00000102799	ENSORLP00000000628	ENSDARP00000137283
ENSORLG00000000513	ENSORLT00000000628		Uncharacterized protein [Source:UniProtKB/TrEMBL;Acc:H2L4D7]	ENSDARG00000095521	ENSORLP00000000628	ENSDARP00000125497
ENSORLG00000000513	ENSORLT00000000630		Uncharacterized protein [Source:UniProtKB/TrEMBL;Acc:H2L4D7]	ENSDARG00000095521	ENSORLP00000000628	ENSDARP00000125497
ENSORLG00000000513	ENSORLT00000000628		Uncharacterized protein [Source:UniProtKB/TrEMBL;Acc:H2L4D7]	ENSDARG00000099952	ENSORLP00000000628	ENSDARP00000131211
ENSORLG00000000513	ENSORLT00000000630		Uncharacterized protein [Source:UniProtKB/TrEMBL;Acc:H2L4D7]	ENSDARG00000099952	ENSORLP00000000628	ENSDARP00000131211
ENSORLG00000000513	ENSORLT00000000628		Uncharacterized protein [Source:UniProtKB/TrEMBL;Acc:H2L4D7]	ENSDARG00000095121	ENSORLP00000000628	ENSDARP00000118760
ENSORLG00000000513	ENSORLT00000000630		Uncharacterized protein [Source:UniProtKB/TrEMBL;Acc:H2L4D7]	ENSDARG00000095121	ENSORLP00000000628	ENSDARP00000118760
ENSORLG00000000513	ENSORLT00000000628		Uncharacterized protein [Source:UniProtKB/TrEMBL;Acc:H2L4D7]	ENSDARG00000101857	ENSORLP00000000628	ENSDARP00000136068
ENSORLG00000000513	ENSORLT00000000630		Uncharacterized protein [Source:UniProtKB/TrEMBL;Acc:H2L4D7]	ENSDARG00000101857	ENSORLP00000000628	ENSDARP00000136068
ENSORLG00000000513	ENSORLT00000000628		Uncharacterized protein [Source:UniProtKB/TrEMBL;Acc:H2L4D7]	ENSDARG00000086720	ENSORLP00000000628	ENSDARP00000111449
ENSORLG00000000513	ENSORLT00000000630		Uncharacterized protein [Source:UniProtKB/TrEMBL;Acc:H2L4D7]	ENSDARG00000086720	ENSORLP00000000628	ENSDARP00000111449
ENSORLG00000000513	ENSORLT00000000628		Uncharacterized protein [Source:UniProtKB/TrEMBL;Acc:H2L4D7]	ENSDARG00000104062	ENSORLP00000000628	ENSDARP00000139140
ENSORLG00000000513	ENSORLT00000000630		Uncharacterized protein [Source:UniProtKB/TrEMBL;Acc:H2L4D7]	ENSDARG00000104062	ENSORLP00000000628	ENSDARP00000139140
ENSORLG00000000513	ENSORLT00000000628		Uncharacterized protein [Source:UniProtKB/TrEMBL;Acc:H2L4D7]	ENSDARG00000095257	ENSORLP00000000628	ENSDARP00000125312
ENSORLG00000000513	ENSORLT00000000630		Uncharacterized protein [Source:UniProtKB/TrEMBL;Acc:H2L4D7]	ENSDARG00000095257	ENSORLP00000000628	ENSDARP00000125312
ENSORLG00000000513	ENSORLT00000000628		Uncharacterized protein [Source:UniProtKB/TrEMBL;Acc:H2L4D7]	ENSDARG00000100124	ENSORLP00000000628	ENSDARP00000117316
ENSORLG00000000513	ENSORLT00000000630		Uncharacterized protein [Source:UniProtKB/TrEMBL;Acc:H2L4D7]	ENSDARG00000100124	ENSORLP00000000628	ENSDARP00000117316
ENSORLG00000000513	ENSORLT00000000628		Uncharacterized protein [Source:UniProtKB/TrEMBL;Acc:H2L4D7]	ENSDARG00000101973	ENSORLP00000000628	ENSDARP00000132276
ENSORLG00000000513	ENSORLT00000000630		Uncharacterized protein [Source:UniProtKB/TrEMBL;Acc:H2L4D7]	ENSDARG00000101973	ENSORLP00000000628	ENSDARP00000132276
ENSORLG00000000513	ENSORLT00000000628		Uncharacterized protein [Source:UniProtKB/TrEMBL;Acc:H2L4D7]	ENSDARG00000099872	ENSORLP00000000628	ENSDARP00000132691
ENSORLG00000000513	ENSORLT00000000630		Uncharacterized protein [Source:UniProtKB/TrEMBL;Acc:H2L4D7]	ENSDARG00000099872	ENSORLP00000000628	ENSDARP00000132691
ENSORLG00000000513	ENSORLT00000000628		Uncharacterized protein [Source:UniProtKB/TrEMBL;Acc:H2L4D7]	ENSDARG00000103879	ENSORLP00000000628	ENSDARP00000139208
ENSORLG00000000513	ENSORLT00000000630		Uncharacterized protein [Source:UniProtKB/TrEMBL;Acc:H2L4D7]	ENSDARG00000103879	ENSORLP00000000628	ENSDARP00000139208
ENSORLG00000000513	ENSORLT00000000628		Uncharacterized protein [Source:UniProtKB/TrEMBL;Acc:H2L4D7]	ENSDARG00000100661	ENSORLP00000000628	ENSDARP00000138870
ENSORLG00000000513	ENSORLT00000000630		Uncharacterized protein [Source:UniProtKB/TrEMBL;Acc:H2L4D7]	ENSDARG00000100661	ENSORLP00000000628	ENSDARP00000138870
ENSORLG00000000513	ENSORLT00000000628		Uncharacterized protein [Source:UniProtKB/TrEMBL;Acc:H2L4D7]	ENSDARG00000102102	ENSORLP00000000628	ENSDARP00000141718
ENSORLG00000000513	ENSORLT00000000630		Uncharacterized protein [Source:UniProtKB/TrEMBL;Acc:H2L4D7]	ENSDARG00000102102	ENSORLP00000000628	ENSDARP00000141718
ENSORLG00000000513	ENSORLT00000000628		Uncharacterized protein [Source:UniProtKB/TrEMBL;Acc:H2L4D7]	ENSDARG00000100415	ENSORLP00000000628	ENSDARP00000134703
ENSORLG00000000513	ENSORLT00000000630		Uncharacterized protein [Source:UniProtKB/TrEMBL;Acc:H2L4D7]	ENSDARG00000100415	ENSORLP00000000628	ENSDARP00000134703
ENSORLG00000000513	ENSORLT00000000628		Uncharacterized protein [Source:UniProtKB/TrEMBL;Acc:H2L4D7]	ENSDARG00000100896	ENSORLP00000000628	ENSDARP00000130527
ENSORLG00000000513	ENSORLT00000000630		Uncharacterized protein [Source:UniProtKB/TrEMBL;Acc:H2L4D7]	ENSDARG00000100896	ENSORLP00000000628	ENSDARP00000130527
ENSORLG00000000513	ENSORLT00000000628		Uncharacterized protein [Source:UniProtKB/TrEMBL;Acc:H2L4D7]	ENSDARG00000093165	ENSORLP00000000628	ENSDARP00000136192
ENSORLG00000000513	ENSORLT00000000630		Uncharacterized protein [Source:UniProtKB/TrEMBL;Acc:H2L4D7]	ENSDARG00000093165	ENSORLP00000000628	ENSDARP00000136192
ENSORLG00000000513	ENSORLT00000000628		Uncharacterized protein [Source:UniProtKB/TrEMBL;Acc:H2L4D7]	ENSDARG00000103247	ENSORLP00000000628	ENSDARP00000138326
ENSORLG00000000513	ENSORLT00000000630		Uncharacterized protein [Source:UniProtKB/TrEMBL;Acc:H2L4D7]	ENSDARG00000103247	ENSORLP00000000628	ENSDARP00000138326
ENSORLG00000000513	ENSORLT00000000628		Uncharacterized protein [Source:UniProtKB/TrEMBL;Acc:H2L4D7]	ENSDARG00000096216	ENSORLP00000000628	ENSDARP00000130564
ENSORLG00000000513	ENSORLT00000000630		Uncharacterized protein [Source:UniProtKB/TrEMBL;Acc:H2L4D7]	ENSDARG00000096216	ENSORLP00000000628	ENSDARP00000130564
ENSORLG00000000513	ENSORLT00000000628		Uncharacterized protein [Source:UniProtKB/TrEMBL;Acc:H2L4D7]	ENSDARG00000096157	ENSORLP00000000628	ENSDARP00000125485
ENSORLG00000000513	ENSORLT00000000630		Uncharacterized protein [Source:UniProtKB/TrEMBL;Acc:H2L4D7]	ENSDARG00000096157	ENSORLP00000000628	ENSDARP00000125485
ENSORLG00000000513	ENSORLT00000000628		Uncharacterized protein [Source:UniProtKB/TrEMBL;Acc:H2L4D7]	ENSDARG00000103008	ENSORLP00000000628	ENSDARP00000138279
ENSORLG00000000513	ENSORLT00000000630		Uncharacterized protein [Source:UniProtKB/TrEMBL;Acc:H2L4D7]	ENSDARG00000103008	ENSORLP00000000628	ENSDARP00000138279
ENSORLG00000000513	ENSORLT00000000628		Uncharacterized protein [Source:UniProtKB/TrEMBL;Acc:H2L4D7]	ENSDARG00000103708	ENSORLP00000000628	ENSDARP00000138436
ENSORLG00000000513	ENSORLT00000000630		Uncharacterized protein [Source:UniProtKB/TrEMBL;Acc:H2L4D7]	ENSDARG00000103708	ENSORLP00000000628	ENSDARP00000138436
ENSORLG00000000513	ENSORLT00000000628		Uncharacterized protein [Source:UniProtKB/TrEMBL;Acc:H2L4D7]	ENSDARG00000099681	ENSORLP00000000628	ENSDARP00000130409
ENSORLG00000000513	ENSORLT00000000630		Uncharacterized protein [Source:UniProtKB/TrEMBL;Acc:H2L4D7]	ENSDARG00000099681	ENSORLP00000000628	ENSDARP00000130409
ENSORLG00000000513	ENSORLT00000000628		Uncharacterized protein [Source:UniProtKB/TrEMBL;Acc:H2L4D7]	ENSDARG00000099855	ENSORLP00000000628	ENSDARP00000131481
ENSORLG00000000513	ENSORLT00000000630		Uncharacterized protein [Source:UniProtKB/TrEMBL;Acc:H2L4D7]	ENSDARG00000099855	ENSORLP00000000628	ENSDARP00000131481
ENSORLG00000000513	ENSORLT00000000628		Uncharacterized protein [Source:UniProtKB/TrEMBL;Acc:H2L4D7]	ENSDARG00000091502	ENSORLP00000000628	ENSDARP00000125258
ENSORLG00000000513	ENSORLT00000000630		Uncharacterized protein [Source:UniProtKB/TrEMBL;Acc:H2L4D7]	ENSDARG00000091502	ENSORLP00000000628	ENSDARP00000125258
ENSORLG00000000513	ENSORLT00000000628		Uncharacterized protein [Source:UniProtKB/TrEMBL;Acc:H2L4D7]	ENSDARG00000104586	ENSORLP00000000628	ENSDARP00000141556
ENSORLG00000000513	ENSORLT00000000630		Uncharacterized protein [Source:UniProtKB/TrEMBL;Acc:H2L4D7]	ENSDARG00000104586	ENSORLP00000000628	ENSDARP00000141556
ENSORLG00000000513	ENSORLT00000000628		Uncharacterized protein [Source:UniProtKB/TrEMBL;Acc:H2L4D7]	ENSDARG00000092436	ENSORLP00000000628	ENSDARP00000121725
ENSORLG00000000513	ENSORLT00000000630		Uncharacterized protein [Source:UniProtKB/TrEMBL;Acc:H2L4D7]	ENSDARG00000092436	ENSORLP00000000628	ENSDARP00000121725
ENSORLG00000000513	ENSORLT00000000628		Uncharacterized protein [Source:UniProtKB/TrEMBL;Acc:H2L4D7]	ENSDARG00000102922	ENSORLP00000000628	ENSDARP00000139187
ENSORLG00000000513	ENSORLT00000000630		Uncharacterized protein [Source:UniProtKB/TrEMBL;Acc:H2L4D7]	ENSDARG00000102922	ENSORLP00000000628	ENSDARP00000139187
ENSORLG00000000513	ENSORLT00000000628		Uncharacterized protein [Source:UniProtKB/TrEMBL;Acc:H2L4D7]	ENSDARG00000101978	ENSORLP00000000628	ENSDARP00000106220
ENSORLG00000000513	ENSORLT00000000630		Uncharacterized protein [Source:UniProtKB/TrEMBL;Acc:H2L4D7]	ENSDARG00000101978	ENSORLP00000000628	ENSDARP00000106220
ENSORLG00000000513	ENSORLT00000000628		Uncharacterized protein [Source:UniProtKB/TrEMBL;Acc:H2L4D7]	ENSDARG00000094902	ENSORLP00000000628	ENSDARP00000130869
ENSORLG00000000513	ENSORLT00000000630		Uncharacterized protein [Source:UniProtKB/TrEMBL;Acc:H2L4D7]	ENSDARG00000094902	ENSORLP00000000628	ENSDARP00000130869
ENSORLG00000000513	ENSORLT00000000628		Uncharacterized protein [Source:UniProtKB/TrEMBL;Acc:H2L4D7]	ENSDARG00000099007	ENSORLP00000000628	ENSDARP00000140020
ENSORLG00000000513	ENSORLT00000000630		Uncharacterized protein [Source:UniProtKB/TrEMBL;Acc:H2L4D7]	ENSDARG00000099007	ENSORLP00000000628	ENSDARP00000140020
ENSORLG00000000513	ENSORLT00000000628		Uncharacterized protein [Source:UniProtKB/TrEMBL;Acc:H2L4D7]	ENSDARG00000096205	ENSORLP00000000628	ENSDARP00000141122
ENSORLG00000000513	ENSORLT00000000630		Uncharacterized protein [Source:UniProtKB/TrEMBL;Acc:H2L4D7]	ENSDARG00000096205	ENSORLP00000000628	ENSDARP00000141122
ENSORLG00000000513	ENSORLT00000000628		Uncharacterized protein [Source:UniProtKB/TrEMBL;Acc:H2L4D7]	ENSDARG00000103397	ENSORLP00000000628	ENSDARP00000120862
ENSORLG00000000513	ENSORLT00000000630		Uncharacterized protein [Source:UniProtKB/TrEMBL;Acc:H2L4D7]	ENSDARG00000103397	ENSORLP00000000628	ENSDARP00000120862
ENSORLG00000000513	ENSORLT00000000628		Uncharacterized protein [Source:UniProtKB/TrEMBL;Acc:H2L4D7]	ENSDARG00000100355	ENSORLP00000000628	ENSDARP00000138834
ENSORLG00000000513	ENSORLT00000000630		Uncharacterized protein [Source:UniProtKB/TrEMBL;Acc:H2L4D7]	ENSDARG00000100355	ENSORLP00000000628	ENSDARP00000138834
ENSORLG00000000513	ENSORLT00000000628		Uncharacterized protein [Source:UniProtKB/TrEMBL;Acc:H2L4D7]	ENSDARG00000098958	ENSORLP00000000628	ENSDARP00000132388
ENSORLG00000000513	ENSORLT00000000630		Uncharacterized protein [Source:UniProtKB/TrEMBL;Acc:H2L4D7]	ENSDARG00000098958	ENSORLP00000000628	ENSDARP00000132388
ENSORLG00000000513	ENSORLT00000000628		Uncharacterized protein [Source:UniProtKB/TrEMBL;Acc:H2L4D7]	ENSDARG00000102148	ENSORLP00000000628	ENSDARP00000138191
ENSORLG00000000513	ENSORLT00000000630		Uncharacterized protein [Source:UniProtKB/TrEMBL;Acc:H2L4D7]	ENSDARG00000102148	ENSORLP00000000628	ENSDARP00000138191
ENSORLG00000000513	ENSORLT00000000628		Uncharacterized protein [Source:UniProtKB/TrEMBL;Acc:H2L4D7]	ENSDARG00000100297	ENSORLP00000000628	ENSDARP00000141888
ENSORLG00000000513	ENSORLT00000000630		Uncharacterized protein [Source:UniProtKB/TrEMBL;Acc:H2L4D7]	ENSDARG00000100297	ENSORLP00000000628	ENSDARP00000141888
ENSORLG00000000513	ENSORLT00000000628		Uncharacterized protein [Source:UniProtKB/TrEMBL;Acc:H2L4D7]	ENSDARG00000100485	ENSORLP00000000628	ENSDARP00000140308
ENSORLG00000000513	ENSORLT00000000630		Uncharacterized protein [Source:UniProtKB/TrEMBL;Acc:H2L4D7]	ENSDARG00000100485	ENSORLP00000000628	ENSDARP00000140308
ENSORLG00000000513	ENSORLT00000000628		Uncharacterized protein [Source:UniProtKB/TrEMBL;Acc:H2L4D7]	ENSDARG00000101149	ENSORLP00000000628	ENSDARP00000133325
ENSORLG00000000513	ENSORLT00000000630		Uncharacterized protein [Source:UniProtKB/TrEMBL;Acc:H2L4D7]	ENSDARG00000101149	ENSORLP00000000628	ENSDARP00000133325
ENSORLG00000000513	ENSORLT00000000628		Uncharacterized protein [Source:UniProtKB/TrEMBL;Acc:H2L4D7]	ENSDARG00000101729	ENSORLP00000000628	ENSDARP00000133972
ENSORLG00000000513	ENSORLT00000000630		Uncharacterized protein [Source:UniProtKB/TrEMBL;Acc:H2L4D7]	ENSDARG00000101729	ENSORLP00000000628	ENSDARP00000133972
ENSORLG00000000513	ENSORLT00000000628		Uncharacterized protein [Source:UniProtKB/TrEMBL;Acc:H2L4D7]	ENSDARG00000103189	ENSORLP00000000628	ENSDARP00000132857
ENSORLG00000000513	ENSORLT00000000630		Uncharacterized protein [Source:UniProtKB/TrEMBL;Acc:H2L4D7]	ENSDARG00000103189	ENSORLP00000000628	ENSDARP00000132857
ENSORLG00000000513	ENSORLT00000000628		Uncharacterized protein [Source:UniProtKB/TrEMBL;Acc:H2L4D7]	ENSDARG00000090116	ENSORLP00000000628	ENSDARP00000126410
ENSORLG00000000513	ENSORLT00000000630		Uncharacterized protein [Source:UniProtKB/TrEMBL;Acc:H2L4D7]	ENSDARG00000090116	ENSORLP00000000628	ENSDARP00000126410
ENSORLG00000000513	ENSORLT00000000628		Uncharacterized protein [Source:UniProtKB/TrEMBL;Acc:H2L4D7]	ENSDARG00000102016	ENSORLP00000000628	ENSDARP00000131075
ENSORLG00000000513	ENSORLT00000000630		Uncharacterized protein [Source:UniProtKB/TrEMBL;Acc:H2L4D7]	ENSDARG00000102016	ENSORLP00000000628	ENSDARP00000131075
ENSORLG00000000513	ENSORLT00000000628		Uncharacterized protein [Source:UniProtKB/TrEMBL;Acc:H2L4D7]	ENSDARG00000104762	ENSORLP00000000628	ENSDARP00000134911
ENSORLG00000000513	ENSORLT00000000630		Uncharacterized protein [Source:UniProtKB/TrEMBL;Acc:H2L4D7]	ENSDARG00000104762	ENSORLP00000000628	ENSDARP00000134911
ENSORLG00000000513	ENSORLT00000000628		Uncharacterized protein [Source:UniProtKB/TrEMBL;Acc:H2L4D7]	ENSDARG00000089947	ENSORLP00000000628	ENSDARP00000111262
ENSORLG00000000513	ENSORLT00000000630		Uncharacterized protein [Source:UniProtKB/TrEMBL;Acc:H2L4D7]	ENSDARG00000089947	ENSORLP00000000628	ENSDARP00000111262
ENSORLG00000000513	ENSORLT00000000628		Uncharacterized protein [Source:UniProtKB/TrEMBL;Acc:H2L4D7]	ENSDARG00000099583	ENSORLP00000000628	ENSDARP00000136262
ENSORLG00000000513	ENSORLT00000000630		Uncharacterized protein [Source:UniProtKB/TrEMBL;Acc:H2L4D7]	ENSDARG00000099583	ENSORLP00000000628	ENSDARP00000136262
ENSORLG00000000513	ENSORLT00000000628		Uncharacterized protein [Source:UniProtKB/TrEMBL;Acc:H2L4D7]	ENSDARG00000100277	ENSORLP00000000628	ENSDARP00000112895
ENSORLG00000000513	ENSORLT00000000630		Uncharacterized protein [Source:UniProtKB/TrEMBL;Acc:H2L4D7]	ENSDARG00000100277	ENSORLP00000000628	ENSDARP00000112895
ENSORLG00000000513	ENSORLT00000000628		Uncharacterized protein [Source:UniProtKB/TrEMBL;Acc:H2L4D7]	ENSDARG00000099845	ENSORLP00000000628	ENSDARP00000131163
ENSORLG00000000513	ENSORLT00000000630		Uncharacterized protein [Source:UniProtKB/TrEMBL;Acc:H2L4D7]	ENSDARG00000099845	ENSORLP00000000628	ENSDARP00000131163
ENSORLG00000000513	ENSORLT00000000628		Uncharacterized protein [Source:UniProtKB/TrEMBL;Acc:H2L4D7]	ENSDARG00000099136	ENSORLP00000000628	ENSDARP00000136084
ENSORLG00000000513	ENSORLT00000000630		Uncharacterized protein [Source:UniProtKB/TrEMBL;Acc:H2L4D7]	ENSDARG00000099136	ENSORLP00000000628	ENSDARP00000136084
ENSORLG00000000513	ENSORLT00000000628		Uncharacterized protein [Source:UniProtKB/TrEMBL;Acc:H2L4D7]	ENSDARG00000100673	ENSORLP00000000628	ENSDARP00000133976
ENSORLG00000000513	ENSORLT00000000630		Uncharacterized protein [Source:UniProtKB/TrEMBL;Acc:H2L4D7]	ENSDARG00000100673	ENSORLP00000000628	ENSDARP00000133976
ENSORLG00000000513	ENSORLT00000000628		Uncharacterized protein [Source:UniProtKB/TrEMBL;Acc:H2L4D7]	ENSDARG00000103159	ENSORLP00000000628	ENSDARP00000132111
ENSORLG00000000513	ENSORLT00000000630		Uncharacterized protein [Source:UniProtKB/TrEMBL;Acc:H2L4D7]	ENSDARG00000103159	ENSORLP00000000628	ENSDARP00000132111
ENSORLG00000000513	ENSORLT00000000628		Uncharacterized protein [Source:UniProtKB/TrEMBL;Acc:H2L4D7]	ENSDARG00000087387	ENSORLP00000000628	ENSDARP00000125188
ENSORLG00000000513	ENSORLT00000000630		Uncharacterized protein [Source:UniProtKB/TrEMBL;Acc:H2L4D7]	ENSDARG00000087387	ENSORLP00000000628	ENSDARP00000125188
ENSORLG00000000513	ENSORLT00000000628		Uncharacterized protein [Source:UniProtKB/TrEMBL;Acc:H2L4D7]	ENSDARG00000098758	ENSORLP00000000628	ENSDARP00000139488
ENSORLG00000000513	ENSORLT00000000630		Uncharacterized protein [Source:UniProtKB/TrEMBL;Acc:H2L4D7]	ENSDARG00000098758	ENSORLP00000000628	ENSDARP00000139488
ENSORLG00000000513	ENSORLT00000000628		Uncharacterized protein [Source:UniProtKB/TrEMBL;Acc:H2L4D7]	ENSDARG00000103497	ENSORLP00000000628	ENSDARP00000137188
ENSORLG00000000513	ENSORLT00000000630		Uncharacterized protein [Source:UniProtKB/TrEMBL;Acc:H2L4D7]	ENSDARG00000103497	ENSORLP00000000628	ENSDARP00000137188
ENSORLG00000000513	ENSORLT00000000628		Uncharacterized protein [Source:UniProtKB/TrEMBL;Acc:H2L4D7]	ENSDARG00000098991	ENSORLP00000000628	ENSDARP00000135748
ENSORLG00000000513	ENSORLT00000000630		Uncharacterized protein [Source:UniProtKB/TrEMBL;Acc:H2L4D7]	ENSDARG00000098991	ENSORLP00000000628	ENSDARP00000135748
ENSORLG00000000513	ENSORLT00000000628		Uncharacterized protein [Source:UniProtKB/TrEMBL;Acc:H2L4D7]	ENSDARG00000096029	ENSORLP00000000628	ENSDARP00000125187
ENSORLG00000000513	ENSORLT00000000630		Uncharacterized protein [Source:UniProtKB/TrEMBL;Acc:H2L4D7]	ENSDARG00000096029	ENSORLP00000000628	ENSDARP00000125187
ENSORLG00000000513	ENSORLT00000000628		Uncharacterized protein [Source:UniProtKB/TrEMBL;Acc:H2L4D7]	ENSDARG00000100479	ENSORLP00000000628	ENSDARP00000141594
ENSORLG00000000513	ENSORLT00000000630		Uncharacterized protein [Source:UniProtKB/TrEMBL;Acc:H2L4D7]	ENSDARG00000100479	ENSORLP00000000628	ENSDARP00000141594
ENSORLG00000000513	ENSORLT00000000628		Uncharacterized protein [Source:UniProtKB/TrEMBL;Acc:H2L4D7]	ENSDARG00000101544	ENSORLP00000000628	ENSDARP00000142009
ENSORLG00000000513	ENSORLT00000000630		Uncharacterized protein [Source:UniProtKB/TrEMBL;Acc:H2L4D7]	ENSDARG00000101544	ENSORLP00000000628	ENSDARP00000142009
ENSORLG00000000513	ENSORLT00000000628		Uncharacterized protein [Source:UniProtKB/TrEMBL;Acc:H2L4D7]	ENSDARG00000093831	ENSORLP00000000628	ENSDARP00000125114
ENSORLG00000000513	ENSORLT00000000630		Uncharacterized protein [Source:UniProtKB/TrEMBL;Acc:H2L4D7]	ENSDARG00000093831	ENSORLP00000000628	ENSDARP00000125114
ENSORLG00000000513	ENSORLT00000000628		Uncharacterized protein [Source:UniProtKB/TrEMBL;Acc:H2L4D7]	ENSDARG00000103405	ENSORLP00000000628	ENSDARP00000138231
ENSORLG00000000513	ENSORLT00000000630		Uncharacterized protein [Source:UniProtKB/TrEMBL;Acc:H2L4D7]	ENSDARG00000103405	ENSORLP00000000628	ENSDARP00000138231
ENSORLG00000000513	ENSORLT00000000628		Uncharacterized protein [Source:UniProtKB/TrEMBL;Acc:H2L4D7]	ENSDARG00000100723	ENSORLP00000000628	ENSDARP00000134583
ENSORLG00000000513	ENSORLT00000000630		Uncharacterized protein [Source:UniProtKB/TrEMBL;Acc:H2L4D7]	ENSDARG00000100723	ENSORLP00000000628	ENSDARP00000134583
ENSORLG00000000513	ENSORLT00000000628		Uncharacterized protein [Source:UniProtKB/TrEMBL;Acc:H2L4D7]	ENSDARG00000104041	ENSORLP00000000628	ENSDARP00000138133
ENSORLG00000000513	ENSORLT00000000630		Uncharacterized protein [Source:UniProtKB/TrEMBL;Acc:H2L4D7]	ENSDARG00000104041	ENSORLP00000000628	ENSDARP00000138133
ENSORLG00000000513	ENSORLT00000000628		Uncharacterized protein [Source:UniProtKB/TrEMBL;Acc:H2L4D7]	ENSDARG00000102695	ENSORLP00000000628	ENSDARP00000141761
ENSORLG00000000513	ENSORLT00000000630		Uncharacterized protein [Source:UniProtKB/TrEMBL;Acc:H2L4D7]	ENSDARG00000102695	ENSORLP00000000628	ENSDARP00000141761
ENSORLG00000000513	ENSORLT00000000628		Uncharacterized protein [Source:UniProtKB/TrEMBL;Acc:H2L4D7]	ENSDARG00000088847	ENSORLP00000000628	ENSDARP00000130864
ENSORLG00000000513	ENSORLT00000000630		Uncharacterized protein [Source:UniProtKB/TrEMBL;Acc:H2L4D7]	ENSDARG00000088847	ENSORLP00000000628	ENSDARP00000130864
ENSORLG00000000513	ENSORLT00000000628		Uncharacterized protein [Source:UniProtKB/TrEMBL;Acc:H2L4D7]	ENSDARG00000098384	ENSORLP00000000628	ENSDARP00000138923
ENSORLG00000000513	ENSORLT00000000630		Uncharacterized protein [Source:UniProtKB/TrEMBL;Acc:H2L4D7]	ENSDARG00000098384	ENSORLP00000000628	ENSDARP00000138923
ENSORLG00000000513	ENSORLT00000000628		Uncharacterized protein [Source:UniProtKB/TrEMBL;Acc:H2L4D7]	ENSDARG00000102455	ENSORLP00000000628	ENSDARP00000130449
ENSORLG00000000513	ENSORLT00000000630		Uncharacterized protein [Source:UniProtKB/TrEMBL;Acc:H2L4D7]	ENSDARG00000102455	ENSORLP00000000628	ENSDARP00000130449
ENSORLG00000000513	ENSORLT00000000628		Uncharacterized protein [Source:UniProtKB/TrEMBL;Acc:H2L4D7]	ENSDARG00000092994	ENSORLP00000000628	ENSDARP00000121502
ENSORLG00000000513	ENSORLT00000000630		Uncharacterized protein [Source:UniProtKB/TrEMBL;Acc:H2L4D7]	ENSDARG00000092994	ENSORLP00000000628	ENSDARP00000121502
ENSORLG00000000513	ENSORLT00000000628		Uncharacterized protein [Source:UniProtKB/TrEMBL;Acc:H2L4D7]	ENSDARG00000099494	ENSORLP00000000628	ENSDARP00000128061
ENSORLG00000000513	ENSORLT00000000630		Uncharacterized protein [Source:UniProtKB/TrEMBL;Acc:H2L4D7]	ENSDARG00000099494	ENSORLP00000000628	ENSDARP00000128061
ENSORLG00000000513	ENSORLT00000000628		Uncharacterized protein [Source:UniProtKB/TrEMBL;Acc:H2L4D7]	ENSDARG00000102370	ENSORLP00000000628	ENSDARP00000132750
ENSORLG00000000513	ENSORLT00000000630		Uncharacterized protein [Source:UniProtKB/TrEMBL;Acc:H2L4D7]	ENSDARG00000102370	ENSORLP00000000628	ENSDARP00000132750
ENSORLG00000000513	ENSORLT00000000628		Uncharacterized protein [Source:UniProtKB/TrEMBL;Acc:H2L4D7]	ENSDARG00000099450	ENSORLP00000000628	ENSDARP00000132878
ENSORLG00000000513	ENSORLT00000000630		Uncharacterized protein [Source:UniProtKB/TrEMBL;Acc:H2L4D7]	ENSDARG00000099450	ENSORLP00000000628	ENSDARP00000132878
ENSORLG00000000513	ENSORLT00000000628		Uncharacterized protein [Source:UniProtKB/TrEMBL;Acc:H2L4D7]	ENSDARG00000099444	ENSORLP00000000628	ENSDARP00000137451
ENSORLG00000000513	ENSORLT00000000630		Uncharacterized protein [Source:UniProtKB/TrEMBL;Acc:H2L4D7]	ENSDARG00000099444	ENSORLP00000000628	ENSDARP00000137451
ENSORLG00000000513	ENSORLT00000000628		Uncharacterized protein [Source:UniProtKB/TrEMBL;Acc:H2L4D7]	ENSDARG00000100859	ENSORLP00000000628	ENSDARP00000134683
ENSORLG00000000513	ENSORLT00000000630		Uncharacterized protein [Source:UniProtKB/TrEMBL;Acc:H2L4D7]	ENSDARG00000100859	ENSORLP00000000628	ENSDARP00000134683
ENSORLG00000000515	ENSORLT00000000631	hyal4	hyaluronoglucosaminidase 4 [Source:ZFIN;Acc:ZDB-GENE-061220-9]	ENSDARG00000051823	ENSORLP00000000631	ENSDARP00000128113
ENSORLG00000000515	ENSORLT00000000632	hyal4	hyaluronoglucosaminidase 4 [Source:ZFIN;Acc:ZDB-GENE-061220-9]	ENSDARG00000051823	ENSORLP00000000631	ENSDARP00000128113
ENSORLG00000000515	ENSORLT00000000635	hyal4	hyaluronoglucosaminidase 4 [Source:ZFIN;Acc:ZDB-GENE-061220-9]	ENSDARG00000051823	ENSORLP00000000631	ENSDARP00000128113
ENSORLG00000000520	ENSORLT00000000639	trim46b	tripartite motif containing 46b [Source:ZFIN;Acc:ZDB-GENE-060503-466]	ENSDARG00000058649	ENSORLP00000000639	ENSDARP00000075987
ENSORLG00000000521	ENSORLT00000000641	ubn2a	ubinuclein 2a [Source:ZFIN;Acc:ZDB-GENE-070112-612]	ENSDARG00000063062	ENSORLP00000000641	ENSDARP00000125770
ENSORLG00000000522	ENSORLT00000000642		Uncharacterized protein [Source:UniProtKB/TrEMBL;Acc:H2L4F1]	ENSDARG00000105217	ENSORLP00000000642	ENSDARP00000135246
ENSORLG00000000522	ENSORLT00000000642		Uncharacterized protein [Source:UniProtKB/TrEMBL;Acc:H2L4F1]	ENSDARG00000090400	ENSORLP00000000642	ENSDARP00000108733
ENSORLG00000000522	ENSORLT00000000642		Uncharacterized protein [Source:UniProtKB/TrEMBL;Acc:H2L4F1]	ENSDARG00000086494	ENSORLP00000000642	ENSDARP00000107671
ENSORLG00000000522	ENSORLT00000000642		Uncharacterized protein [Source:UniProtKB/TrEMBL;Acc:H2L4F1]	ENSDARG00000099837	ENSORLP00000000642	ENSDARP00000106100
ENSORLG00000000522	ENSORLT00000000642		Uncharacterized protein [Source:UniProtKB/TrEMBL;Acc:H2L4F1]	ENSDARG00000086182	ENSORLP00000000642	ENSDARP00000125172
ENSORLG00000000522	ENSORLT00000000642		Uncharacterized protein [Source:UniProtKB/TrEMBL;Acc:H2L4F1]	ENSDARG00000100214	ENSORLP00000000642	ENSDARP00000105663
ENSORLG00000000522	ENSORLT00000000642		Uncharacterized protein [Source:UniProtKB/TrEMBL;Acc:H2L4F1]	ENSDARG00000100327	ENSORLP00000000642	ENSDARP00000133868
ENSORLG00000000523	ENSORLT00000000644	brap	BRCA1 associated protein [Source:ZFIN;Acc:ZDB-GENE-040718-168]	ENSDARG00000008560	ENSORLP00000000644	ENSDARP00000103873
ENSORLG00000000524	ENSORLT00000000643	hyal6	hyaluronoglucosaminidase 6 [Source:ZFIN;Acc:ZDB-GENE-070112-2372]	ENSDARG00000038166	ENSORLP00000000643	ENSDARP00000068002
ENSORLG00000000525	ENSORLT00000000645		Uncharacterized protein [Source:UniProtKB/TrEMBL;Acc:H2L4F4]	ENSDARG00000068841	ENSORLP00000000645	ENSDARP00000115747
ENSORLG00000000525	ENSORLT00000000645		Uncharacterized protein [Source:UniProtKB/TrEMBL;Acc:H2L4F4]	ENSDARG00000102028	ENSORLP00000000645	ENSDARP00000107944
ENSORLG00000000526	ENSORLT00000000646	WSCD1	WSC domain containing 1 [Source:HGNC Symbol;Acc:HGNC:29060]	ENSDARG00000078006	ENSORLP00000000646	ENSDARP00000104300
ENSORLG00000000527	ENSORLT00000000656	mcm7	minichromosome maintenance complex component 7 [Source:ZFIN;Acc:ZDB-GENE-020419-27]	ENSDARG00000101180	ENSORLP00000000656	ENSDARP00000132487
ENSORLG00000000528	ENSORLT00000000647	zgc:101731	zgc:101731 [Source:ZFIN;Acc:ZDB-GENE-040912-57]	ENSDARG00000040965	ENSORLP00000000648	ENSDARP00000060029
ENSORLG00000000528	ENSORLT00000000648	zgc:101731	zgc:101731 [Source:ZFIN;Acc:ZDB-GENE-040912-57]	ENSDARG00000040965	ENSORLP00000000648	ENSDARP00000060029
ENSORLG00000000528	ENSORLT00000000653	zgc:101731	zgc:101731 [Source:ZFIN;Acc:ZDB-GENE-040912-57]	ENSDARG00000040965	ENSORLP00000000648	ENSDARP00000060029
ENSORLG00000000529	ENSORLT00000000649	agrn	agrin [Source:ZFIN;Acc:ZDB-GENE-030131-1033]	ENSDARG00000079388	ENSORLP00000000649	ENSDARP00000136178
ENSORLG00000000529	ENSORLT00000000655	agrn	agrin [Source:ZFIN;Acc:ZDB-GENE-030131-1033]	ENSDARG00000079388	ENSORLP00000000649	ENSDARP00000136178
ENSORLG00000000530	ENSORLT00000000652	WDR77	WD repeat domain 77 [Source:HGNC Symbol;Acc:HGNC:29652]	ENSDARG00000101347	ENSORLP00000000652	ENSDARP00000141388
ENSORLG00000000531	ENSORLT00000000654	s100a10a	S100 calcium binding protein A10a [Source:ZFIN;Acc:ZDB-GENE-041010-35]	ENSDARG00000037425	ENSORLP00000000654	ENSDARP00000054468
ENSORLG00000000532	ENSORLT00000000650	tor4ab	torsin family 4, member Ab [Source:ZFIN;Acc:ZDB-GENE-070705-135]	ENSDARG00000091169	ENSORLP00000000650	ENSDARP00000071713
ENSORLG00000000533	ENSORLT00000000651	iqub	IQ motif and ubiquitin domain containing [Source:ZFIN;Acc:ZDB-GENE-110421-1]	ENSDARG00000061899	ENSORLP00000000651	ENSDARP00000134606
ENSORLG00000000534	ENSORLT00000000657	TRIM14 (1 of 7)	tripartite motif containing 14 [Source:HGNC Symbol;Acc:HGNC:16283]	ENSDARG00000101977	ENSORLP00000000658	ENSDARP00000131144
ENSORLG00000000534	ENSORLT00000000658	TRIM14 (1 of 7)	tripartite motif containing 14 [Source:HGNC Symbol;Acc:HGNC:16283]	ENSDARG00000101977	ENSORLP00000000658	ENSDARP00000131144
ENSORLG00000000534	ENSORLT00000000657	TRIM14 (1 of 7)	tripartite motif containing 14 [Source:HGNC Symbol;Acc:HGNC:16283]	ENSDARG00000099466	ENSORLP00000000658	ENSDARP00000106653
ENSORLG00000000534	ENSORLT00000000658	TRIM14 (1 of 7)	tripartite motif containing 14 [Source:HGNC Symbol;Acc:HGNC:16283]	ENSDARG00000099466	ENSORLP00000000658	ENSDARP00000106653
ENSORLG00000000534	ENSORLT00000000657	TRIM14 (1 of 7)	tripartite motif containing 14 [Source:HGNC Symbol;Acc:HGNC:16283]	ENSDARG00000096065	ENSORLP00000000658	ENSDARP00000125315
ENSORLG00000000534	ENSORLT00000000658	TRIM14 (1 of 7)	tripartite motif containing 14 [Source:HGNC Symbol;Acc:HGNC:16283]	ENSDARG00000096065	ENSORLP00000000658	ENSDARP00000125315
ENSORLG00000000534	ENSORLT00000000657	TRIM14 (1 of 7)	tripartite motif containing 14 [Source:HGNC Symbol;Acc:HGNC:16283]	ENSDARG00000092197	ENSORLP00000000658	ENSDARP00000122587
ENSORLG00000000534	ENSORLT00000000658	TRIM14 (1 of 7)	tripartite motif containing 14 [Source:HGNC Symbol;Acc:HGNC:16283]	ENSDARG00000092197	ENSORLP00000000658	ENSDARP00000122587
ENSORLG00000000534	ENSORLT00000000657	TRIM14 (1 of 7)	tripartite motif containing 14 [Source:HGNC Symbol;Acc:HGNC:16283]	ENSDARG00000090392	ENSORLP00000000658	ENSDARP00000100589
ENSORLG00000000534	ENSORLT00000000658	TRIM14 (1 of 7)	tripartite motif containing 14 [Source:HGNC Symbol;Acc:HGNC:16283]	ENSDARG00000090392	ENSORLP00000000658	ENSDARP00000100589
ENSORLG00000000534	ENSORLT00000000657	TRIM14 (1 of 7)	tripartite motif containing 14 [Source:HGNC Symbol;Acc:HGNC:16283]	ENSDARG00000098514	ENSORLP00000000658	ENSDARP00000136832
ENSORLG00000000534	ENSORLT00000000658	TRIM14 (1 of 7)	tripartite motif containing 14 [Source:HGNC Symbol;Acc:HGNC:16283]	ENSDARG00000098514	ENSORLP00000000658	ENSDARP00000136832
ENSORLG00000000534	ENSORLT00000000657	TRIM14 (1 of 7)	tripartite motif containing 14 [Source:HGNC Symbol;Acc:HGNC:16283]	ENSDARG00000105095	ENSORLP00000000658	ENSDARP00000131569
ENSORLG00000000534	ENSORLT00000000658	TRIM14 (1 of 7)	tripartite motif containing 14 [Source:HGNC Symbol;Acc:HGNC:16283]	ENSDARG00000105095	ENSORLP00000000658	ENSDARP00000131569
ENSORLG00000000534	ENSORLT00000000657	TRIM14 (1 of 7)	tripartite motif containing 14 [Source:HGNC Symbol;Acc:HGNC:16283]	ENSDARG00000071036	ENSORLP00000000658	ENSDARP00000095548
ENSORLG00000000534	ENSORLT00000000658	TRIM14 (1 of 7)	tripartite motif containing 14 [Source:HGNC Symbol;Acc:HGNC:16283]	ENSDARG00000071036	ENSORLP00000000658	ENSDARP00000095548
ENSORLG00000000534	ENSORLT00000000657	TRIM14 (1 of 7)	tripartite motif containing 14 [Source:HGNC Symbol;Acc:HGNC:16283]	ENSDARG00000102256	ENSORLP00000000658	ENSDARP00000132660
ENSORLG00000000534	ENSORLT00000000658	TRIM14 (1 of 7)	tripartite motif containing 14 [Source:HGNC Symbol;Acc:HGNC:16283]	ENSDARG00000102256	ENSORLP00000000658	ENSDARP00000132660
ENSORLG00000000534	ENSORLT00000000657	TRIM14 (1 of 7)	tripartite motif containing 14 [Source:HGNC Symbol;Acc:HGNC:16283]	ENSDARG00000099384	ENSORLP00000000658	ENSDARP00000134027
ENSORLG00000000534	ENSORLT00000000658	TRIM14 (1 of 7)	tripartite motif containing 14 [Source:HGNC Symbol;Acc:HGNC:16283]	ENSDARG00000099384	ENSORLP00000000658	ENSDARP00000134027
ENSORLG00000000534	ENSORLT00000000657	TRIM14 (1 of 7)	tripartite motif containing 14 [Source:HGNC Symbol;Acc:HGNC:16283]	ENSDARG00000071024	ENSORLP00000000658	ENSDARP00000095517
ENSORLG00000000534	ENSORLT00000000658	TRIM14 (1 of 7)	tripartite motif containing 14 [Source:HGNC Symbol;Acc:HGNC:16283]	ENSDARG00000071024	ENSORLP00000000658	ENSDARP00000095517
ENSORLG00000000534	ENSORLT00000000657	TRIM14 (1 of 7)	tripartite motif containing 14 [Source:HGNC Symbol;Acc:HGNC:16283]	ENSDARG00000090824	ENSORLP00000000658	ENSDARP00000089145
ENSORLG00000000534	ENSORLT00000000658	TRIM14 (1 of 7)	tripartite motif containing 14 [Source:HGNC Symbol;Acc:HGNC:16283]	ENSDARG00000090824	ENSORLP00000000658	ENSDARP00000089145
ENSORLG00000000534	ENSORLT00000000657	TRIM14 (1 of 7)	tripartite motif containing 14 [Source:HGNC Symbol;Acc:HGNC:16283]	ENSDARG00000086179	ENSORLP00000000658	ENSDARP00000100299
ENSORLG00000000534	ENSORLT00000000658	TRIM14 (1 of 7)	tripartite motif containing 14 [Source:HGNC Symbol;Acc:HGNC:16283]	ENSDARG00000086179	ENSORLP00000000658	ENSDARP00000100299
ENSORLG00000000534	ENSORLT00000000657	TRIM14 (1 of 7)	tripartite motif containing 14 [Source:HGNC Symbol;Acc:HGNC:16283]	ENSDARG00000100690	ENSORLP00000000658	ENSDARP00000127835
ENSORLG00000000534	ENSORLT00000000658	TRIM14 (1 of 7)	tripartite motif containing 14 [Source:HGNC Symbol;Acc:HGNC:16283]	ENSDARG00000100690	ENSORLP00000000658	ENSDARP00000127835
ENSORLG00000000534	ENSORLT00000000657	TRIM14 (1 of 7)	tripartite motif containing 14 [Source:HGNC Symbol;Acc:HGNC:16283]	ENSDARG00000102593	ENSORLP00000000658	ENSDARP00000136788
ENSORLG00000000534	ENSORLT00000000658	TRIM14 (1 of 7)	tripartite motif containing 14 [Source:HGNC Symbol;Acc:HGNC:16283]	ENSDARG00000102593	ENSORLP00000000658	ENSDARP00000136788
ENSORLG00000000534	ENSORLT00000000657	TRIM14 (1 of 7)	tripartite motif containing 14 [Source:HGNC Symbol;Acc:HGNC:16283]	ENSDARG00000104120	ENSORLP00000000658	ENSDARP00000136196
ENSORLG00000000534	ENSORLT00000000658	TRIM14 (1 of 7)	tripartite motif containing 14 [Source:HGNC Symbol;Acc:HGNC:16283]	ENSDARG00000104120	ENSORLP00000000658	ENSDARP00000136196
ENSORLG00000000534	ENSORLT00000000657	TRIM14 (1 of 7)	tripartite motif containing 14 [Source:HGNC Symbol;Acc:HGNC:16283]	ENSDARG00000100344	ENSORLP00000000658	ENSDARP00000104738
ENSORLG00000000534	ENSORLT00000000658	TRIM14 (1 of 7)	tripartite motif containing 14 [Source:HGNC Symbol;Acc:HGNC:16283]	ENSDARG00000100344	ENSORLP00000000658	ENSDARP00000104738
ENSORLG00000000534	ENSORLT00000000657	TRIM14 (1 of 7)	tripartite motif containing 14 [Source:HGNC Symbol;Acc:HGNC:16283]	ENSDARG00000095777	ENSORLP00000000658	ENSDARP00000126566
ENSORLG00000000534	ENSORLT00000000658	TRIM14 (1 of 7)	tripartite motif containing 14 [Source:HGNC Symbol;Acc:HGNC:16283]	ENSDARG00000095777	ENSORLP00000000658	ENSDARP00000126566
ENSORLG00000000534	ENSORLT00000000657	TRIM14 (1 of 7)	tripartite motif containing 14 [Source:HGNC Symbol;Acc:HGNC:16283]	ENSDARG00000087699	ENSORLP00000000658	ENSDARP00000109227
ENSORLG00000000534	ENSORLT00000000658	TRIM14 (1 of 7)	tripartite motif containing 14 [Source:HGNC Symbol;Acc:HGNC:16283]	ENSDARG00000087699	ENSORLP00000000658	ENSDARP00000109227
ENSORLG00000000534	ENSORLT00000000657	TRIM14 (1 of 7)	tripartite motif containing 14 [Source:HGNC Symbol;Acc:HGNC:16283]	ENSDARG00000099099	ENSORLP00000000658	ENSDARP00000114310
ENSORLG00000000534	ENSORLT00000000658	TRIM14 (1 of 7)	tripartite motif containing 14 [Source:HGNC Symbol;Acc:HGNC:16283]	ENSDARG00000099099	ENSORLP00000000658	ENSDARP00000114310
ENSORLG00000000534	ENSORLT00000000657	TRIM14 (1 of 7)	tripartite motif containing 14 [Source:HGNC Symbol;Acc:HGNC:16283]	ENSDARG00000096038	ENSORLP00000000658	ENSDARP00000125558
ENSORLG00000000534	ENSORLT00000000658	TRIM14 (1 of 7)	tripartite motif containing 14 [Source:HGNC Symbol;Acc:HGNC:16283]	ENSDARG00000096038	ENSORLP00000000658	ENSDARP00000125558
ENSORLG00000000534	ENSORLT00000000657	TRIM14 (1 of 7)	tripartite motif containing 14 [Source:HGNC Symbol;Acc:HGNC:16283]	ENSDARG00000092252	ENSORLP00000000658	ENSDARP00000136428
ENSORLG00000000534	ENSORLT00000000658	TRIM14 (1 of 7)	tripartite motif containing 14 [Source:HGNC Symbol;Acc:HGNC:16283]	ENSDARG00000092252	ENSORLP00000000658	ENSDARP00000136428
ENSORLG00000000534	ENSORLT00000000657	TRIM14 (1 of 7)	tripartite motif containing 14 [Source:HGNC Symbol;Acc:HGNC:16283]	ENSDARG00000103371	ENSORLP00000000658	ENSDARP00000135260
ENSORLG00000000534	ENSORLT00000000658	TRIM14 (1 of 7)	tripartite motif containing 14 [Source:HGNC Symbol;Acc:HGNC:16283]	ENSDARG00000103371	ENSORLP00000000658	ENSDARP00000135260
ENSORLG00000000534	ENSORLT00000000657	TRIM14 (1 of 7)	tripartite motif containing 14 [Source:HGNC Symbol;Acc:HGNC:16283]	ENSDARG00000100561	ENSORLP00000000658	ENSDARP00000141762
ENSORLG00000000534	ENSORLT00000000658	TRIM14 (1 of 7)	tripartite motif containing 14 [Source:HGNC Symbol;Acc:HGNC:16283]	ENSDARG00000100561	ENSORLP00000000658	ENSDARP00000141762
ENSORLG00000000534	ENSORLT00000000657	TRIM14 (1 of 7)	tripartite motif containing 14 [Source:HGNC Symbol;Acc:HGNC:16283]	ENSDARG00000087743	ENSORLP00000000658	ENSDARP00000115062
ENSORLG00000000534	ENSORLT00000000658	TRIM14 (1 of 7)	tripartite motif containing 14 [Source:HGNC Symbol;Acc:HGNC:16283]	ENSDARG00000087743	ENSORLP00000000658	ENSDARP00000115062
ENSORLG00000000534	ENSORLT00000000657	TRIM14 (1 of 7)	tripartite motif containing 14 [Source:HGNC Symbol;Acc:HGNC:16283]	ENSDARG00000103955	ENSORLP00000000658	ENSDARP00000132451
ENSORLG00000000534	ENSORLT00000000658	TRIM14 (1 of 7)	tripartite motif containing 14 [Source:HGNC Symbol;Acc:HGNC:16283]	ENSDARG00000103955	ENSORLP00000000658	ENSDARP00000132451
ENSORLG00000000534	ENSORLT00000000657	TRIM14 (1 of 7)	tripartite motif containing 14 [Source:HGNC Symbol;Acc:HGNC:16283]	ENSDARG00000104897	ENSORLP00000000658	ENSDARP00000139782
ENSORLG00000000534	ENSORLT00000000658	TRIM14 (1 of 7)	tripartite motif containing 14 [Source:HGNC Symbol;Acc:HGNC:16283]	ENSDARG00000104897	ENSORLP00000000658	ENSDARP00000139782
ENSORLG00000000536	ENSORLT00000000660	icn	ictacalcin [Source:ZFIN;Acc:ZDB-GENE-030131-8599]	ENSDARG00000055514	ENSORLP00000000660	ENSDARP00000120686
ENSORLG00000000536	ENSORLT00000000660	icn	ictacalcin [Source:ZFIN;Acc:ZDB-GENE-030131-8599]	ENSDARG00000009978	ENSORLP00000000660	ENSDARP00000020595
ENSORLG00000000539	ENSORLT00000000663	NAIF1 (2 of 3)	nuclear apoptosis inducing factor 1 [Source:HGNC Symbol;Acc:HGNC:25446]	ENSDARG00000040966	ENSORLP00000000663	ENSDARP00000060033
ENSORLG00000000542	ENSORLT00000000669	emilin1b	elastin microfibril interfacer 1b [Source:ZFIN;Acc:ZDB-GENE-060818-36]	ENSDARG00000026166	ENSORLP00000000669	ENSDARP00000095986
ENSORLG00000000544	ENSORLT00000000670	CD6 (1 of 2)	CD6 molecule [Source:HGNC Symbol;Acc:HGNC:1691]	ENSDARG00000101017	ENSORLP00000000670	ENSDARP00000135420
ENSORLG00000000545	ENSORLT00000000672	tnni2a.1	troponin I type 2a (skeletal, fast), tandem duplicate 1 [Source:ZFIN;Acc:ZDB-GENE-041114-60]	ENSDARG00000045592	ENSORLP00000000672	ENSDARP00000130768
ENSORLG00000000546	ENSORLT00000000671		Uncharacterized protein [Source:UniProtKB/TrEMBL;Acc:H2L4H9]	ENSDARG00000105164	ENSORLP00000000671	ENSDARP00000137419
ENSORLG00000000547	ENSORLT00000000673	pmpca	peptidase (mitochondrial processing) alpha [Source:ZFIN;Acc:ZDB-GENE-030131-5809]	ENSDARG00000102607	ENSORLP00000000673	ENSDARP00000135303
ENSORLG00000000547	ENSORLT00000000675	pmpca	peptidase (mitochondrial processing) alpha [Source:ZFIN;Acc:ZDB-GENE-030131-5809]	ENSDARG00000102607	ENSORLP00000000673	ENSDARP00000135303
ENSORLG00000000548	ENSORLT00000000676	VDAC3 (1 of 2)	voltage-dependent anion channel 3 [Source:HGNC Symbol;Acc:HGNC:12674]	ENSDARG00000021564	ENSORLP00000000676	ENSDARP00000032688
ENSORLG00000000551	ENSORLT00000000677	tnni2a.2	troponin I type 2a (skeletal, fast), tandem duplicate 2 [Source:ZFIN;Acc:ZDB-GENE-040426-970]	ENSDARG00000005841	ENSORLP00000000677	ENSDARP00000124383
ENSORLG00000000553	ENSORLT00000000680	KCNG4 (1 of 2)	potassium channel, voltage gated modifier subfamily G, member 4 [Source:HGNC Symbol;Acc:HGNC:19697]	ENSDARG00000051892	ENSORLP00000000680	ENSDARP00000068090
ENSORLG00000000555	ENSORLT00000000682	inpp5e	inositol polyphosphate-5-phosphatase [Source:ZFIN;Acc:ZDB-GENE-050809-23]	ENSDARG00000103926	ENSORLP00000000682	ENSDARP00000139996
ENSORLG00000000556	ENSORLT00000000683	valopa	vertebrate ancient long opsin a [Source:ZFIN;Acc:ZDB-GENE-000427-4]	ENSDARG00000021150	ENSORLP00000000683	ENSDARP00000088502
ENSORLG00000000556	ENSORLT00000000683	valopa	vertebrate ancient long opsin a [Source:ZFIN;Acc:ZDB-GENE-000427-4]	ENSDARG00000054181	ENSORLP00000000683	ENSDARP00000070808
ENSORLG00000000557	ENSORLT00000000684		Uncharacterized protein [Source:UniProtKB/TrEMBL;Acc:H2L4J2]	ENSDARG00000105217	ENSORLP00000000684	ENSDARP00000135246
ENSORLG00000000557	ENSORLT00000000685		Uncharacterized protein [Source:UniProtKB/TrEMBL;Acc:H2L4J2]	ENSDARG00000105217	ENSORLP00000000684	ENSDARP00000135246
ENSORLG00000000557	ENSORLT00000000684		Uncharacterized protein [Source:UniProtKB/TrEMBL;Acc:H2L4J2]	ENSDARG00000090400	ENSORLP00000000684	ENSDARP00000108733
ENSORLG00000000557	ENSORLT00000000685		Uncharacterized protein [Source:UniProtKB/TrEMBL;Acc:H2L4J2]	ENSDARG00000090400	ENSORLP00000000684	ENSDARP00000108733
ENSORLG00000000557	ENSORLT00000000684		Uncharacterized protein [Source:UniProtKB/TrEMBL;Acc:H2L4J2]	ENSDARG00000086494	ENSORLP00000000684	ENSDARP00000107671
ENSORLG00000000557	ENSORLT00000000685		Uncharacterized protein [Source:UniProtKB/TrEMBL;Acc:H2L4J2]	ENSDARG00000086494	ENSORLP00000000684	ENSDARP00000107671
ENSORLG00000000557	ENSORLT00000000684		Uncharacterized protein [Source:UniProtKB/TrEMBL;Acc:H2L4J2]	ENSDARG00000099837	ENSORLP00000000684	ENSDARP00000106100
ENSORLG00000000557	ENSORLT00000000685		Uncharacterized protein [Source:UniProtKB/TrEMBL;Acc:H2L4J2]	ENSDARG00000099837	ENSORLP00000000684	ENSDARP00000106100
ENSORLG00000000557	ENSORLT00000000684		Uncharacterized protein [Source:UniProtKB/TrEMBL;Acc:H2L4J2]	ENSDARG00000086182	ENSORLP00000000684	ENSDARP00000125172
ENSORLG00000000557	ENSORLT00000000685		Uncharacterized protein [Source:UniProtKB/TrEMBL;Acc:H2L4J2]	ENSDARG00000086182	ENSORLP00000000684	ENSDARP00000125172
ENSORLG00000000557	ENSORLT00000000684		Uncharacterized protein [Source:UniProtKB/TrEMBL;Acc:H2L4J2]	ENSDARG00000100214	ENSORLP00000000684	ENSDARP00000105663
ENSORLG00000000557	ENSORLT00000000685		Uncharacterized protein [Source:UniProtKB/TrEMBL;Acc:H2L4J2]	ENSDARG00000100214	ENSORLP00000000684	ENSDARP00000105663
ENSORLG00000000557	ENSORLT00000000684		Uncharacterized protein [Source:UniProtKB/TrEMBL;Acc:H2L4J2]	ENSDARG00000100327	ENSORLP00000000684	ENSDARP00000133868
ENSORLG00000000557	ENSORLT00000000685		Uncharacterized protein [Source:UniProtKB/TrEMBL;Acc:H2L4J2]	ENSDARG00000100327	ENSORLP00000000684	ENSDARP00000133868
ENSORLG00000000558	ENSORLT00000000686	LRFN3 (1 of 2)	leucine rich repeat and fibronectin type III domain containing 3 [Source:HGNC Symbol;Acc:HGNC:28370]	ENSDARG00000039500	ENSORLP00000000686	ENSDARP00000038014
ENSORLG00000000558	ENSORLT00000000690	LRFN3 (1 of 2)	leucine rich repeat and fibronectin type III domain containing 3 [Source:HGNC Symbol;Acc:HGNC:28370]	ENSDARG00000039500	ENSORLP00000000686	ENSDARP00000038014
ENSORLG00000000559	ENSORLT00000000688	TNNI2 (3 of 5)	troponin I type 2 (skeletal, fast) [Source:HGNC Symbol;Acc:HGNC:11946]	ENSDARG00000013752	ENSORLP00000000692	ENSDARP00000027342
ENSORLG00000000559	ENSORLT00000000692	TNNI2 (3 of 5)	troponin I type 2 (skeletal, fast) [Source:HGNC Symbol;Acc:HGNC:11946]	ENSDARG00000013752	ENSORLP00000000692	ENSDARP00000027342
ENSORLG00000000559	ENSORLT00000000688	TNNI2 (3 of 5)	troponin I type 2 (skeletal, fast) [Source:HGNC Symbol;Acc:HGNC:11946]	ENSDARG00000029069	ENSORLP00000000692	ENSDARP00000037759
ENSORLG00000000559	ENSORLT00000000692	TNNI2 (3 of 5)	troponin I type 2 (skeletal, fast) [Source:HGNC Symbol;Acc:HGNC:11946]	ENSDARG00000029069	ENSORLP00000000692	ENSDARP00000037759
ENSORLG00000000560	ENSORLT00000000687		Uncharacterized protein [Source:UniProtKB/TrEMBL;Acc:H2L4J4]	ENSDARG00000087301	ENSORLP00000000687	ENSDARP00000102286
ENSORLG00000000560	ENSORLT00000000687		Uncharacterized protein [Source:UniProtKB/TrEMBL;Acc:H2L4J4]	ENSDARG00000088687	ENSORLP00000000687	ENSDARP00000108764
ENSORLG00000000560	ENSORLT00000000687		Uncharacterized protein [Source:UniProtKB/TrEMBL;Acc:H2L4J4]	ENSDARG00000044875	ENSORLP00000000687	ENSDARP00000065955
ENSORLG00000000560	ENSORLT00000000687		Uncharacterized protein [Source:UniProtKB/TrEMBL;Acc:H2L4J4]	ENSDARG00000086917	ENSORLP00000000687	ENSDARP00000111579
ENSORLG00000000560	ENSORLT00000000687		Uncharacterized protein [Source:UniProtKB/TrEMBL;Acc:H2L4J4]	ENSDARG00000087324	ENSORLP00000000687	ENSDARP00000113292
ENSORLG00000000560	ENSORLT00000000687		Uncharacterized protein [Source:UniProtKB/TrEMBL;Acc:H2L4J4]	ENSDARG00000057460	ENSORLP00000000687	ENSDARP00000105313
ENSORLG00000000560	ENSORLT00000000687		Uncharacterized protein [Source:UniProtKB/TrEMBL;Acc:H2L4J4]	ENSDARG00000057536	ENSORLP00000000687	ENSDARP00000109464
ENSORLG00000000560	ENSORLT00000000687		Uncharacterized protein [Source:UniProtKB/TrEMBL;Acc:H2L4J4]	ENSDARG00000076572	ENSORLP00000000687	ENSDARP00000101855
ENSORLG00000000560	ENSORLT00000000687		Uncharacterized protein [Source:UniProtKB/TrEMBL;Acc:H2L4J4]	ENSDARG00000069831	ENSORLP00000000687	ENSDARP00000092727
ENSORLG00000000560	ENSORLT00000000687		Uncharacterized protein [Source:UniProtKB/TrEMBL;Acc:H2L4J4]	ENSDARG00000078134	ENSORLP00000000687	ENSDARP00000092578
ENSORLG00000000560	ENSORLT00000000687		Uncharacterized protein [Source:UniProtKB/TrEMBL;Acc:H2L4J4]	ENSDARG00000073750	ENSORLP00000000687	ENSDARP00000102098
ENSORLG00000000560	ENSORLT00000000687		Uncharacterized protein [Source:UniProtKB/TrEMBL;Acc:H2L4J4]	ENSDARG00000086912	ENSORLP00000000687	ENSDARP00000100984
ENSORLG00000000560	ENSORLT00000000687		Uncharacterized protein [Source:UniProtKB/TrEMBL;Acc:H2L4J4]	ENSDARG00000069801	ENSORLP00000000687	ENSDARP00000092644
ENSORLG00000000560	ENSORLT00000000687		Uncharacterized protein [Source:UniProtKB/TrEMBL;Acc:H2L4J4]	ENSDARG00000087164	ENSORLP00000000687	ENSDARP00000097880
ENSORLG00000000560	ENSORLT00000000687		Uncharacterized protein [Source:UniProtKB/TrEMBL;Acc:H2L4J4]	ENSDARG00000091148	ENSORLP00000000687	ENSDARP00000139762
ENSORLG00000000560	ENSORLT00000000687		Uncharacterized protein [Source:UniProtKB/TrEMBL;Acc:H2L4J4]	ENSDARG00000069817	ENSORLP00000000687	ENSDARP00000092677
ENSORLG00000000560	ENSORLT00000000687		Uncharacterized protein [Source:UniProtKB/TrEMBL;Acc:H2L4J4]	ENSDARG00000087765	ENSORLP00000000687	ENSDARP00000108143
ENSORLG00000000560	ENSORLT00000000687		Uncharacterized protein [Source:UniProtKB/TrEMBL;Acc:H2L4J4]	ENSDARG00000069826	ENSORLP00000000687	ENSDARP00000092691
ENSORLG00000000560	ENSORLT00000000687		Uncharacterized protein [Source:UniProtKB/TrEMBL;Acc:H2L4J4]	ENSDARG00000086658	ENSORLP00000000687	ENSDARP00000123536
ENSORLG00000000560	ENSORLT00000000687		Uncharacterized protein [Source:UniProtKB/TrEMBL;Acc:H2L4J4]	ENSDARG00000076693	ENSORLP00000000687	ENSDARP00000138056
ENSORLG00000000560	ENSORLT00000000687		Uncharacterized protein [Source:UniProtKB/TrEMBL;Acc:H2L4J4]	ENSDARG00000078876	ENSORLP00000000687	ENSDARP00000092713
ENSORLG00000000560	ENSORLT00000000687		Uncharacterized protein [Source:UniProtKB/TrEMBL;Acc:H2L4J4]	ENSDARG00000076790	ENSORLP00000000687	ENSDARP00000099283
ENSORLG00000000560	ENSORLT00000000687		Uncharacterized protein [Source:UniProtKB/TrEMBL;Acc:H2L4J4]	ENSDARG00000088823	ENSORLP00000000687	ENSDARP00000112997
ENSORLG00000000560	ENSORLT00000000687		Uncharacterized protein [Source:UniProtKB/TrEMBL;Acc:H2L4J4]	ENSDARG00000069792	ENSORLP00000000687	ENSDARP00000092621
ENSORLG00000000560	ENSORLT00000000687		Uncharacterized protein [Source:UniProtKB/TrEMBL;Acc:H2L4J4]	ENSDARG00000073874	ENSORLP00000000687	ENSDARP00000092585
ENSORLG00000000560	ENSORLT00000000687		Uncharacterized protein [Source:UniProtKB/TrEMBL;Acc:H2L4J4]	ENSDARG00000069827	ENSORLP00000000687	ENSDARP00000092698
ENSORLG00000000565	ENSORLT00000000696	rpl12	ribosomal protein L12 [Source:ZFIN;Acc:ZDB-GENE-030131-5297]	ENSDARG00000006691	ENSORLP00000000696	ENSDARP00000009096
ENSORLG00000000568	ENSORLT00000000698	snx27a	sorting nexin family member 27a [Source:ZFIN;Acc:ZDB-GENE-060503-371]	ENSDARG00000033804	ENSORLP00000000699	ENSDARP00000114388
ENSORLG00000000568	ENSORLT00000000699	snx27a	sorting nexin family member 27a [Source:ZFIN;Acc:ZDB-GENE-060503-371]	ENSDARG00000033804	ENSORLP00000000699	ENSDARP00000114388
ENSORLG00000000568	ENSORLT00000000704	snx27a	sorting nexin family member 27a [Source:ZFIN;Acc:ZDB-GENE-060503-371]	ENSDARG00000033804	ENSORLP00000000699	ENSDARP00000114388
ENSORLG00000000569	ENSORLT00000000707	kita	v-kit Hardy-Zuckerman 4 feline sarcoma viral oncogene homolog a [Source:ZFIN;Acc:ZDB-GENE-980526-464]	ENSDARG00000043317	ENSORLP00000000707	ENSDARP00000099069
ENSORLG00000000570	ENSORLT00000000700	TNNI2 (4 of 5)	troponin I type 2 (skeletal, fast) [Source:HGNC Symbol;Acc:HGNC:11946]	ENSDARG00000013752	ENSORLP00000000700	ENSDARP00000027342
ENSORLG00000000570	ENSORLT00000000700	TNNI2 (4 of 5)	troponin I type 2 (skeletal, fast) [Source:HGNC Symbol;Acc:HGNC:11946]	ENSDARG00000029069	ENSORLP00000000700	ENSDARP00000037759
ENSORLG00000000575	ENSORLT00000000706	CD6 (2 of 2)	CD6 molecule [Source:HGNC Symbol;Acc:HGNC:1691]	ENSDARG00000101017	ENSORLP00000000706	ENSDARP00000135420
ENSORLG00000000576	ENSORLT00000000708	pole3	polymerase (DNA directed), epsilon 3 (p17 subunit) [Source:ZFIN;Acc:ZDB-GENE-040426-1773]	ENSDARG00000008551	ENSORLP00000000708	ENSDARP00000002886
ENSORLG00000000577	ENSORLT00000000713	usp25	ubiquitin specific peptidase 25 [Source:ZFIN;Acc:ZDB-GENE-040426-2847]	ENSDARG00000012314	ENSORLP00000000713	ENSDARP00000138813
ENSORLG00000000577	ENSORLT00000000715	usp25	ubiquitin specific peptidase 25 [Source:ZFIN;Acc:ZDB-GENE-040426-2847]	ENSDARG00000012314	ENSORLP00000000713	ENSDARP00000138813
ENSORLG00000000578	ENSORLT00000000709	aurkb	aurora kinase B [Source:RefSeq peptide;Acc:NP_001153906]	ENSDARG00000037640	ENSORLP00000000711	ENSDARP00000054822
ENSORLG00000000578	ENSORLT00000000711	aurkb	aurora kinase B [Source:RefSeq peptide;Acc:NP_001153906]	ENSDARG00000037640	ENSORLP00000000711	ENSDARP00000054822
ENSORLG00000000580	ENSORLT00000000712	wu:fd14a06 (1 of 2)	wu:fd14a06 [Source:ZFIN;Acc:ZDB-GENE-030131-5337]	ENSDARG00000054363	ENSORLP00000000712	ENSDARP00000071026
ENSORLG00000000581	ENSORLT00000000714	CFAP46	cilia and flagella associated protein 46 [Source:HGNC Symbol;Acc:HGNC:25247]	ENSDARG00000086355	ENSORLP00000000714	ENSDARP00000130388
ENSORLG00000000582	ENSORLT00000000716	si:ch211-39a7.1	si:ch211-39a7.1 [Source:ZFIN;Acc:ZDB-GENE-060503-606]	ENSDARG00000037427	ENSORLP00000000716	ENSDARP00000120968
ENSORLG00000000583	ENSORLT00000000719	pbrm1	polybromo 1 [Source:ZFIN;Acc:ZDB-GENE-080926-4]	ENSDARG00000003877	ENSORLP00000000719	ENSDARP00000045970
ENSORLG00000000583	ENSORLT00000000725	pbrm1	polybromo 1 [Source:ZFIN;Acc:ZDB-GENE-080926-4]	ENSDARG00000003877	ENSORLP00000000719	ENSDARP00000045970
ENSORLG00000000584	ENSORLT00000000717	wu:fd14a06 (2 of 2)	wu:fd14a06 [Source:ZFIN;Acc:ZDB-GENE-030131-5337]	ENSDARG00000054363	ENSORLP00000000717	ENSDARP00000071026
ENSORLG00000000586	ENSORLT00000000720	nrip1b	nuclear receptor interacting protein 1b [Source:ZFIN;Acc:ZDB-GENE-030131-4173]	ENSDARG00000068894	ENSORLP00000000720	ENSDARP00000124782
ENSORLG00000000588	ENSORLT00000000722	bod1l1	biorientation of chromosomes in cell division 1-like 1 [Source:ZFIN;Acc:ZDB-GENE-111028-1]	ENSDARG00000089505	ENSORLP00000000722	ENSDARP00000137014
ENSORLG00000000589	ENSORLT00000000724	zgc:114130	zgc:114130 [Source:ZFIN;Acc:ZDB-GENE-050913-48]	ENSDARG00000040725	ENSORLP00000000724	ENSDARP00000122199
ENSORLG00000000591	ENSORLT00000000728	TNNI2 (5 of 5)	troponin I type 2 (skeletal, fast) [Source:HGNC Symbol;Acc:HGNC:11946]	ENSDARG00000013752	ENSORLP00000000728	ENSDARP00000027342
ENSORLG00000000591	ENSORLT00000000728	TNNI2 (5 of 5)	troponin I type 2 (skeletal, fast) [Source:HGNC Symbol;Acc:HGNC:11946]	ENSDARG00000029069	ENSORLP00000000728	ENSDARP00000037759
ENSORLG00000000592	ENSORLT00000000727	kdr	kinase insert domain receptor (a type III receptor tyrosine kinase) [Source:ZFIN;Acc:ZDB-GENE-041001-112]	ENSDARG00000017321	ENSORLP00000000727	ENSDARP00000049203
ENSORLG00000000593	ENSORLT00000000729	nkx3.2	NK3 homeobox 2 [Source:ZFIN;Acc:ZDB-GENE-030127-1]	ENSDARG00000037639	ENSORLP00000000729	ENSDARP00000054821
ENSORLG00000000593	ENSORLT00000000730	nkx3.2	NK3 homeobox 2 [Source:ZFIN;Acc:ZDB-GENE-030127-1]	ENSDARG00000037639	ENSORLP00000000729	ENSDARP00000054821
ENSORLG00000000599	ENSORLT00000000737	lsp1	lymphocyte-specific protein 1 [Source:ZFIN;Acc:ZDB-GENE-131127-171]	ENSDARG00000027310	ENSORLP00000000737	ENSDARP00000067029
ENSORLG00000000601	ENSORLT00000000740	GABRP	gamma-aminobutyric acid (GABA) A receptor, pi [Source:HGNC Symbol;Acc:HGNC:4089]	ENSDARG00000059891	ENSORLP00000000740	ENSDARP00000078223
ENSORLG00000000603	ENSORLT00000000743	cse1l	CSE1 chromosome segregation 1-like (yeast) [Source:ZFIN;Acc:ZDB-GENE-990603-1]	ENSDARG00000006963	ENSORLP00000000743	ENSDARP00000022858
ENSORLG00000000606	ENSORLT00000000745	RAB28	RAB28, member RAS oncogene family [Source:HGNC Symbol;Acc:HGNC:9768]	ENSDARG00000102248	ENSORLP00000000746	ENSDARP00000139106
ENSORLG00000000606	ENSORLT00000000746	RAB28	RAB28, member RAS oncogene family [Source:HGNC Symbol;Acc:HGNC:9768]	ENSDARG00000102248	ENSORLP00000000746	ENSDARP00000139106
ENSORLG00000000606	ENSORLT00000000747	RAB28	RAB28, member RAS oncogene family [Source:HGNC Symbol;Acc:HGNC:9768]	ENSDARG00000102248	ENSORLP00000000746	ENSDARP00000139106
ENSORLG00000000607	ENSORLT00000000748	rps3	ribosomal protein S3 [Source:ZFIN;Acc:ZDB-GENE-030131-8494]	ENSDARG00000103007	ENSORLP00000000748	ENSDARP00000132180
ENSORLG00000000608	ENSORLT00000000749	srd5a3	steroid 5 alpha-reductase 3 [Source:ZFIN;Acc:ZDB-GENE-030131-7915]	ENSDARG00000043307	ENSORLP00000000749	ENSDARP00000063577
ENSORLG00000000609	ENSORLT00000000750		Uncharacterized protein [Source:UniProtKB/TrEMBL;Acc:H2L4Q3]	ENSDARG00000095537	ENSORLP00000000750	ENSDARP00000121930
ENSORLG00000000609	ENSORLT00000000750		Uncharacterized protein [Source:UniProtKB/TrEMBL;Acc:H2L4Q3]	ENSDARG00000103997	ENSORLP00000000750	ENSDARP00000140502
ENSORLG00000000609	ENSORLT00000000750		Uncharacterized protein [Source:UniProtKB/TrEMBL;Acc:H2L4Q3]	ENSDARG00000092132	ENSORLP00000000750	ENSDARP00000141653
ENSORLG00000000609	ENSORLT00000000750		Uncharacterized protein [Source:UniProtKB/TrEMBL;Acc:H2L4Q3]	ENSDARG00000098975	ENSORLP00000000750	ENSDARP00000139877
ENSORLG00000000609	ENSORLT00000000750		Uncharacterized protein [Source:UniProtKB/TrEMBL;Acc:H2L4Q3]	ENSDARG00000095588	ENSORLP00000000750	ENSDARP00000133313
ENSORLG00000000609	ENSORLT00000000750		Uncharacterized protein [Source:UniProtKB/TrEMBL;Acc:H2L4Q3]	ENSDARG00000052319	ENSORLP00000000750	ENSDARP00000136477
ENSORLG00000000609	ENSORLT00000000750		Uncharacterized protein [Source:UniProtKB/TrEMBL;Acc:H2L4Q3]	ENSDARG00000092487	ENSORLP00000000750	ENSDARP00000120025
ENSORLG00000000609	ENSORLT00000000750		Uncharacterized protein [Source:UniProtKB/TrEMBL;Acc:H2L4Q3]	ENSDARG00000102826	ENSORLP00000000750	ENSDARP00000133935
ENSORLG00000000609	ENSORLT00000000750		Uncharacterized protein [Source:UniProtKB/TrEMBL;Acc:H2L4Q3]	ENSDARG00000101314	ENSORLP00000000750	ENSDARP00000141908
ENSORLG00000000609	ENSORLT00000000750		Uncharacterized protein [Source:UniProtKB/TrEMBL;Acc:H2L4Q3]	ENSDARG00000096773	ENSORLP00000000750	ENSDARP00000113350
ENSORLG00000000609	ENSORLT00000000750		Uncharacterized protein [Source:UniProtKB/TrEMBL;Acc:H2L4Q3]	ENSDARG00000093441	ENSORLP00000000750	ENSDARP00000113538
ENSORLG00000000609	ENSORLT00000000750		Uncharacterized protein [Source:UniProtKB/TrEMBL;Acc:H2L4Q3]	ENSDARG00000092016	ENSORLP00000000750	ENSDARP00000121490
ENSORLG00000000609	ENSORLT00000000750		Uncharacterized protein [Source:UniProtKB/TrEMBL;Acc:H2L4Q3]	ENSDARG00000078312	ENSORLP00000000750	ENSDARP00000088582
ENSORLG00000000609	ENSORLT00000000750		Uncharacterized protein [Source:UniProtKB/TrEMBL;Acc:H2L4Q3]	ENSDARG00000092911	ENSORLP00000000750	ENSDARP00000118920
ENSORLG00000000609	ENSORLT00000000750		Uncharacterized protein [Source:UniProtKB/TrEMBL;Acc:H2L4Q3]	ENSDARG00000092697	ENSORLP00000000750	ENSDARP00000132179
ENSORLG00000000609	ENSORLT00000000750		Uncharacterized protein [Source:UniProtKB/TrEMBL;Acc:H2L4Q3]	ENSDARG00000100014	ENSORLP00000000750	ENSDARP00000131133
ENSORLG00000000609	ENSORLT00000000750		Uncharacterized protein [Source:UniProtKB/TrEMBL;Acc:H2L4Q3]	ENSDARG00000092514	ENSORLP00000000750	ENSDARP00000122891
ENSORLG00000000609	ENSORLT00000000750		Uncharacterized protein [Source:UniProtKB/TrEMBL;Acc:H2L4Q3]	ENSDARG00000097940	ENSORLP00000000750	ENSDARP00000128318
ENSORLG00000000609	ENSORLT00000000750		Uncharacterized protein [Source:UniProtKB/TrEMBL;Acc:H2L4Q3]	ENSDARG00000101392	ENSORLP00000000750	ENSDARP00000140105
ENSORLG00000000609	ENSORLT00000000750		Uncharacterized protein [Source:UniProtKB/TrEMBL;Acc:H2L4Q3]	ENSDARG00000097401	ENSORLP00000000750	ENSDARP00000131442
ENSORLG00000000609	ENSORLT00000000750		Uncharacterized protein [Source:UniProtKB/TrEMBL;Acc:H2L4Q3]	ENSDARG00000102109	ENSORLP00000000750	ENSDARP00000134614
ENSORLG00000000609	ENSORLT00000000750		Uncharacterized protein [Source:UniProtKB/TrEMBL;Acc:H2L4Q3]	ENSDARG00000104898	ENSORLP00000000750	ENSDARP00000131394
ENSORLG00000000609	ENSORLT00000000750		Uncharacterized protein [Source:UniProtKB/TrEMBL;Acc:H2L4Q3]	ENSDARG00000092209	ENSORLP00000000750	ENSDARP00000121435
ENSORLG00000000609	ENSORLT00000000750		Uncharacterized protein [Source:UniProtKB/TrEMBL;Acc:H2L4Q3]	ENSDARG00000105253	ENSORLP00000000750	ENSDARP00000130362
ENSORLG00000000609	ENSORLT00000000750		Uncharacterized protein [Source:UniProtKB/TrEMBL;Acc:H2L4Q3]	ENSDARG00000057284	ENSORLP00000000750	ENSDARP00000115201
ENSORLG00000000609	ENSORLT00000000750		Uncharacterized protein [Source:UniProtKB/TrEMBL;Acc:H2L4Q3]	ENSDARG00000044264	ENSORLP00000000750	ENSDARP00000064990
ENSORLG00000000609	ENSORLT00000000750		Uncharacterized protein [Source:UniProtKB/TrEMBL;Acc:H2L4Q3]	ENSDARG00000052296	ENSORLP00000000750	ENSDARP00000133768
ENSORLG00000000609	ENSORLT00000000750		Uncharacterized protein [Source:UniProtKB/TrEMBL;Acc:H2L4Q3]	ENSDARG00000079792	ENSORLP00000000750	ENSDARP00000100289
ENSORLG00000000609	ENSORLT00000000750		Uncharacterized protein [Source:UniProtKB/TrEMBL;Acc:H2L4Q3]	ENSDARG00000093631	ENSORLP00000000750	ENSDARP00000141545
ENSORLG00000000609	ENSORLT00000000750		Uncharacterized protein [Source:UniProtKB/TrEMBL;Acc:H2L4Q3]	ENSDARG00000095109	ENSORLP00000000750	ENSDARP00000118950
ENSORLG00000000609	ENSORLT00000000750		Uncharacterized protein [Source:UniProtKB/TrEMBL;Acc:H2L4Q3]	ENSDARG00000100033	ENSORLP00000000750	ENSDARP00000132240
ENSORLG00000000609	ENSORLT00000000750		Uncharacterized protein [Source:UniProtKB/TrEMBL;Acc:H2L4Q3]	ENSDARG00000095054	ENSORLP00000000750	ENSDARP00000117982
ENSORLG00000000609	ENSORLT00000000750		Uncharacterized protein [Source:UniProtKB/TrEMBL;Acc:H2L4Q3]	ENSDARG00000088095	ENSORLP00000000750	ENSDARP00000075317
ENSORLG00000000609	ENSORLT00000000750		Uncharacterized protein [Source:UniProtKB/TrEMBL;Acc:H2L4Q3]	ENSDARG00000098205	ENSORLP00000000750	ENSDARP00000116472
ENSORLG00000000609	ENSORLT00000000750		Uncharacterized protein [Source:UniProtKB/TrEMBL;Acc:H2L4Q3]	ENSDARG00000088626	ENSORLP00000000750	ENSDARP00000110810
ENSORLG00000000609	ENSORLT00000000750		Uncharacterized protein [Source:UniProtKB/TrEMBL;Acc:H2L4Q3]	ENSDARG00000092627	ENSORLP00000000750	ENSDARP00000122097
ENSORLG00000000609	ENSORLT00000000750		Uncharacterized protein [Source:UniProtKB/TrEMBL;Acc:H2L4Q3]	ENSDARG00000035646	ENSORLP00000000750	ENSDARP00000051688
ENSORLG00000000609	ENSORLT00000000750		Uncharacterized protein [Source:UniProtKB/TrEMBL;Acc:H2L4Q3]	ENSDARG00000092393	ENSORLP00000000750	ENSDARP00000126316
ENSORLG00000000609	ENSORLT00000000750		Uncharacterized protein [Source:UniProtKB/TrEMBL;Acc:H2L4Q3]	ENSDARG00000093451	ENSORLP00000000750	ENSDARP00000119642
ENSORLG00000000609	ENSORLT00000000750		Uncharacterized protein [Source:UniProtKB/TrEMBL;Acc:H2L4Q3]	ENSDARG00000096765	ENSORLP00000000750	ENSDARP00000127195
ENSORLG00000000609	ENSORLT00000000750		Uncharacterized protein [Source:UniProtKB/TrEMBL;Acc:H2L4Q3]	ENSDARG00000069884	ENSORLP00000000750	ENSDARP00000118936
ENSORLG00000000609	ENSORLT00000000750		Uncharacterized protein [Source:UniProtKB/TrEMBL;Acc:H2L4Q3]	ENSDARG00000094339	ENSORLP00000000750	ENSDARP00000120621
ENSORLG00000000609	ENSORLT00000000750		Uncharacterized protein [Source:UniProtKB/TrEMBL;Acc:H2L4Q3]	ENSDARG00000102688	ENSORLP00000000750	ENSDARP00000140416
ENSORLG00000000609	ENSORLT00000000750		Uncharacterized protein [Source:UniProtKB/TrEMBL;Acc:H2L4Q3]	ENSDARG00000091445	ENSORLP00000000750	ENSDARP00000129563
ENSORLG00000000609	ENSORLT00000000750		Uncharacterized protein [Source:UniProtKB/TrEMBL;Acc:H2L4Q3]	ENSDARG00000095098	ENSORLP00000000750	ENSDARP00000123322
ENSORLG00000000609	ENSORLT00000000750		Uncharacterized protein [Source:UniProtKB/TrEMBL;Acc:H2L4Q3]	ENSDARG00000057253	ENSORLP00000000750	ENSDARP00000074307
ENSORLG00000000609	ENSORLT00000000750		Uncharacterized protein [Source:UniProtKB/TrEMBL;Acc:H2L4Q3]	ENSDARG00000069281	ENSORLP00000000750	ENSDARP00000123310
ENSORLG00000000609	ENSORLT00000000750		Uncharacterized protein [Source:UniProtKB/TrEMBL;Acc:H2L4Q3]	ENSDARG00000093245	ENSORLP00000000750	ENSDARP00000129770
ENSORLG00000000609	ENSORLT00000000750		Uncharacterized protein [Source:UniProtKB/TrEMBL;Acc:H2L4Q3]	ENSDARG00000093226	ENSORLP00000000750	ENSDARP00000123489
ENSORLG00000000609	ENSORLT00000000750		Uncharacterized protein [Source:UniProtKB/TrEMBL;Acc:H2L4Q3]	ENSDARG00000087879	ENSORLP00000000750	ENSDARP00000052457
ENSORLG00000000609	ENSORLT00000000750		Uncharacterized protein [Source:UniProtKB/TrEMBL;Acc:H2L4Q3]	ENSDARG00000095597	ENSORLP00000000750	ENSDARP00000118978
ENSORLG00000000609	ENSORLT00000000750		Uncharacterized protein [Source:UniProtKB/TrEMBL;Acc:H2L4Q3]	ENSDARG00000095734	ENSORLP00000000750	ENSDARP00000117088
ENSORLG00000000609	ENSORLT00000000750		Uncharacterized protein [Source:UniProtKB/TrEMBL;Acc:H2L4Q3]	ENSDARG00000077814	ENSORLP00000000750	ENSDARP00000090414
ENSORLG00000000609	ENSORLT00000000750		Uncharacterized protein [Source:UniProtKB/TrEMBL;Acc:H2L4Q3]	ENSDARG00000067762	ENSORLP00000000750	ENSDARP00000094102
ENSORLG00000000609	ENSORLT00000000750		Uncharacterized protein [Source:UniProtKB/TrEMBL;Acc:H2L4Q3]	ENSDARG00000093551	ENSORLP00000000750	ENSDARP00000118666
ENSORLG00000000609	ENSORLT00000000750		Uncharacterized protein [Source:UniProtKB/TrEMBL;Acc:H2L4Q3]	ENSDARG00000052758	ENSORLP00000000750	ENSDARP00000113131
ENSORLG00000000609	ENSORLT00000000750		Uncharacterized protein [Source:UniProtKB/TrEMBL;Acc:H2L4Q3]	ENSDARG00000094226	ENSORLP00000000750	ENSDARP00000113853
ENSORLG00000000609	ENSORLT00000000750		Uncharacterized protein [Source:UniProtKB/TrEMBL;Acc:H2L4Q3]	ENSDARG00000102969	ENSORLP00000000750	ENSDARP00000140595
ENSORLG00000000609	ENSORLT00000000750		Uncharacterized protein [Source:UniProtKB/TrEMBL;Acc:H2L4Q3]	ENSDARG00000041550	ENSORLP00000000750	ENSDARP00000060909
ENSORLG00000000609	ENSORLT00000000750		Uncharacterized protein [Source:UniProtKB/TrEMBL;Acc:H2L4Q3]	ENSDARG00000057769	ENSORLP00000000750	ENSDARP00000121155
ENSORLG00000000609	ENSORLT00000000750		Uncharacterized protein [Source:UniProtKB/TrEMBL;Acc:H2L4Q3]	ENSDARG00000100853	ENSORLP00000000750	ENSDARP00000138281
ENSORLG00000000609	ENSORLT00000000750		Uncharacterized protein [Source:UniProtKB/TrEMBL;Acc:H2L4Q3]	ENSDARG00000093790	ENSORLP00000000750	ENSDARP00000120173
ENSORLG00000000609	ENSORLT00000000750		Uncharacterized protein [Source:UniProtKB/TrEMBL;Acc:H2L4Q3]	ENSDARG00000104183	ENSORLP00000000750	ENSDARP00000130649
ENSORLG00000000609	ENSORLT00000000750		Uncharacterized protein [Source:UniProtKB/TrEMBL;Acc:H2L4Q3]	ENSDARG00000094145	ENSORLP00000000750	ENSDARP00000113688
ENSORLG00000000609	ENSORLT00000000750		Uncharacterized protein [Source:UniProtKB/TrEMBL;Acc:H2L4Q3]	ENSDARG00000100634	ENSORLP00000000750	ENSDARP00000136518
ENSORLG00000000609	ENSORLT00000000750		Uncharacterized protein [Source:UniProtKB/TrEMBL;Acc:H2L4Q3]	ENSDARG00000026569	ENSORLP00000000750	ENSDARP00000119716
ENSORLG00000000609	ENSORLT00000000750		Uncharacterized protein [Source:UniProtKB/TrEMBL;Acc:H2L4Q3]	ENSDARG00000100992	ENSORLP00000000750	ENSDARP00000134428
ENSORLG00000000609	ENSORLT00000000750		Uncharacterized protein [Source:UniProtKB/TrEMBL;Acc:H2L4Q3]	ENSDARG00000056598	ENSORLP00000000750	ENSDARP00000114761
ENSORLG00000000609	ENSORLT00000000750		Uncharacterized protein [Source:UniProtKB/TrEMBL;Acc:H2L4Q3]	ENSDARG00000093330	ENSORLP00000000750	ENSDARP00000114263
ENSORLG00000000609	ENSORLT00000000750		Uncharacterized protein [Source:UniProtKB/TrEMBL;Acc:H2L4Q3]	ENSDARG00000038955	ENSORLP00000000750	ENSDARP00000056863
ENSORLG00000000609	ENSORLT00000000750		Uncharacterized protein [Source:UniProtKB/TrEMBL;Acc:H2L4Q3]	ENSDARG00000092248	ENSORLP00000000750	ENSDARP00000117719
ENSORLG00000000609	ENSORLT00000000750		Uncharacterized protein [Source:UniProtKB/TrEMBL;Acc:H2L4Q3]	ENSDARG00000075243	ENSORLP00000000750	ENSDARP00000102095
ENSORLG00000000609	ENSORLT00000000750		Uncharacterized protein [Source:UniProtKB/TrEMBL;Acc:H2L4Q3]	ENSDARG00000092231	ENSORLP00000000750	ENSDARP00000126321
ENSORLG00000000609	ENSORLT00000000750		Uncharacterized protein [Source:UniProtKB/TrEMBL;Acc:H2L4Q3]	ENSDARG00000100194	ENSORLP00000000750	ENSDARP00000130703
ENSORLG00000000609	ENSORLT00000000750		Uncharacterized protein [Source:UniProtKB/TrEMBL;Acc:H2L4Q3]	ENSDARG00000094266	ENSORLP00000000750	ENSDARP00000140650
ENSORLG00000000609	ENSORLT00000000750		Uncharacterized protein [Source:UniProtKB/TrEMBL;Acc:H2L4Q3]	ENSDARG00000101827	ENSORLP00000000750	ENSDARP00000132301
ENSORLG00000000609	ENSORLT00000000750		Uncharacterized protein [Source:UniProtKB/TrEMBL;Acc:H2L4Q3]	ENSDARG00000093388	ENSORLP00000000750	ENSDARP00000117064
ENSORLG00000000609	ENSORLT00000000750		Uncharacterized protein [Source:UniProtKB/TrEMBL;Acc:H2L4Q3]	ENSDARG00000089502	ENSORLP00000000750	ENSDARP00000128750
ENSORLG00000000609	ENSORLT00000000750		Uncharacterized protein [Source:UniProtKB/TrEMBL;Acc:H2L4Q3]	ENSDARG00000098638	ENSORLP00000000750	ENSDARP00000137495
ENSORLG00000000609	ENSORLT00000000750		Uncharacterized protein [Source:UniProtKB/TrEMBL;Acc:H2L4Q3]	ENSDARG00000088058	ENSORLP00000000750	ENSDARP00000064988
ENSORLG00000000609	ENSORLT00000000750		Uncharacterized protein [Source:UniProtKB/TrEMBL;Acc:H2L4Q3]	ENSDARG00000095386	ENSORLP00000000750	ENSDARP00000140573
ENSORLG00000000609	ENSORLT00000000750		Uncharacterized protein [Source:UniProtKB/TrEMBL;Acc:H2L4Q3]	ENSDARG00000058663	ENSORLP00000000750	ENSDARP00000134861
ENSORLG00000000609	ENSORLT00000000750		Uncharacterized protein [Source:UniProtKB/TrEMBL;Acc:H2L4Q3]	ENSDARG00000097905	ENSORLP00000000750	ENSDARP00000131258
ENSORLG00000000609	ENSORLT00000000750		Uncharacterized protein [Source:UniProtKB/TrEMBL;Acc:H2L4Q3]	ENSDARG00000089540	ENSORLP00000000750	ENSDARP00000105733
ENSORLG00000000609	ENSORLT00000000750		Uncharacterized protein [Source:UniProtKB/TrEMBL;Acc:H2L4Q3]	ENSDARG00000068145	ENSORLP00000000750	ENSDARP00000060792
ENSORLG00000000609	ENSORLT00000000750		Uncharacterized protein [Source:UniProtKB/TrEMBL;Acc:H2L4Q3]	ENSDARG00000071745	ENSORLP00000000750	ENSDARP00000097096
ENSORLG00000000609	ENSORLT00000000750		Uncharacterized protein [Source:UniProtKB/TrEMBL;Acc:H2L4Q3]	ENSDARG00000096423	ENSORLP00000000750	ENSDARP00000126032
ENSORLG00000000609	ENSORLT00000000750		Uncharacterized protein [Source:UniProtKB/TrEMBL;Acc:H2L4Q3]	ENSDARG00000093913	ENSORLP00000000750	ENSDARP00000118685
ENSORLG00000000609	ENSORLT00000000750		Uncharacterized protein [Source:UniProtKB/TrEMBL;Acc:H2L4Q3]	ENSDARG00000088583	ENSORLP00000000750	ENSDARP00000097568
ENSORLG00000000609	ENSORLT00000000750		Uncharacterized protein [Source:UniProtKB/TrEMBL;Acc:H2L4Q3]	ENSDARG00000100970	ENSORLP00000000750	ENSDARP00000138289
ENSORLG00000000609	ENSORLT00000000750		Uncharacterized protein [Source:UniProtKB/TrEMBL;Acc:H2L4Q3]	ENSDARG00000097260	ENSORLP00000000750	ENSDARP00000108899
ENSORLG00000000609	ENSORLT00000000750		Uncharacterized protein [Source:UniProtKB/TrEMBL;Acc:H2L4Q3]	ENSDARG00000096279	ENSORLP00000000750	ENSDARP00000125997
ENSORLG00000000609	ENSORLT00000000750		Uncharacterized protein [Source:UniProtKB/TrEMBL;Acc:H2L4Q3]	ENSDARG00000058477	ENSORLP00000000750	ENSDARP00000065698
ENSORLG00000000609	ENSORLT00000000750		Uncharacterized protein [Source:UniProtKB/TrEMBL;Acc:H2L4Q3]	ENSDARG00000092280	ENSORLP00000000750	ENSDARP00000117662
ENSORLG00000000609	ENSORLT00000000750		Uncharacterized protein [Source:UniProtKB/TrEMBL;Acc:H2L4Q3]	ENSDARG00000069276	ENSORLP00000000750	ENSDARP00000137231
ENSORLG00000000609	ENSORLT00000000750		Uncharacterized protein [Source:UniProtKB/TrEMBL;Acc:H2L4Q3]	ENSDARG00000087703	ENSORLP00000000750	ENSDARP00000116600
ENSORLG00000000609	ENSORLT00000000750		Uncharacterized protein [Source:UniProtKB/TrEMBL;Acc:H2L4Q3]	ENSDARG00000102621	ENSORLP00000000750	ENSDARP00000131626
ENSORLG00000000609	ENSORLT00000000750		Uncharacterized protein [Source:UniProtKB/TrEMBL;Acc:H2L4Q3]	ENSDARG00000100050	ENSORLP00000000750	ENSDARP00000135901
ENSORLG00000000609	ENSORLT00000000750		Uncharacterized protein [Source:UniProtKB/TrEMBL;Acc:H2L4Q3]	ENSDARG00000093012	ENSORLP00000000750	ENSDARP00000141458
ENSORLG00000000609	ENSORLT00000000750		Uncharacterized protein [Source:UniProtKB/TrEMBL;Acc:H2L4Q3]	ENSDARG00000101605	ENSORLP00000000750	ENSDARP00000137579
ENSORLG00000000609	ENSORLT00000000750		Uncharacterized protein [Source:UniProtKB/TrEMBL;Acc:H2L4Q3]	ENSDARG00000101638	ENSORLP00000000750	ENSDARP00000135847
ENSORLG00000000609	ENSORLT00000000750		Uncharacterized protein [Source:UniProtKB/TrEMBL;Acc:H2L4Q3]	ENSDARG00000093314	ENSORLP00000000750	ENSDARP00000126268
ENSORLG00000000609	ENSORLT00000000750		Uncharacterized protein [Source:UniProtKB/TrEMBL;Acc:H2L4Q3]	ENSDARG00000071880	ENSORLP00000000750	ENSDARP00000075815
ENSORLG00000000609	ENSORLT00000000750		Uncharacterized protein [Source:UniProtKB/TrEMBL;Acc:H2L4Q3]	ENSDARG00000057265	ENSORLP00000000750	ENSDARP00000074328
ENSORLG00000000609	ENSORLT00000000750		Uncharacterized protein [Source:UniProtKB/TrEMBL;Acc:H2L4Q3]	ENSDARG00000097870	ENSORLP00000000750	ENSDARP00000137241
ENSORLG00000000609	ENSORLT00000000750		Uncharacterized protein [Source:UniProtKB/TrEMBL;Acc:H2L4Q3]	ENSDARG00000092462	ENSORLP00000000750	ENSDARP00000120914
ENSORLG00000000609	ENSORLT00000000750		Uncharacterized protein [Source:UniProtKB/TrEMBL;Acc:H2L4Q3]	ENSDARG00000102991	ENSORLP00000000750	ENSDARP00000141598
ENSORLG00000000609	ENSORLT00000000750		Uncharacterized protein [Source:UniProtKB/TrEMBL;Acc:H2L4Q3]	ENSDARG00000101525	ENSORLP00000000750	ENSDARP00000140133
ENSORLG00000000609	ENSORLT00000000750		Uncharacterized protein [Source:UniProtKB/TrEMBL;Acc:H2L4Q3]	ENSDARG00000077621	ENSORLP00000000750	ENSDARP00000101358
ENSORLG00000000609	ENSORLT00000000750		Uncharacterized protein [Source:UniProtKB/TrEMBL;Acc:H2L4Q3]	ENSDARG00000086763	ENSORLP00000000750	ENSDARP00000109293
ENSORLG00000000609	ENSORLT00000000750		Uncharacterized protein [Source:UniProtKB/TrEMBL;Acc:H2L4Q3]	ENSDARG00000094168	ENSORLP00000000750	ENSDARP00000137762
ENSORLG00000000609	ENSORLT00000000750		Uncharacterized protein [Source:UniProtKB/TrEMBL;Acc:H2L4Q3]	ENSDARG00000093634	ENSORLP00000000750	ENSDARP00000119271
ENSORLG00000000609	ENSORLT00000000750		Uncharacterized protein [Source:UniProtKB/TrEMBL;Acc:H2L4Q3]	ENSDARG00000058683	ENSORLP00000000750	ENSDARP00000132408
ENSORLG00000000609	ENSORLT00000000750		Uncharacterized protein [Source:UniProtKB/TrEMBL;Acc:H2L4Q3]	ENSDARG00000074873	ENSORLP00000000750	ENSDARP00000130354
ENSORLG00000000609	ENSORLT00000000750		Uncharacterized protein [Source:UniProtKB/TrEMBL;Acc:H2L4Q3]	ENSDARG00000095775	ENSORLP00000000750	ENSDARP00000114554
ENSORLG00000000609	ENSORLT00000000750		Uncharacterized protein [Source:UniProtKB/TrEMBL;Acc:H2L4Q3]	ENSDARG00000093310	ENSORLP00000000750	ENSDARP00000121400
ENSORLG00000000609	ENSORLT00000000750		Uncharacterized protein [Source:UniProtKB/TrEMBL;Acc:H2L4Q3]	ENSDARG00000055558	ENSORLP00000000750	ENSDARP00000129418
ENSORLG00000000609	ENSORLT00000000750		Uncharacterized protein [Source:UniProtKB/TrEMBL;Acc:H2L4Q3]	ENSDARG00000100935	ENSORLP00000000750	ENSDARP00000139277
ENSORLG00000000609	ENSORLT00000000750		Uncharacterized protein [Source:UniProtKB/TrEMBL;Acc:H2L4Q3]	ENSDARG00000070741	ENSORLP00000000750	ENSDARP00000094931
ENSORLG00000000609	ENSORLT00000000750		Uncharacterized protein [Source:UniProtKB/TrEMBL;Acc:H2L4Q3]	ENSDARG00000092198	ENSORLP00000000750	ENSDARP00000118120
ENSORLG00000000609	ENSORLT00000000750		Uncharacterized protein [Source:UniProtKB/TrEMBL;Acc:H2L4Q3]	ENSDARG00000095771	ENSORLP00000000750	ENSDARP00000113243
ENSORLG00000000609	ENSORLT00000000750		Uncharacterized protein [Source:UniProtKB/TrEMBL;Acc:H2L4Q3]	ENSDARG00000104116	ENSORLP00000000750	ENSDARP00000136825
ENSORLG00000000609	ENSORLT00000000750		Uncharacterized protein [Source:UniProtKB/TrEMBL;Acc:H2L4Q3]	ENSDARG00000069863	ENSORLP00000000750	ENSDARP00000114715
ENSORLG00000000609	ENSORLT00000000750		Uncharacterized protein [Source:UniProtKB/TrEMBL;Acc:H2L4Q3]	ENSDARG00000104606	ENSORLP00000000750	ENSDARP00000131615
ENSORLG00000000609	ENSORLT00000000750		Uncharacterized protein [Source:UniProtKB/TrEMBL;Acc:H2L4Q3]	ENSDARG00000086403	ENSORLP00000000750	ENSDARP00000111993
ENSORLG00000000609	ENSORLT00000000750		Uncharacterized protein [Source:UniProtKB/TrEMBL;Acc:H2L4Q3]	ENSDARG00000006109	ENSORLP00000000750	ENSDARP00000053287
ENSORLG00000000609	ENSORLT00000000750		Uncharacterized protein [Source:UniProtKB/TrEMBL;Acc:H2L4Q3]	ENSDARG00000092783	ENSORLP00000000750	ENSDARP00000120162
ENSORLG00000000609	ENSORLT00000000750		Uncharacterized protein [Source:UniProtKB/TrEMBL;Acc:H2L4Q3]	ENSDARG00000093534	ENSORLP00000000750	ENSDARP00000132372
ENSORLG00000000609	ENSORLT00000000750		Uncharacterized protein [Source:UniProtKB/TrEMBL;Acc:H2L4Q3]	ENSDARG00000104352	ENSORLP00000000750	ENSDARP00000139484
ENSORLG00000000609	ENSORLT00000000750		Uncharacterized protein [Source:UniProtKB/TrEMBL;Acc:H2L4Q3]	ENSDARG00000100382	ENSORLP00000000750	ENSDARP00000134421
ENSORLG00000000609	ENSORLT00000000750		Uncharacterized protein [Source:UniProtKB/TrEMBL;Acc:H2L4Q3]	ENSDARG00000079459	ENSORLP00000000750	ENSDARP00000036996
ENSORLG00000000609	ENSORLT00000000750		Uncharacterized protein [Source:UniProtKB/TrEMBL;Acc:H2L4Q3]	ENSDARG00000097531	ENSORLP00000000750	ENSDARP00000128110
ENSORLG00000000609	ENSORLT00000000750		Uncharacterized protein [Source:UniProtKB/TrEMBL;Acc:H2L4Q3]	ENSDARG00000094552	ENSORLP00000000750	ENSDARP00000117728
ENSORLG00000000609	ENSORLT00000000750		Uncharacterized protein [Source:UniProtKB/TrEMBL;Acc:H2L4Q3]	ENSDARG00000104164	ENSORLP00000000750	ENSDARP00000132298
ENSORLG00000000609	ENSORLT00000000750		Uncharacterized protein [Source:UniProtKB/TrEMBL;Acc:H2L4Q3]	ENSDARG00000089731	ENSORLP00000000750	ENSDARP00000110321
ENSORLG00000000609	ENSORLT00000000750		Uncharacterized protein [Source:UniProtKB/TrEMBL;Acc:H2L4Q3]	ENSDARG00000094885	ENSORLP00000000750	ENSDARP00000131405
ENSORLG00000000609	ENSORLT00000000750		Uncharacterized protein [Source:UniProtKB/TrEMBL;Acc:H2L4Q3]	ENSDARG00000095645	ENSORLP00000000750	ENSDARP00000141516
ENSORLG00000000609	ENSORLT00000000750		Uncharacterized protein [Source:UniProtKB/TrEMBL;Acc:H2L4Q3]	ENSDARG00000099540	ENSORLP00000000750	ENSDARP00000138236
ENSORLG00000000609	ENSORLT00000000750		Uncharacterized protein [Source:UniProtKB/TrEMBL;Acc:H2L4Q3]	ENSDARG00000055683	ENSORLP00000000750	ENSDARP00000128841
ENSORLG00000000609	ENSORLT00000000750		Uncharacterized protein [Source:UniProtKB/TrEMBL;Acc:H2L4Q3]	ENSDARG00000067767	ENSORLP00000000750	ENSDARP00000135542
ENSORLG00000000609	ENSORLT00000000750		Uncharacterized protein [Source:UniProtKB/TrEMBL;Acc:H2L4Q3]	ENSDARG00000069445	ENSORLP00000000750	ENSDARP00000119738
ENSORLG00000000609	ENSORLT00000000750		Uncharacterized protein [Source:UniProtKB/TrEMBL;Acc:H2L4Q3]	ENSDARG00000092964	ENSORLP00000000750	ENSDARP00000141236
ENSORLG00000000609	ENSORLT00000000750		Uncharacterized protein [Source:UniProtKB/TrEMBL;Acc:H2L4Q3]	ENSDARG00000094144	ENSORLP00000000750	ENSDARP00000119839
ENSORLG00000000609	ENSORLT00000000750		Uncharacterized protein [Source:UniProtKB/TrEMBL;Acc:H2L4Q3]	ENSDARG00000099800	ENSORLP00000000750	ENSDARP00000130412
ENSORLG00000000609	ENSORLT00000000750		Uncharacterized protein [Source:UniProtKB/TrEMBL;Acc:H2L4Q3]	ENSDARG00000056838	ENSORLP00000000750	ENSDARP00000137544
ENSORLG00000000609	ENSORLT00000000750		Uncharacterized protein [Source:UniProtKB/TrEMBL;Acc:H2L4Q3]	ENSDARG00000099549	ENSORLP00000000750	ENSDARP00000134182
ENSORLG00000000609	ENSORLT00000000750		Uncharacterized protein [Source:UniProtKB/TrEMBL;Acc:H2L4Q3]	ENSDARG00000104622	ENSORLP00000000750	ENSDARP00000137620
ENSORLG00000000609	ENSORLT00000000750		Uncharacterized protein [Source:UniProtKB/TrEMBL;Acc:H2L4Q3]	ENSDARG00000058532	ENSORLP00000000750	ENSDARP00000094905
ENSORLG00000000609	ENSORLT00000000750		Uncharacterized protein [Source:UniProtKB/TrEMBL;Acc:H2L4Q3]	ENSDARG00000069887	ENSORLP00000000750	ENSDARP00000119199
ENSORLG00000000609	ENSORLT00000000750		Uncharacterized protein [Source:UniProtKB/TrEMBL;Acc:H2L4Q3]	ENSDARG00000095352	ENSORLP00000000750	ENSDARP00000125878
ENSORLG00000000609	ENSORLT00000000750		Uncharacterized protein [Source:UniProtKB/TrEMBL;Acc:H2L4Q3]	ENSDARG00000069470	ENSORLP00000000750	ENSDARP00000091913
ENSORLG00000000609	ENSORLT00000000750		Uncharacterized protein [Source:UniProtKB/TrEMBL;Acc:H2L4Q3]	ENSDARG00000069851	ENSORLP00000000750	ENSDARP00000114837
ENSORLG00000000609	ENSORLT00000000750		Uncharacterized protein [Source:UniProtKB/TrEMBL;Acc:H2L4Q3]	ENSDARG00000068809	ENSORLP00000000750	ENSDARP00000105791
ENSORLG00000000609	ENSORLT00000000750		Uncharacterized protein [Source:UniProtKB/TrEMBL;Acc:H2L4Q3]	ENSDARG00000070740	ENSORLP00000000750	ENSDARP00000052460
ENSORLG00000000609	ENSORLT00000000750		Uncharacterized protein [Source:UniProtKB/TrEMBL;Acc:H2L4Q3]	ENSDARG00000095093	ENSORLP00000000750	ENSDARP00000140692
ENSORLG00000000609	ENSORLT00000000750		Uncharacterized protein [Source:UniProtKB/TrEMBL;Acc:H2L4Q3]	ENSDARG00000093700	ENSORLP00000000750	ENSDARP00000123177
ENSORLG00000000609	ENSORLT00000000750		Uncharacterized protein [Source:UniProtKB/TrEMBL;Acc:H2L4Q3]	ENSDARG00000093475	ENSORLP00000000750	ENSDARP00000132144
ENSORLG00000000609	ENSORLT00000000750		Uncharacterized protein [Source:UniProtKB/TrEMBL;Acc:H2L4Q3]	ENSDARG00000104391	ENSORLP00000000750	ENSDARP00000131645
ENSORLG00000000609	ENSORLT00000000750		Uncharacterized protein [Source:UniProtKB/TrEMBL;Acc:H2L4Q3]	ENSDARG00000093900	ENSORLP00000000750	ENSDARP00000130028
ENSORLG00000000609	ENSORLT00000000750		Uncharacterized protein [Source:UniProtKB/TrEMBL;Acc:H2L4Q3]	ENSDARG00000094999	ENSORLP00000000750	ENSDARP00000132965
ENSORLG00000000609	ENSORLT00000000750		Uncharacterized protein [Source:UniProtKB/TrEMBL;Acc:H2L4Q3]	ENSDARG00000104189	ENSORLP00000000750	ENSDARP00000141344
ENSORLG00000000609	ENSORLT00000000750		Uncharacterized protein [Source:UniProtKB/TrEMBL;Acc:H2L4Q3]	ENSDARG00000093878	ENSORLP00000000750	ENSDARP00000139097
ENSORLG00000000609	ENSORLT00000000750		Uncharacterized protein [Source:UniProtKB/TrEMBL;Acc:H2L4Q3]	ENSDARG00000090355	ENSORLP00000000750	ENSDARP00000105856
ENSORLG00000000609	ENSORLT00000000750		Uncharacterized protein [Source:UniProtKB/TrEMBL;Acc:H2L4Q3]	ENSDARG00000093154	ENSORLP00000000750	ENSDARP00000121884
ENSORLG00000000609	ENSORLT00000000750		Uncharacterized protein [Source:UniProtKB/TrEMBL;Acc:H2L4Q3]	ENSDARG00000100045	ENSORLP00000000750	ENSDARP00000136925
ENSORLG00000000609	ENSORLT00000000750		Uncharacterized protein [Source:UniProtKB/TrEMBL;Acc:H2L4Q3]	ENSDARG00000069033	ENSORLP00000000750	ENSDARP00000090884
ENSORLG00000000609	ENSORLT00000000750		Uncharacterized protein [Source:UniProtKB/TrEMBL;Acc:H2L4Q3]	ENSDARG00000092516	ENSORLP00000000750	ENSDARP00000119754
ENSORLG00000000609	ENSORLT00000000750		Uncharacterized protein [Source:UniProtKB/TrEMBL;Acc:H2L4Q3]	ENSDARG00000098336	ENSORLP00000000750	ENSDARP00000130512
ENSORLG00000000609	ENSORLT00000000750		Uncharacterized protein [Source:UniProtKB/TrEMBL;Acc:H2L4Q3]	ENSDARG00000077003	ENSORLP00000000750	ENSDARP00000100409
ENSORLG00000000609	ENSORLT00000000750		Uncharacterized protein [Source:UniProtKB/TrEMBL;Acc:H2L4Q3]	ENSDARG00000089513	ENSORLP00000000750	ENSDARP00000129657
ENSORLG00000000609	ENSORLT00000000750		Uncharacterized protein [Source:UniProtKB/TrEMBL;Acc:H2L4Q3]	ENSDARG00000100521	ENSORLP00000000750	ENSDARP00000137109
ENSORLG00000000609	ENSORLT00000000750		Uncharacterized protein [Source:UniProtKB/TrEMBL;Acc:H2L4Q3]	ENSDARG00000070424	ENSORLP00000000750	ENSDARP00000094100
ENSORLG00000000609	ENSORLT00000000750		Uncharacterized protein [Source:UniProtKB/TrEMBL;Acc:H2L4Q3]	ENSDARG00000094651	ENSORLP00000000750	ENSDARP00000122276
ENSORLG00000000609	ENSORLT00000000750		Uncharacterized protein [Source:UniProtKB/TrEMBL;Acc:H2L4Q3]	ENSDARG00000095349	ENSORLP00000000750	ENSDARP00000123386
ENSORLG00000000609	ENSORLT00000000750		Uncharacterized protein [Source:UniProtKB/TrEMBL;Acc:H2L4Q3]	ENSDARG00000095461	ENSORLP00000000750	ENSDARP00000131652
ENSORLG00000000609	ENSORLT00000000750		Uncharacterized protein [Source:UniProtKB/TrEMBL;Acc:H2L4Q3]	ENSDARG00000088369	ENSORLP00000000750	ENSDARP00000111027
ENSORLG00000000609	ENSORLT00000000750		Uncharacterized protein [Source:UniProtKB/TrEMBL;Acc:H2L4Q3]	ENSDARG00000068994	ENSORLP00000000750	ENSDARP00000067609
ENSORLG00000000609	ENSORLT00000000750		Uncharacterized protein [Source:UniProtKB/TrEMBL;Acc:H2L4Q3]	ENSDARG00000096882	ENSORLP00000000750	ENSDARP00000138209
ENSORLG00000000609	ENSORLT00000000750		Uncharacterized protein [Source:UniProtKB/TrEMBL;Acc:H2L4Q3]	ENSDARG00000094866	ENSORLP00000000750	ENSDARP00000113452
ENSORLG00000000609	ENSORLT00000000750		Uncharacterized protein [Source:UniProtKB/TrEMBL;Acc:H2L4Q3]	ENSDARG00000068190	ENSORLP00000000750	ENSDARP00000106522
ENSORLG00000000609	ENSORLT00000000750		Uncharacterized protein [Source:UniProtKB/TrEMBL;Acc:H2L4Q3]	ENSDARG00000103365	ENSORLP00000000750	ENSDARP00000137792
ENSORLG00000000609	ENSORLT00000000750		Uncharacterized protein [Source:UniProtKB/TrEMBL;Acc:H2L4Q3]	ENSDARG00000099655	ENSORLP00000000750	ENSDARP00000141008
ENSORLG00000000609	ENSORLT00000000750		Uncharacterized protein [Source:UniProtKB/TrEMBL;Acc:H2L4Q3]	ENSDARG00000078162	ENSORLP00000000750	ENSDARP00000104492
ENSORLG00000000609	ENSORLT00000000750		Uncharacterized protein [Source:UniProtKB/TrEMBL;Acc:H2L4Q3]	ENSDARG00000093408	ENSORLP00000000750	ENSDARP00000113945
ENSORLG00000000609	ENSORLT00000000750		Uncharacterized protein [Source:UniProtKB/TrEMBL;Acc:H2L4Q3]	ENSDARG00000100843	ENSORLP00000000750	ENSDARP00000133938
ENSORLG00000000609	ENSORLT00000000750		Uncharacterized protein [Source:UniProtKB/TrEMBL;Acc:H2L4Q3]	ENSDARG00000070627	ENSORLP00000000750	ENSDARP00000129188
ENSORLG00000000609	ENSORLT00000000750		Uncharacterized protein [Source:UniProtKB/TrEMBL;Acc:H2L4Q3]	ENSDARG00000095576	ENSORLP00000000750	ENSDARP00000117632
ENSORLG00000000609	ENSORLT00000000750		Uncharacterized protein [Source:UniProtKB/TrEMBL;Acc:H2L4Q3]	ENSDARG00000104195	ENSORLP00000000750	ENSDARP00000130188
ENSORLG00000000609	ENSORLT00000000750		Uncharacterized protein [Source:UniProtKB/TrEMBL;Acc:H2L4Q3]	ENSDARG00000099531	ENSORLP00000000750	ENSDARP00000130670
ENSORLG00000000609	ENSORLT00000000750		Uncharacterized protein [Source:UniProtKB/TrEMBL;Acc:H2L4Q3]	ENSDARG00000102396	ENSORLP00000000750	ENSDARP00000131905
ENSORLG00000000609	ENSORLT00000000750		Uncharacterized protein [Source:UniProtKB/TrEMBL;Acc:H2L4Q3]	ENSDARG00000016605	ENSORLP00000000750	ENSDARP00000004283
ENSORLG00000000609	ENSORLT00000000750		Uncharacterized protein [Source:UniProtKB/TrEMBL;Acc:H2L4Q3]	ENSDARG00000099202	ENSORLP00000000750	ENSDARP00000138162
ENSORLG00000000609	ENSORLT00000000750		Uncharacterized protein [Source:UniProtKB/TrEMBL;Acc:H2L4Q3]	ENSDARG00000097837	ENSORLP00000000750	ENSDARP00000130910
ENSORLG00000000609	ENSORLT00000000750		Uncharacterized protein [Source:UniProtKB/TrEMBL;Acc:H2L4Q3]	ENSDARG00000103014	ENSORLP00000000750	ENSDARP00000134672
ENSORLG00000000609	ENSORLT00000000750		Uncharacterized protein [Source:UniProtKB/TrEMBL;Acc:H2L4Q3]	ENSDARG00000055551	ENSORLP00000000750	ENSDARP00000072388
ENSORLG00000000609	ENSORLT00000000750		Uncharacterized protein [Source:UniProtKB/TrEMBL;Acc:H2L4Q3]	ENSDARG00000094790	ENSORLP00000000750	ENSDARP00000128366
ENSORLG00000000609	ENSORLT00000000750		Uncharacterized protein [Source:UniProtKB/TrEMBL;Acc:H2L4Q3]	ENSDARG00000086350	ENSORLP00000000750	ENSDARP00000105772
ENSORLG00000000609	ENSORLT00000000750		Uncharacterized protein [Source:UniProtKB/TrEMBL;Acc:H2L4Q3]	ENSDARG00000073913	ENSORLP00000000750	ENSDARP00000114902
ENSORLG00000000609	ENSORLT00000000750		Uncharacterized protein [Source:UniProtKB/TrEMBL;Acc:H2L4Q3]	ENSDARG00000033462	ENSORLP00000000750	ENSDARP00000138379
ENSORLG00000000609	ENSORLT00000000750		Uncharacterized protein [Source:UniProtKB/TrEMBL;Acc:H2L4Q3]	ENSDARG00000075240	ENSORLP00000000750	ENSDARP00000064978
ENSORLG00000000609	ENSORLT00000000750		Uncharacterized protein [Source:UniProtKB/TrEMBL;Acc:H2L4Q3]	ENSDARG00000071183	ENSORLP00000000750	ENSDARP00000125762
ENSORLG00000000609	ENSORLT00000000750		Uncharacterized protein [Source:UniProtKB/TrEMBL;Acc:H2L4Q3]	ENSDARG00000095338	ENSORLP00000000750	ENSDARP00000133005
ENSORLG00000000609	ENSORLT00000000750		Uncharacterized protein [Source:UniProtKB/TrEMBL;Acc:H2L4Q3]	ENSDARG00000030025	ENSORLP00000000750	ENSDARP00000129117
ENSORLG00000000609	ENSORLT00000000750		Uncharacterized protein [Source:UniProtKB/TrEMBL;Acc:H2L4Q3]	ENSDARG00000105094	ENSORLP00000000750	ENSDARP00000135426
ENSORLG00000000609	ENSORLT00000000750		Uncharacterized protein [Source:UniProtKB/TrEMBL;Acc:H2L4Q3]	ENSDARG00000095723	ENSORLP00000000750	ENSDARP00000118922
ENSORLG00000000609	ENSORLT00000000750		Uncharacterized protein [Source:UniProtKB/TrEMBL;Acc:H2L4Q3]	ENSDARG00000092339	ENSORLP00000000750	ENSDARP00000127852
ENSORLG00000000609	ENSORLT00000000750		Uncharacterized protein [Source:UniProtKB/TrEMBL;Acc:H2L4Q3]	ENSDARG00000098054	ENSORLP00000000750	ENSDARP00000131224
ENSORLG00000000609	ENSORLT00000000750		Uncharacterized protein [Source:UniProtKB/TrEMBL;Acc:H2L4Q3]	ENSDARG00000094751	ENSORLP00000000750	ENSDARP00000113732
ENSORLG00000000609	ENSORLT00000000750		Uncharacterized protein [Source:UniProtKB/TrEMBL;Acc:H2L4Q3]	ENSDARG00000096374	ENSORLP00000000750	ENSDARP00000139090
ENSORLG00000000609	ENSORLT00000000750		Uncharacterized protein [Source:UniProtKB/TrEMBL;Acc:H2L4Q3]	ENSDARG00000104821	ENSORLP00000000750	ENSDARP00000140014
ENSORLG00000000609	ENSORLT00000000750		Uncharacterized protein [Source:UniProtKB/TrEMBL;Acc:H2L4Q3]	ENSDARG00000095227	ENSORLP00000000750	ENSDARP00000120296
ENSORLG00000000609	ENSORLT00000000750		Uncharacterized protein [Source:UniProtKB/TrEMBL;Acc:H2L4Q3]	ENSDARG00000090604	ENSORLP00000000750	ENSDARP00000121979
ENSORLG00000000609	ENSORLT00000000750		Uncharacterized protein [Source:UniProtKB/TrEMBL;Acc:H2L4Q3]	ENSDARG00000092418	ENSORLP00000000750	ENSDARP00000134784
ENSORLG00000000609	ENSORLT00000000750		Uncharacterized protein [Source:UniProtKB/TrEMBL;Acc:H2L4Q3]	ENSDARG00000099513	ENSORLP00000000750	ENSDARP00000140011
ENSORLG00000000609	ENSORLT00000000750		Uncharacterized protein [Source:UniProtKB/TrEMBL;Acc:H2L4Q3]	ENSDARG00000099726	ENSORLP00000000750	ENSDARP00000139915
ENSORLG00000000609	ENSORLT00000000750		Uncharacterized protein [Source:UniProtKB/TrEMBL;Acc:H2L4Q3]	ENSDARG00000086018	ENSORLP00000000750	ENSDARP00000110528
ENSORLG00000000609	ENSORLT00000000750		Uncharacterized protein [Source:UniProtKB/TrEMBL;Acc:H2L4Q3]	ENSDARG00000092075	ENSORLP00000000750	ENSDARP00000113990
ENSORLG00000000609	ENSORLT00000000750		Uncharacterized protein [Source:UniProtKB/TrEMBL;Acc:H2L4Q3]	ENSDARG00000007864	ENSORLP00000000750	ENSDARP00000140155
ENSORLG00000000609	ENSORLT00000000750		Uncharacterized protein [Source:UniProtKB/TrEMBL;Acc:H2L4Q3]	ENSDARG00000092234	ENSORLP00000000750	ENSDARP00000135106
ENSORLG00000000609	ENSORLT00000000750		Uncharacterized protein [Source:UniProtKB/TrEMBL;Acc:H2L4Q3]	ENSDARG00000104020	ENSORLP00000000750	ENSDARP00000141314
ENSORLG00000000609	ENSORLT00000000750		Uncharacterized protein [Source:UniProtKB/TrEMBL;Acc:H2L4Q3]	ENSDARG00000093808	ENSORLP00000000750	ENSDARP00000102807
ENSORLG00000000609	ENSORLT00000000750		Uncharacterized protein [Source:UniProtKB/TrEMBL;Acc:H2L4Q3]	ENSDARG00000068817	ENSORLP00000000750	ENSDARP00000090422
ENSORLG00000000609	ENSORLT00000000750		Uncharacterized protein [Source:UniProtKB/TrEMBL;Acc:H2L4Q3]	ENSDARG00000099714	ENSORLP00000000750	ENSDARP00000131455
ENSORLG00000000609	ENSORLT00000000750		Uncharacterized protein [Source:UniProtKB/TrEMBL;Acc:H2L4Q3]	ENSDARG00000103656	ENSORLP00000000750	ENSDARP00000131102
ENSORLG00000000609	ENSORLT00000000750		Uncharacterized protein [Source:UniProtKB/TrEMBL;Acc:H2L4Q3]	ENSDARG00000101779	ENSORLP00000000750	ENSDARP00000140828
ENSORLG00000000609	ENSORLT00000000750		Uncharacterized protein [Source:UniProtKB/TrEMBL;Acc:H2L4Q3]	ENSDARG00000098737	ENSORLP00000000750	ENSDARP00000130707
ENSORLG00000000609	ENSORLT00000000750		Uncharacterized protein [Source:UniProtKB/TrEMBL;Acc:H2L4Q3]	ENSDARG00000102901	ENSORLP00000000750	ENSDARP00000135973
ENSORLG00000000609	ENSORLT00000000750		Uncharacterized protein [Source:UniProtKB/TrEMBL;Acc:H2L4Q3]	ENSDARG00000068464	ENSORLP00000000750	ENSDARP00000089810
ENSORLG00000000609	ENSORLT00000000750		Uncharacterized protein [Source:UniProtKB/TrEMBL;Acc:H2L4Q3]	ENSDARG00000055453	ENSORLP00000000750	ENSDARP00000072262
ENSORLG00000000609	ENSORLT00000000750		Uncharacterized protein [Source:UniProtKB/TrEMBL;Acc:H2L4Q3]	ENSDARG00000092079	ENSORLP00000000750	ENSDARP00000123210
ENSORLG00000000609	ENSORLT00000000750		Uncharacterized protein [Source:UniProtKB/TrEMBL;Acc:H2L4Q3]	ENSDARG00000078816	ENSORLP00000000750	ENSDARP00000120832
ENSORLG00000000609	ENSORLT00000000750		Uncharacterized protein [Source:UniProtKB/TrEMBL;Acc:H2L4Q3]	ENSDARG00000104165	ENSORLP00000000750	ENSDARP00000136984
ENSORLG00000000609	ENSORLT00000000750		Uncharacterized protein [Source:UniProtKB/TrEMBL;Acc:H2L4Q3]	ENSDARG00000092561	ENSORLP00000000750	ENSDARP00000112883
ENSORLG00000000609	ENSORLT00000000750		Uncharacterized protein [Source:UniProtKB/TrEMBL;Acc:H2L4Q3]	ENSDARG00000104699	ENSORLP00000000750	ENSDARP00000134547
ENSORLG00000000609	ENSORLT00000000750		Uncharacterized protein [Source:UniProtKB/TrEMBL;Acc:H2L4Q3]	ENSDARG00000094020	ENSORLP00000000750	ENSDARP00000141293
ENSORLG00000000609	ENSORLT00000000750		Uncharacterized protein [Source:UniProtKB/TrEMBL;Acc:H2L4Q3]	ENSDARG00000093733	ENSORLP00000000750	ENSDARP00000114721
ENSORLG00000000609	ENSORLT00000000750		Uncharacterized protein [Source:UniProtKB/TrEMBL;Acc:H2L4Q3]	ENSDARG00000075342	ENSORLP00000000750	ENSDARP00000098159
ENSORLG00000000609	ENSORLT00000000750		Uncharacterized protein [Source:UniProtKB/TrEMBL;Acc:H2L4Q3]	ENSDARG00000100062	ENSORLP00000000750	ENSDARP00000132544
ENSORLG00000000609	ENSORLT00000000750		Uncharacterized protein [Source:UniProtKB/TrEMBL;Acc:H2L4Q3]	ENSDARG00000099507	ENSORLP00000000750	ENSDARP00000136904
ENSORLG00000000609	ENSORLT00000000750		Uncharacterized protein [Source:UniProtKB/TrEMBL;Acc:H2L4Q3]	ENSDARG00000092410	ENSORLP00000000750	ENSDARP00000115362
ENSORLG00000000609	ENSORLT00000000750		Uncharacterized protein [Source:UniProtKB/TrEMBL;Acc:H2L4Q3]	ENSDARG00000094728	ENSORLP00000000750	ENSDARP00000140816
ENSORLG00000000609	ENSORLT00000000750		Uncharacterized protein [Source:UniProtKB/TrEMBL;Acc:H2L4Q3]	ENSDARG00000089084	ENSORLP00000000750	ENSDARP00000112468
ENSORLG00000000609	ENSORLT00000000750		Uncharacterized protein [Source:UniProtKB/TrEMBL;Acc:H2L4Q3]	ENSDARG00000077035	ENSORLP00000000750	ENSDARP00000128141
ENSORLG00000000609	ENSORLT00000000750		Uncharacterized protein [Source:UniProtKB/TrEMBL;Acc:H2L4Q3]	ENSDARG00000098043	ENSORLP00000000750	ENSDARP00000135808
ENSORLG00000000609	ENSORLT00000000750		Uncharacterized protein [Source:UniProtKB/TrEMBL;Acc:H2L4Q3]	ENSDARG00000092897	ENSORLP00000000750	ENSDARP00000119050
ENSORLG00000000609	ENSORLT00000000750		Uncharacterized protein [Source:UniProtKB/TrEMBL;Acc:H2L4Q3]	ENSDARG00000098818	ENSORLP00000000750	ENSDARP00000130819
ENSORLG00000000609	ENSORLT00000000750		Uncharacterized protein [Source:UniProtKB/TrEMBL;Acc:H2L4Q3]	ENSDARG00000030634	ENSORLP00000000750	ENSDARP00000040369
ENSORLG00000000609	ENSORLT00000000750		Uncharacterized protein [Source:UniProtKB/TrEMBL;Acc:H2L4Q3]	ENSDARG00000098185	ENSORLP00000000750	ENSDARP00000137050
ENSORLG00000000609	ENSORLT00000000750		Uncharacterized protein [Source:UniProtKB/TrEMBL;Acc:H2L4Q3]	ENSDARG00000097975	ENSORLP00000000750	ENSDARP00000140683
ENSORLG00000000609	ENSORLT00000000750		Uncharacterized protein [Source:UniProtKB/TrEMBL;Acc:H2L4Q3]	ENSDARG00000092692	ENSORLP00000000750	ENSDARP00000091470
ENSORLG00000000609	ENSORLT00000000750		Uncharacterized protein [Source:UniProtKB/TrEMBL;Acc:H2L4Q3]	ENSDARG00000104625	ENSORLP00000000750	ENSDARP00000131725
ENSORLG00000000609	ENSORLT00000000750		Uncharacterized protein [Source:UniProtKB/TrEMBL;Acc:H2L4Q3]	ENSDARG00000100216	ENSORLP00000000750	ENSDARP00000117974
ENSORLG00000000609	ENSORLT00000000750		Uncharacterized protein [Source:UniProtKB/TrEMBL;Acc:H2L4Q3]	ENSDARG00000077277	ENSORLP00000000750	ENSDARP00000102998
ENSORLG00000000609	ENSORLT00000000750		Uncharacterized protein [Source:UniProtKB/TrEMBL;Acc:H2L4Q3]	ENSDARG00000104546	ENSORLP00000000750	ENSDARP00000131314
ENSORLG00000000609	ENSORLT00000000750		Uncharacterized protein [Source:UniProtKB/TrEMBL;Acc:H2L4Q3]	ENSDARG00000102425	ENSORLP00000000750	ENSDARP00000132711
ENSORLG00000000609	ENSORLT00000000750		Uncharacterized protein [Source:UniProtKB/TrEMBL;Acc:H2L4Q3]	ENSDARG00000099018	ENSORLP00000000750	ENSDARP00000139120
ENSORLG00000000609	ENSORLT00000000750		Uncharacterized protein [Source:UniProtKB/TrEMBL;Acc:H2L4Q3]	ENSDARG00000096880	ENSORLP00000000750	ENSDARP00000133088
ENSORLG00000000609	ENSORLT00000000750		Uncharacterized protein [Source:UniProtKB/TrEMBL;Acc:H2L4Q3]	ENSDARG00000093155	ENSORLP00000000750	ENSDARP00000123465
ENSORLG00000000609	ENSORLT00000000750		Uncharacterized protein [Source:UniProtKB/TrEMBL;Acc:H2L4Q3]	ENSDARG00000092690	ENSORLP00000000750	ENSDARP00000121808
ENSORLG00000000609	ENSORLT00000000750		Uncharacterized protein [Source:UniProtKB/TrEMBL;Acc:H2L4Q3]	ENSDARG00000094539	ENSORLP00000000750	ENSDARP00000119054
ENSORLG00000000609	ENSORLT00000000750		Uncharacterized protein [Source:UniProtKB/TrEMBL;Acc:H2L4Q3]	ENSDARG00000104247	ENSORLP00000000750	ENSDARP00000135953
ENSORLG00000000609	ENSORLT00000000750		Uncharacterized protein [Source:UniProtKB/TrEMBL;Acc:H2L4Q3]	ENSDARG00000095044	ENSORLP00000000750	ENSDARP00000117907
ENSORLG00000000609	ENSORLT00000000750		Uncharacterized protein [Source:UniProtKB/TrEMBL;Acc:H2L4Q3]	ENSDARG00000099808	ENSORLP00000000750	ENSDARP00000139995
ENSORLG00000000609	ENSORLT00000000750		Uncharacterized protein [Source:UniProtKB/TrEMBL;Acc:H2L4Q3]	ENSDARG00000103910	ENSORLP00000000750	ENSDARP00000140337
ENSORLG00000000609	ENSORLT00000000750		Uncharacterized protein [Source:UniProtKB/TrEMBL;Acc:H2L4Q3]	ENSDARG00000087757	ENSORLP00000000750	ENSDARP00000129331
ENSORLG00000000609	ENSORLT00000000750		Uncharacterized protein [Source:UniProtKB/TrEMBL;Acc:H2L4Q3]	ENSDARG00000041462	ENSORLP00000000750	ENSDARP00000060784
ENSORLG00000000609	ENSORLT00000000750		Uncharacterized protein [Source:UniProtKB/TrEMBL;Acc:H2L4Q3]	ENSDARG00000100226	ENSORLP00000000750	ENSDARP00000140667
ENSORLG00000000609	ENSORLT00000000750		Uncharacterized protein [Source:UniProtKB/TrEMBL;Acc:H2L4Q3]	ENSDARG00000102930	ENSORLP00000000750	ENSDARP00000139964
ENSORLG00000000609	ENSORLT00000000750		Uncharacterized protein [Source:UniProtKB/TrEMBL;Acc:H2L4Q3]	ENSDARG00000094047	ENSORLP00000000750	ENSDARP00000120962
ENSORLG00000000609	ENSORLT00000000750		Uncharacterized protein [Source:UniProtKB/TrEMBL;Acc:H2L4Q3]	ENSDARG00000090413	ENSORLP00000000750	ENSDARP00000137132
ENSORLG00000000609	ENSORLT00000000750		Uncharacterized protein [Source:UniProtKB/TrEMBL;Acc:H2L4Q3]	ENSDARG00000093703	ENSORLP00000000750	ENSDARP00000120405
ENSORLG00000000609	ENSORLT00000000750		Uncharacterized protein [Source:UniProtKB/TrEMBL;Acc:H2L4Q3]	ENSDARG00000071695	ENSORLP00000000750	ENSDARP00000136324
ENSORLG00000000609	ENSORLT00000000750		Uncharacterized protein [Source:UniProtKB/TrEMBL;Acc:H2L4Q3]	ENSDARG00000094137	ENSORLP00000000750	ENSDARP00000101980
ENSORLG00000000609	ENSORLT00000000750		Uncharacterized protein [Source:UniProtKB/TrEMBL;Acc:H2L4Q3]	ENSDARG00000092331	ENSORLP00000000750	ENSDARP00000120033
ENSORLG00000000609	ENSORLT00000000750		Uncharacterized protein [Source:UniProtKB/TrEMBL;Acc:H2L4Q3]	ENSDARG00000104753	ENSORLP00000000750	ENSDARP00000132393
ENSORLG00000000609	ENSORLT00000000750		Uncharacterized protein [Source:UniProtKB/TrEMBL;Acc:H2L4Q3]	ENSDARG00000101581	ENSORLP00000000750	ENSDARP00000140569
ENSORLG00000000609	ENSORLT00000000750		Uncharacterized protein [Source:UniProtKB/TrEMBL;Acc:H2L4Q3]	ENSDARG00000101574	ENSORLP00000000750	ENSDARP00000134498
ENSORLG00000000609	ENSORLT00000000750		Uncharacterized protein [Source:UniProtKB/TrEMBL;Acc:H2L4Q3]	ENSDARG00000104972	ENSORLP00000000750	ENSDARP00000134170
ENSORLG00000000609	ENSORLT00000000750		Uncharacterized protein [Source:UniProtKB/TrEMBL;Acc:H2L4Q3]	ENSDARG00000092727	ENSORLP00000000750	ENSDARP00000115328
ENSORLG00000000609	ENSORLT00000000750		Uncharacterized protein [Source:UniProtKB/TrEMBL;Acc:H2L4Q3]	ENSDARG00000097540	ENSORLP00000000750	ENSDARP00000141205
ENSORLG00000000609	ENSORLT00000000750		Uncharacterized protein [Source:UniProtKB/TrEMBL;Acc:H2L4Q3]	ENSDARG00000088067	ENSORLP00000000750	ENSDARP00000106324
ENSORLG00000000609	ENSORLT00000000750		Uncharacterized protein [Source:UniProtKB/TrEMBL;Acc:H2L4Q3]	ENSDARG00000058386	ENSORLP00000000750	ENSDARP00000075823
ENSORLG00000000609	ENSORLT00000000750		Uncharacterized protein [Source:UniProtKB/TrEMBL;Acc:H2L4Q3]	ENSDARG00000077665	ENSORLP00000000750	ENSDARP00000122738
ENSORLG00000000609	ENSORLT00000000750		Uncharacterized protein [Source:UniProtKB/TrEMBL;Acc:H2L4Q3]	ENSDARG00000102529	ENSORLP00000000750	ENSDARP00000137209
ENSORLG00000000609	ENSORLT00000000750		Uncharacterized protein [Source:UniProtKB/TrEMBL;Acc:H2L4Q3]	ENSDARG00000056748	ENSORLP00000000750	ENSDARP00000075325
ENSORLG00000000609	ENSORLT00000000750		Uncharacterized protein [Source:UniProtKB/TrEMBL;Acc:H2L4Q3]	ENSDARG00000086941	ENSORLP00000000750	ENSDARP00000129795
ENSORLG00000000609	ENSORLT00000000750		Uncharacterized protein [Source:UniProtKB/TrEMBL;Acc:H2L4Q3]	ENSDARG00000099343	ENSORLP00000000750	ENSDARP00000135225
ENSORLG00000000609	ENSORLT00000000750		Uncharacterized protein [Source:UniProtKB/TrEMBL;Acc:H2L4Q3]	ENSDARG00000093004	ENSORLP00000000750	ENSDARP00000114004
ENSORLG00000000609	ENSORLT00000000750		Uncharacterized protein [Source:UniProtKB/TrEMBL;Acc:H2L4Q3]	ENSDARG00000093543	ENSORLP00000000750	ENSDARP00000130191
ENSORLG00000000609	ENSORLT00000000750		Uncharacterized protein [Source:UniProtKB/TrEMBL;Acc:H2L4Q3]	ENSDARG00000076517	ENSORLP00000000750	ENSDARP00000061287
ENSORLG00000000609	ENSORLT00000000750		Uncharacterized protein [Source:UniProtKB/TrEMBL;Acc:H2L4Q3]	ENSDARG00000092253	ENSORLP00000000750	ENSDARP00000122055
ENSORLG00000000609	ENSORLT00000000750		Uncharacterized protein [Source:UniProtKB/TrEMBL;Acc:H2L4Q3]	ENSDARG00000028746	ENSORLP00000000750	ENSDARP00000049567
ENSORLG00000000609	ENSORLT00000000750		Uncharacterized protein [Source:UniProtKB/TrEMBL;Acc:H2L4Q3]	ENSDARG00000088502	ENSORLP00000000750	ENSDARP00000105675
ENSORLG00000000609	ENSORLT00000000750		Uncharacterized protein [Source:UniProtKB/TrEMBL;Acc:H2L4Q3]	ENSDARG00000093032	ENSORLP00000000750	ENSDARP00000126021
ENSORLG00000000609	ENSORLT00000000750		Uncharacterized protein [Source:UniProtKB/TrEMBL;Acc:H2L4Q3]	ENSDARG00000096237	ENSORLP00000000750	ENSDARP00000126303
ENSORLG00000000609	ENSORLT00000000750		Uncharacterized protein [Source:UniProtKB/TrEMBL;Acc:H2L4Q3]	ENSDARG00000092544	ENSORLP00000000750	ENSDARP00000115406
ENSORLG00000000609	ENSORLT00000000750		Uncharacterized protein [Source:UniProtKB/TrEMBL;Acc:H2L4Q3]	ENSDARG00000101686	ENSORLP00000000750	ENSDARP00000134041
ENSORLG00000000609	ENSORLT00000000750		Uncharacterized protein [Source:UniProtKB/TrEMBL;Acc:H2L4Q3]	ENSDARG00000096847	ENSORLP00000000750	ENSDARP00000136379
ENSORLG00000000609	ENSORLT00000000750		Uncharacterized protein [Source:UniProtKB/TrEMBL;Acc:H2L4Q3]	ENSDARG00000070015	ENSORLP00000000750	ENSDARP00000128616
ENSORLG00000000609	ENSORLT00000000750		Uncharacterized protein [Source:UniProtKB/TrEMBL;Acc:H2L4Q3]	ENSDARG00000087265	ENSORLP00000000750	ENSDARP00000112330
ENSORLG00000000609	ENSORLT00000000750		Uncharacterized protein [Source:UniProtKB/TrEMBL;Acc:H2L4Q3]	ENSDARG00000093328	ENSORLP00000000750	ENSDARP00000122363
ENSORLG00000000609	ENSORLT00000000750		Uncharacterized protein [Source:UniProtKB/TrEMBL;Acc:H2L4Q3]	ENSDARG00000069901	ENSORLP00000000750	ENSDARP00000092884
ENSORLG00000000609	ENSORLT00000000750		Uncharacterized protein [Source:UniProtKB/TrEMBL;Acc:H2L4Q3]	ENSDARG00000070134	ENSORLP00000000750	ENSDARP00000093444
ENSORLG00000000609	ENSORLT00000000750		Uncharacterized protein [Source:UniProtKB/TrEMBL;Acc:H2L4Q3]	ENSDARG00000103215	ENSORLP00000000750	ENSDARP00000135452
ENSORLG00000000609	ENSORLT00000000750		Uncharacterized protein [Source:UniProtKB/TrEMBL;Acc:H2L4Q3]	ENSDARG00000092403	ENSORLP00000000750	ENSDARP00000117262
ENSORLG00000000609	ENSORLT00000000750		Uncharacterized protein [Source:UniProtKB/TrEMBL;Acc:H2L4Q3]	ENSDARG00000093132	ENSORLP00000000750	ENSDARP00000120301
ENSORLG00000000609	ENSORLT00000000750		Uncharacterized protein [Source:UniProtKB/TrEMBL;Acc:H2L4Q3]	ENSDARG00000091845	ENSORLP00000000750	ENSDARP00000105061
ENSORLG00000000609	ENSORLT00000000750		Uncharacterized protein [Source:UniProtKB/TrEMBL;Acc:H2L4Q3]	ENSDARG00000094146	ENSORLP00000000750	ENSDARP00000127171
ENSORLG00000000609	ENSORLT00000000750		Uncharacterized protein [Source:UniProtKB/TrEMBL;Acc:H2L4Q3]	ENSDARG00000095561	ENSORLP00000000750	ENSDARP00000112681
ENSORLG00000000609	ENSORLT00000000750		Uncharacterized protein [Source:UniProtKB/TrEMBL;Acc:H2L4Q3]	ENSDARG00000087441	ENSORLP00000000750	ENSDARP00000110916
ENSORLG00000000609	ENSORLT00000000750		Uncharacterized protein [Source:UniProtKB/TrEMBL;Acc:H2L4Q3]	ENSDARG00000093301	ENSORLP00000000750	ENSDARP00000118298
ENSORLG00000000609	ENSORLT00000000750		Uncharacterized protein [Source:UniProtKB/TrEMBL;Acc:H2L4Q3]	ENSDARG00000097037	ENSORLP00000000750	ENSDARP00000134453
ENSORLG00000000609	ENSORLT00000000750		Uncharacterized protein [Source:UniProtKB/TrEMBL;Acc:H2L4Q3]	ENSDARG00000102962	ENSORLP00000000750	ENSDARP00000134076
ENSORLG00000000609	ENSORLT00000000750		Uncharacterized protein [Source:UniProtKB/TrEMBL;Acc:H2L4Q3]	ENSDARG00000093178	ENSORLP00000000750	ENSDARP00000126125
ENSORLG00000000609	ENSORLT00000000750		Uncharacterized protein [Source:UniProtKB/TrEMBL;Acc:H2L4Q3]	ENSDARG00000095249	ENSORLP00000000750	ENSDARP00000139190
ENSORLG00000000609	ENSORLT00000000750		Uncharacterized protein [Source:UniProtKB/TrEMBL;Acc:H2L4Q3]	ENSDARG00000037246	ENSORLP00000000750	ENSDARP00000054188
ENSORLG00000000609	ENSORLT00000000750		Uncharacterized protein [Source:UniProtKB/TrEMBL;Acc:H2L4Q3]	ENSDARG00000102763	ENSORLP00000000750	ENSDARP00000134998
ENSORLG00000000609	ENSORLT00000000750		Uncharacterized protein [Source:UniProtKB/TrEMBL;Acc:H2L4Q3]	ENSDARG00000071058	ENSORLP00000000750	ENSDARP00000095596
ENSORLG00000000609	ENSORLT00000000750		Uncharacterized protein [Source:UniProtKB/TrEMBL;Acc:H2L4Q3]	ENSDARG00000092589	ENSORLP00000000750	ENSDARP00000115466
ENSORLG00000000609	ENSORLT00000000750		Uncharacterized protein [Source:UniProtKB/TrEMBL;Acc:H2L4Q3]	ENSDARG00000095525	ENSORLP00000000750	ENSDARP00000132067
ENSORLG00000000609	ENSORLT00000000750		Uncharacterized protein [Source:UniProtKB/TrEMBL;Acc:H2L4Q3]	ENSDARG00000068686	ENSORLP00000000750	ENSDARP00000090202
ENSORLG00000000609	ENSORLT00000000750		Uncharacterized protein [Source:UniProtKB/TrEMBL;Acc:H2L4Q3]	ENSDARG00000087539	ENSORLP00000000750	ENSDARP00000128016
ENSORLG00000000609	ENSORLT00000000750		Uncharacterized protein [Source:UniProtKB/TrEMBL;Acc:H2L4Q3]	ENSDARG00000093436	ENSORLP00000000750	ENSDARP00000105861
ENSORLG00000000609	ENSORLT00000000750		Uncharacterized protein [Source:UniProtKB/TrEMBL;Acc:H2L4Q3]	ENSDARG00000092317	ENSORLP00000000750	ENSDARP00000121097
ENSORLG00000000609	ENSORLT00000000750		Uncharacterized protein [Source:UniProtKB/TrEMBL;Acc:H2L4Q3]	ENSDARG00000092101	ENSORLP00000000750	ENSDARP00000125763
ENSORLG00000000609	ENSORLT00000000750		Uncharacterized protein [Source:UniProtKB/TrEMBL;Acc:H2L4Q3]	ENSDARG00000095110	ENSORLP00000000750	ENSDARP00000122223
ENSORLG00000000609	ENSORLT00000000750		Uncharacterized protein [Source:UniProtKB/TrEMBL;Acc:H2L4Q3]	ENSDARG00000056616	ENSORLP00000000750	ENSDARP00000114977
ENSORLG00000000609	ENSORLT00000000750		Uncharacterized protein [Source:UniProtKB/TrEMBL;Acc:H2L4Q3]	ENSDARG00000095489	ENSORLP00000000750	ENSDARP00000116926
ENSORLG00000000609	ENSORLT00000000750		Uncharacterized protein [Source:UniProtKB/TrEMBL;Acc:H2L4Q3]	ENSDARG00000077000	ENSORLP00000000750	ENSDARP00000099378
ENSORLG00000000609	ENSORLT00000000750		Uncharacterized protein [Source:UniProtKB/TrEMBL;Acc:H2L4Q3]	ENSDARG00000098132	ENSORLP00000000750	ENSDARP00000141434
ENSORLG00000000610	ENSORLT00000000751	SHROOM2 (1 of 2)	shroom family member 2 [Source:HGNC Symbol;Acc:HGNC:630]	ENSDARG00000076371	ENSORLP00000000751	ENSDARP00000102421
ENSORLG00000000612	ENSORLT00000000753	kctd14	potassium channel tetramerization domain containing 14 [Source:ZFIN;Acc:ZDB-GENE-120215-239]	ENSDARG00000098187	ENSORLP00000000756	ENSDARP00000133187
ENSORLG00000000612	ENSORLT00000000756	kctd14	potassium channel tetramerization domain containing 14 [Source:ZFIN;Acc:ZDB-GENE-120215-239]	ENSDARG00000098187	ENSORLP00000000756	ENSDARP00000133187
ENSORLG00000000613	ENSORLT00000000761	ptpn11b	protein tyrosine phosphatase, non-receptor type 11, b [Source:ZFIN;Acc:ZDB-GENE-040426-1158]	ENSDARG00000012340	ENSORLP00000000761	ENSDARP00000046950
ENSORLG00000000613	ENSORLT00000000763	ptpn11b	protein tyrosine phosphatase, non-receptor type 11, b [Source:ZFIN;Acc:ZDB-GENE-040426-1158]	ENSDARG00000012340	ENSORLP00000000761	ENSDARP00000046950
ENSORLG00000000614	ENSORLT00000000754	tmem165	transmembrane protein 165 [Source:ZFIN;Acc:ZDB-GENE-030131-3222]	ENSDARG00000034600	ENSORLP00000000754	ENSDARP00000047623
ENSORLG00000000615	ENSORLT00000000759	ccnb2	cyclin B2 [Source:ZFIN;Acc:ZDB-GENE-030429-12]	ENSDARG00000036180	ENSORLP00000000759	ENSDARP00000052540
ENSORLG00000000619	ENSORLT00000000762	rdh20	retinol dehydrogenase 20 [Source:ZFIN;Acc:ZDB-GENE-131127-122]	ENSDARG00000028862	ENSORLP00000000764	ENSDARP00000127486
ENSORLG00000000619	ENSORLT00000000764	rdh20	retinol dehydrogenase 20 [Source:ZFIN;Acc:ZDB-GENE-131127-122]	ENSDARG00000028862	ENSORLP00000000764	ENSDARP00000127486
ENSORLG00000000621	ENSORLT00000000766	kcnb1	potassium voltage-gated channel, Shab-related subfamily, member 1 [Source:ZFIN;Acc:ZDB-GENE-090831-3]	ENSDARG00000060095	ENSORLP00000000766	ENSDARP00000127890
ENSORLG00000000622	ENSORLT00000000767	sumo1	small ubiquitin-related modifier 1 [Source:RefSeq peptide;Acc:NP_001165516]	ENSDARG00000044267	ENSORLP00000000767	ENSDARP00000064994
ENSORLG00000000623	ENSORLT00000000768	gdpd5a	glycerophosphodiester phosphodiesterase domain containing 5a [Source:ZFIN;Acc:ZDB-GENE-091204-253]	ENSDARG00000077284	ENSORLP00000000768	ENSDARP00000099233
ENSORLG00000000623	ENSORLT00000000769	gdpd5a	glycerophosphodiester phosphodiesterase domain containing 5a [Source:ZFIN;Acc:ZDB-GENE-091204-253]	ENSDARG00000077284	ENSORLP00000000768	ENSDARP00000099233
ENSORLG00000000623	ENSORLT00000000770	gdpd5a	glycerophosphodiester phosphodiesterase domain containing 5a [Source:ZFIN;Acc:ZDB-GENE-091204-253]	ENSDARG00000077284	ENSORLP00000000768	ENSDARP00000099233
ENSORLG00000000624	ENSORLT00000000771	gsr	glutathione reductase [Source:ZFIN;Acc:ZDB-GENE-050522-116]	ENSDARG00000019236	ENSORLP00000000771	ENSDARP00000108870
ENSORLG00000000625	ENSORLT00000000772	scamp3	secretory carrier membrane protein 3 [Source:ZFIN;Acc:ZDB-GENE-041114-33]	ENSDARG00000016765	ENSORLP00000000772	ENSDARP00000011289
ENSORLG00000000626	ENSORLT00000000773	cd82a	CD82 molecule a [Source:ZFIN;Acc:ZDB-GENE-030131-2818]	ENSDARG00000019098	ENSORLP00000000773	ENSDARP00000124595
ENSORLG00000000626	ENSORLT00000000775	cd82a	CD82 molecule a [Source:ZFIN;Acc:ZDB-GENE-030131-2818]	ENSDARG00000019098	ENSORLP00000000773	ENSDARP00000124595
ENSORLG00000000628	ENSORLT00000000776	dennd2c	DENN/MADD domain containing 2C [Source:ZFIN;Acc:ZDB-GENE-081105-71]	ENSDARG00000073738	ENSORLP00000000778	ENSDARP00000121096
ENSORLG00000000628	ENSORLT00000000778	dennd2c	DENN/MADD domain containing 2C [Source:ZFIN;Acc:ZDB-GENE-081105-71]	ENSDARG00000073738	ENSORLP00000000778	ENSDARP00000121096
ENSORLG00000000630	ENSORLT00000000782	pi4kaa	phosphatidylinositol 4-kinase, catalytic, alpha a [Source:ZFIN;Acc:ZDB-GENE-100204-2]	ENSDARG00000076724	ENSORLP00000000782	ENSDARP00000100989
ENSORLG00000000632	ENSORLT00000000780	uqcrfs1	ubiquinol-cytochrome c reductase, Rieske iron-sulfur polypeptide 1 [Source:ZFIN;Acc:ZDB-GENE-040426-2060]	ENSDARG00000007745	ENSORLP00000000780	ENSDARP00000011707
ENSORLG00000000633	ENSORLT00000000781	vox	ventral homeobox [Source:ZFIN;Acc:ZDB-GENE-010108-1]	ENSDARG00000099761	ENSORLP00000000781	ENSDARP00000131684
ENSORLG00000000634	ENSORLT00000000787	exoc1	exocyst complex component 1 [Source:ZFIN;Acc:ZDB-GENE-030131-1057]	ENSDARG00000043019	ENSORLP00000000787	ENSDARP00000063153
ENSORLG00000000635	ENSORLT00000000783	hs3st1l1	heparan sulfate (glucosamine) 3-O-sulfotransferase 1-like1 [Source:ZFIN;Acc:ZDB-GENE-070202-2]	ENSDARG00000098107	ENSORLP00000000783	ENSDARP00000133673
ENSORLG00000000636	ENSORLT00000000793	notch1b	notch 1b [Source:ZFIN;Acc:ZDB-GENE-990415-183]	ENSDARG00000052094	ENSORLP00000000793	ENSDARP00000137615
ENSORLG00000000638	ENSORLT00000000785	ndufb9	NADH dehydrogenase (ubiquinone) 1 beta subcomplex, 9 [Source:ZFIN;Acc:ZDB-GENE-030131-8364]	ENSDARG00000041314	ENSORLP00000000785	ENSDARP00000060549
ENSORLG00000000639	ENSORLT00000000809	myh10 (1 of 2)	myosin, heavy chain 10, non-muscle [Source:ZFIN;Acc:ZDB-GENE-030616-162]	ENSDARG00000000103	ENSORLP00000000809	ENSDARP00000125918
ENSORLG00000000639	ENSORLT00000000812	myh10 (1 of 2)	myosin, heavy chain 10, non-muscle [Source:ZFIN;Acc:ZDB-GENE-030616-162]	ENSDARG00000000103	ENSORLP00000000809	ENSDARP00000125918
ENSORLG00000000640	ENSORLT00000000791	ints4	integrator complex subunit 4 [Source:ZFIN;Acc:ZDB-GENE-120215-81]	ENSDARG00000102953	ENSORLP00000000791	ENSDARP00000139159
ENSORLG00000000642	ENSORLT00000000788	rasl12	RAS-like, family 12 [Source:ZFIN;Acc:ZDB-GENE-040426-1201]	ENSDARG00000002701	ENSORLP00000000788	ENSDARP00000022937
ENSORLG00000000644	ENSORLT00000000790	dntt	deoxynucleotidyltransferase, terminal [Source:ZFIN;Acc:ZDB-GENE-071020-1]	ENSDARG00000038540	ENSORLP00000000790	ENSDARP00000056244
ENSORLG00000000645	ENSORLT00000000792	KBTBD13 (1 of 2)	kelch repeat and BTB (POZ) domain containing 13 [Source:HGNC Symbol;Acc:HGNC:37227]	ENSDARG00000076449	ENSORLP00000000792	ENSDARP00000105743
ENSORLG00000000647	ENSORLT00000000795	tmem65	transmembrane protein 65 [Source:ZFIN;Acc:ZDB-GENE-081022-99]	ENSDARG00000076393	ENSORLP00000000795	ENSDARP00000100142
ENSORLG00000000648	ENSORLT00000000797	map3k2	mitogen-activated protein kinase kinase kinase 2 [Source:ZFIN;Acc:ZDB-GENE-120215-96]	ENSDARG00000062884	ENSORLP00000000801	ENSDARP00000125758
[truncated: 30,327 more rows]

## Sheet: matrix_new
homologous genes of zebrafish and medaka including deseq normalized counts (tmm) and pairwise differential expression data																												raw counts
remember: fdr only meaningful for medaka!																											mapped reads:	27026195	90086491	58057113	27231121	22377864	77604073	75623828	27426745	28883340	26590519	27717164	21388906	18149130	19263763	22850165	25268192	18956616	29065789	21443681	23722363	18559669	31840288
algorithm:
run deseq/deseq2 pipelines for zebrafish and medaka separately
for medaka: extract homologous zebrafish genes from biomart (biomart: http://www.ensembl.org/biomart/martview)
join with raw counts matrix
resort for zebrafish ids and remove genes without a homolog in zebrafish
join zebrafish and medaka raw counts matrices
perform deseq normalization (deseq_norm.r) on combined raw matrix
join separate deseq runs of medaka/zebrafish and combined deseq normalized matrix
rpkm:
add gene start/stop using biomart:
dataset: danio rerio
filter: input external reference ids: ensdar...
attributes: ensembl gene id, gene start, gene end
matrix.txt id	matrix.txt zeb_matrix.txt gene_name	matrix.txt zeb_matrix.txt gene_biotype	matrix.txt zeb_matrix.txt Description	matrix.txt zeb_matrix.txt group_concat(up.Protein)	matrix.txt zeb_matrix.txt group_concat(up.UniProt_Accession)	matrix.txt zeb_matrix.txt group_concat(up.UniProt_Name)	matrix.txt zeb_matrix.txt group_concat(up.Gene)	matrix.txt zeb_matrix.txt Zebrafish Ensembl Protein ID	matrix.txt zeb_matrix.txt group_concat(up.Ensembl_Transcript)	matrix.txt zeb_matrix.txt group_concat(up.Ensembl_Protein)	matrix.txt zeb_matrix.txt group_concat(up.Ensembl_Gene)	matrix.txt zebrafish_mart_export.txt Gene Start (bp)	matrix.txt zebrafish_mart_export.txt Gene End (bp)	matrix.txt zeb_matrix.txt Associated Gene Name	matrix.txt zeb_matrix.txt Description	matrix.txt zeb_matrix.txt gene_name	matrix.txt zeb_matrix.txt gene_biotype	matrix.txt zeb_matrix.txt group_concat(up.UniProt_Accession)	matrix.txt zeb_matrix.txt group_concat(up.UniProt_Name)	matrix.txt zeb_matrix.txt group_concat(up.Protein)	matrix.txt zeb_matrix.txt group_concat(up.Gene)	matrix.txt zeb_matrix.txt Ensembl gene id	matrix.txt zeb_matrix.txt group_concat(up.Ensembl_Transcript)	matrix.txt zeb_matrix.txt group_concat(up.Ensembl_Protein)	matrix.txt zeb_matrix.txt group_concat(up.Ensembl_Gene)	medaka_mart_export.txt Gene Start (bp)	medaka_mart_export.txt Gene End (bp)	matrix.txt zeb.counts.matrix a_0h_1	matrix.txt zeb.counts.matrix b_6h_ps_1	matrix.txt zeb.counts.matrix c_6h_pci_1	matrix.txt zeb.counts.matrix d_1d_ps_1	matrix.txt zeb.counts.matrix e_1d_pci_1	matrix.txt zeb.counts.matrix f_2d_ps_1	matrix.txt zeb.counts.matrix g_2d_pci_1	matrix.txt zeb.counts.matrix h_3d_ps_1	matrix.txt zeb.counts.matrix i_3d_pci_1	matrix.txt zeb.counts.matrix j_5d_ps_1	matrix.txt zeb.counts.matrix k_5d_pci_1	medaka.counts.matrix a_0h_1	medaka.counts.matrix a_0h_2	medaka.counts.matrix b_6hps_1	medaka.counts.matrix b_6hps_2	medaka.counts.matrix c_6hpci_1	medaka.counts.matrix c_6hpci_2	medaka.counts.matrix d_2dps_1	medaka.counts.matrix d_2dps_2	medaka.counts.matrix e_2dpci_1	medaka.counts.matrix e_2dpci_2	medaka.counts.matrix f_3dps_1
zebrafish														medaka														zebrafish											medaka
Zebrafish Ensembl Gene ID	gene_name	gene_biotype	Description	group_concat(up.Protein)	group_concat(up.UniProt_Accession)	group_concat(up.UniProt_Name)	group_concat(up.Gene)	Zebrafish Ensembl Protein ID	group_concat(up.Ensembl_Transcript)	group_concat(up.Ensembl_Protein)	group_concat(up.Ensembl_Gene)	gene start	gene stop	Associated Gene Name	Description	gene_name	gene_biotype	group_concat(up.UniProt_Accession)	group_concat(up.UniProt_Name)	group_concat(up.Protein)	group_concat(up.Gene)	Ensembl gene id	group_concat(up.Ensembl_Transcript)	group_concat(up.Ensembl_Protein)	group_concat(up.Ensembl_Gene)	gene start	gene stop	a_0h_1	b_6h_ps_1	c_6h_pci_1	d_1d_ps_1	e_1d_pci_1	f_2d_ps_1	g_2d_pci_1	h_3d_ps_1	i_3d_pci_1	j_5d_ps_1	k_5d_pci_1	a_0h_1	a_0h_2	b_6hps_1	b_6hps_2	c_6hpci_1	c_6hpci_2	d_2dps_1	d_2dps_2	e_2dpci_1	e_2dpci_2	f_3dps_1
ENSDARG00000009525	tial1	protein_coding	TIA1 cytotoxic granule-associated RNA binding protein-like 1	Uncharacterized protein,Uncharacterized protein,TIA1 cytotoxic granule-associated RNA binding protein-like 1 Uncharacterized protein	E9QEY1,E9QJJ0,Q7SXQ1	E9QEY1_DANRE,E9QJJ0_DANRE,Q7SXQ1_DANRE	tial1,tial1,tial1	ENSDARP00000122887	ENSDART00000131403,ENSDART00000135321,ENSDART00000022799	ENSDARP00000119428,ENSDARP00000122887,ENSDARP00000020234	ENSDARG00000009525,ENSDARG00000009525,ENSDARG00000009525	25341555	25354302	tial1	TIA1 cytotoxic granule-associated RNA binding protein-like 1	tial1	protein_coding	H2MFD4	H2MFD4_ORYLA	Uncharacterized protein		ENSORLG00000013798	ENSORLT00000017307	ENSORLP00000017306	ENSORLG00000013798	29377052	29386038	1796	3229	2755	1528	1486	3229	4560	1845	1979	1601	2132	418	412	572	608	1038	619	845	601	707	633	858
ENSDARG00000070839	evi5b	protein_coding	ecotropic viral integration site 5b	Uncharacterized protein,Uncharacterized protein,Uncharacterized protein	E7FA51,E7FDM4,F1QTH9	E7FA51_DANRE,E7FDM4_DANRE,F1QTH9_DANRE	evi5b,evi5b,evi5b	ENSDARP00000101769	ENSDART00000124947,ENSDART00000104337,ENSDART00000111682	ENSDARP00000106064,ENSDARP00000095112,ENSDARP00000101769	ENSDARG00000070839,ENSDARG00000070839,ENSDARG00000070839	29019766	29095912	evi5b	ecotropic viral integration site 5b	evi5a	protein_coding	H2MFD1	H2MFD1_ORYLA	Uncharacterized protein		ENSORLG00000013797	ENSORLT00000017304	ENSORLP00000017303	ENSORLG00000013797	25380101	25406765	323	347	248	162	242	396	905	338	312	248	389	228	192	367	273	454	316	415	271	377	278	444
ENSDARG00000002967	pdap1b	protein_coding	pdgfa associated protein 1b	Uncharacterized protein	F1Q7P7	F1Q7P7_DANRE	pdap1b pdap1	ENSDARP00000021565	ENSDART00000018626	ENSDARP00000021565	ENSDARG00000002967	40135846	40142886	pdap1b	pdgfa associated protein 1b	pdap1b	protein_coding	H2MFC8	H2MFC8_ORYLA	Uncharacterized protein	LOC101173868	ENSORLG00000013795	ENSORLT00000017301	ENSORLP00000017300	ENSORLG00000013795	19201781	19206119	406	2007	1340	582	535	1507	1761	471	556	378	507	440	394	802	1040	1229	950	1081	828	1035	809	1070
ENSDARG00000042627	nhsl1b	protein_coding	NHS-like 1b	Uncharacterized protein,Uncharacterized protein	E7EXR7,F1R6W8	E7EXR7_DANRE,F1R6W8_DANRE	nhsl1b OTTDARG00000005616,nhsl1b	ENSDARP00000062531	ENSDART00000062532,ENSDART00000145066	ENSDARP00000062531,ENSDARP00000119066	ENSDARG00000042627,ENSDARG00000042627	30822700	30987041	nhsl1b	NHS-like 1b	nhsl1b	protein_coding	H2MFC4	H2MFC4_ORYLA	Uncharacterized protein		ENSORLG00000013793	ENSORLT00000017297	ENSORLP00000017296	ENSORLG00000013793	7379360	7395283	132	142	149	56	309	112	877	126	281	46	211	813	635	909	620	1151	590	922	379	636	508	1512
ENSDARG00000026634	ehmt1b	protein_coding	euchromatic histone-lysine N-methyltransferase 1b	Uncharacterized protein,Uncharacterized protein	F1QJX1,F1QUP3	F1QJX1_DANRE,F1QUP3_DANRE	ehmt1b,ehmt1b	ENSDARP00000111271	ENSDART00000123047,ENSDART00000124223	ENSDARP00000111271,ENSDARP00000110328	ENSDARG00000026634,ENSDARG00000026634	14547518	14595390	ehmt1b	euchromatic histone-lysine N-methyltransferase 1b	ehmt1b	protein_coding	H2MFC5	H2MFC5_ORYLA	Uncharacterized protein		ENSORLG00000013792	ENSORLT00000017298	ENSORLP00000017297	ENSORLG00000013792	25500672	25521327	401	736	621	254	364	1003	1615	509	370	272	534	162	147	208	209	303	156	452	376	377	320	477
ENSDARG00000044565	ola1	protein_coding	Obg-like ATPase 1	Obg-like ATPase 1,Obg-like ATPase 1	E9QI77,Q7ZU42	E9QI77_DANRE,OLA1_DANRE	ola1,ola1 zgc:55768	ENSDARP00000045298	ENSDART00000135093,ENSDART00000045299	ENSDARP00000118669,ENSDARP00000045298	ENSDARG00000044565,ENSDARG00000044565	10505839	10518080	ola1	Obg-like ATPase 1	ola1	protein_coding	H2MFC0	H2MFC0_ORYLA	Uncharacterized protein		ENSORLG00000013788	ENSORLT00000017293	ENSORLP00000017292	ENSORLG00000013788	7855752	7857073	2209	4511	3030	2759	2976	4266	7588	2186	4105	3191	3627	398	338	296	376	497	342	633	442	608	515	626
ENSDARG00000101579	epc1a	protein_coding	enhancer of polycomb homolog 1 (Drosophila)					ENSDARP00000131685				40925462	40975885	EPC1 (2 of 2)	enhancer of polycomb homolog 1 (Drosophila)	epc1b	protein_coding	H2MFB8	H2MFB8_ORYLA	Enhancer of polycomb homolog	EPC1 (2 of 2)	ENSORLG00000013786	ENSORLT00000017291	ENSORLP00000017290	ENSORLG00000013786	24025771	24042773	477	1435	911	567	469	1131	1753	927	574	436	741	104	77	133	76	180	101	151	118	167	125	223
ENSDARG00000018383	frzb	protein_coding	frizzled-related protein	Frizzled-related protein Fzb-1 Uncharacterized protein	Q9W6E0	Q9W6E0_DANRE	frzb fzb1	ENSDARP00000026312	ENSDART00000002633 ENSDART00000122177	ENSDARP00000026312	ENSDARG00000018383	45031080	45038196	frzb	frizzled-related protein	frzb	protein_coding	H2MFB2,H2MFB4,H2MFB6	H2MFB2_ORYLA,H2MFB4_ORYLA,H2MFB6_ORYLA	Uncharacterized protein,Uncharacterized protein,Uncharacterized protein	LOC101168409,LOC101168409,LOC101168409	ENSORLG00000013782	ENSORLT00000017285,ENSORLT00000017287,ENSORLT00000017289	ENSORLP00000017284,ENSORLP00000017286,ENSORLP00000017288	ENSORLG00000013782,ENSORLG00000013782,ENSORLG00000013782	14401888	14423369	1634	2867	3332	2879	821	3710	4177	2169	1328	1481	2090	4549	4539	2641	5329	5180	3280	7196	9098	7444	6024	8024
ENSDARG00000087793	si:dkey-54n8.2	protein_coding	si:dkey-54n8.2	Uncharacterized protein,Uncharacterized protein	E7F4B0,X1WFD3	E7F4B0_DANRE,X1WFD3_DANRE	si:dkey-54n8.2,si:dkey-54n8.2	ENSDARP00000111133	ENSDART00000127571,ENSDART00000154733	ENSDARP00000111133,ENSDARP00000128937	ENSDARG00000087793,ENSDARG00000087793	25641544	25649623	si:dkey-54n8.2 (2 of 2)	si:dkey-54n8.2	si:dkey-54n8.2	protein_coding	H2MFB0	H2MFB0_ORYLA	Uncharacterized protein		ENSORLG00000013781	ENSORLT00000017283	ENSORLP00000017282	ENSORLG00000013781	27033231	27034091	257	400	345	188	165	495	550	285	214	224	292	91	95	93	133	83	100	178	105	121	103	171
ENSDARG00000102769	CDH18	protein_coding	cadherin 18, type 2					ENSDARP00000138417				41814596	41965517	CDH18	cadherin 18, type 2	CDH18	protein_coding	H2MFA8	H2MFA8_ORYLA	Uncharacterized protein	CDH18	ENSORLG00000013779	ENSORLT00000017281	ENSORLP00000017280	ENSORLG00000013779	23646087	23728260	4	33	30	12	9	23	70	14	20	5	14	111	79	31	50	114	83	156	112	123	105	115
ENSDARG00000042623	acbd3	protein_coding	acyl-Coenzyme A binding domain containing 3	Uncharacterized protein,Acbd3 protein Acyl-Coenzyme A binding domain containing 3 Uncharacterized protein	Q5RHP5,Q7SYL2	Q5RHP5_DANRE,Q7SYL2_DANRE	acbd3,acbd3	ENSDARP00000132955	ENSDART00000062525,ENSDART00000127058	ENSDARP00000062524,ENSDARP00000106323	ENSDARG00000042623,ENSDARG00000042623	30799646	30819003	acbd3	acyl-Coenzyme A binding domain containing 3	acbd3	protein_coding	H2MFA5	H2MFA5_ORYLA	Uncharacterized protein	LOC101162649	ENSORLG00000013778	ENSORLT00000017278	ENSORLP00000017277	ENSORLG00000013778	7306157	7310726	687	2242	2290	577	1230	1978	4469	644	959	559	869	292	275	487	481	722	512	982	798	827	601	1029
ENSDARG00000052816	shmt1	protein_coding	serine hydroxymethyltransferase 1 (soluble)	Uncharacterized protein,Uncharacterized protein,Serine hydroxymethyltransferase	E9QBE1,E9QEK5,Q6NYR0	E9QBE1_DANRE,E9QEK5_DANRE,Q6NYR0_DANRE	shmt1,shmt1,shmt1	ENSDARP00000069223	ENSDART00000141578,ENSDART00000132225,ENSDART00000074737	ENSDARP00000123687,ENSDARP00000121832,ENSDARP00000069223	ENSDARG00000052816,ENSDARG00000052816,ENSDARG00000052816	40119071	40134213	shmt1	serine hydroxymethyltransferase 1 (soluble)	shmt1	protein_coding	H2MFA3	H2MFA3_ORYLA	Serine hydroxymethyltransferase	LOC101171582	ENSORLG00000013776	ENSORLT00000017276	ENSORLP00000017275	ENSORLG00000013776	19193252	19198489	71	222	190	223	652	349	1790	202	518	74	429	260	233	294	332	285	198	586	460	710	510	629
ENSDARG00000100487	nploc4	protein_coding	nuclear protein localization 4 homolog (S. cerevisiae)					ENSDARP00000133068				36260327	36282670	nploc4	nuclear protein localization 4 homolog (S. cerevisiae)	nploc4	protein_coding	H2MFA4	H2MFA4_ORYLA	Uncharacterized protein	LOC101163208	ENSORLG00000013774	ENSORLT00000017277	ENSORLP00000017276	ENSORLG00000013774	20450259	20460272	881	1604	1090	748	1177	1366	3072	993	990	765	1020	585	471	575	533	821	382	1076	630	933	668	1008
ENSDARG00000071044	zgc:153722	protein_coding	zgc:100832	Uncharacterized protein	F1QLE3	F1QLE3_DANRE	zgc:153722	ENSDARP00000095561	ENSDART00000104791	ENSDARP00000095561	ENSDARG00000071044	16835005	16861887	zgc:100832	zgc:100832	zgc:100832	protein_coding	H2MFA0	H2MFA0_ORYLA	Uncharacterized protein	LOC101167959	ENSORLG00000013772	ENSORLT00000017273	ENSORLP00000017272	ENSORLG00000013772	21007620	21012737	32	59	53	13	31	133	389	22	26	11	33	241	153	155	248	301	197	444	332	372	248	439
ENSDARG00000076014	ERC1	protein_coding	ELKS/RAB6-interacting/CAST family member 1b	Uncharacterized protein	E7F1B0	E7F1B0_DANRE	si:dkey-222l13.1 CU695020.1	ENSDARP00000027310	ENSDART00000086716 ENSDART00000148440	ENSDARP00000081151	ENSDARG00000076014	8204527	8515105	erc1b	ELKS/RAB6-interacting/CAST family member 1b	erc1b	protein_coding	H2MFA1,H2MFA6	H2MFA1_ORYLA,H2MFA6_ORYLA	Uncharacterized protein,Uncharacterized protein	LOC101162174,LOC101162174	ENSORLG00000013771	ENSORLT00000017274,ENSORLT00000017279	ENSORLP00000017273,ENSORLP00000017278	ENSORLG00000013771,ENSORLG00000013771	13898874	13955344	9	189	120	5	13	234	285	12	21	8	8	392	334	346	312	495	339	746	699	604	458	984
ENSDARG00000044627	alg8	protein_coding	ALG8, alpha-1,3-glucosyltransferase	Alg8 protein Asparagine-linked glycosylation 8 homolog (Yeast, alpha-1,3-glucosyltransferase) Uncharacterized protein	Q566T2	Q566T2_DANRE	alg8 si:rp71-1p14.2	ENSDARP00000131082	ENSDART00000065565	ENSDARP00000065564	ENSDARG00000044627	22855862	22887702	alg8	ALG8, alpha-1,3-glucosyltransferase	alg8	protein_coding	H2MF96	H2MF96_ORYLA	Uncharacterized protein	LOC101162467	ENSORLG00000013770	ENSORLT00000017269	ENSORLP00000017268	ENSORLG00000013770	24980389	24987430	41	182	111	87	214	167	734	111	163	32	111	90	57	113	132	197	156	253	109	223	165	170
ENSDARG00000070835	tnnc2	protein_coding	troponin C type 2 (fast)	Uncharacterized protein,Fast skeletal muscle troponin C Troponin C, fast skeletal Uncharacterized protein	E9QBF1,Q9I8U8	E9QBF1_DANRE,Q9I8U8_DANRE	tnnc2,tnnc2 tnnc	ENSDARP00000095111	ENSDART00000144047,ENSDART00000104336	ENSDARP00000123658,ENSDARP00000095111	ENSDARG00000070835,ENSDARG00000070835	20496318	20500956	tnnc2	troponin C type 2 (fast)	tnnc2	protein_coding	H2L8Q7,H2L8Q9,H2L8R0	H2L8Q7_ORYLA,H2L8Q9_ORYLA,H2L8R0_ORYLA	Uncharacterized protein,Uncharacterized protein,Uncharacterized protein	LOC101171829,LOC101171829,LOC101171829	ENSORLG00000001797	ENSORLT00000002237,ENSORLT00000002240,ENSORLT00000002241	ENSORLP00000002236,ENSORLP00000002239,ENSORLP00000002240	ENSORLG00000001797,ENSORLG00000001797,ENSORLG00000001797	4282424	4285314	1	7	5	1	20	8	55	9	17	0	13	32	24	29	30	29	34	34	27	25	24	31
ENSDARG00000101690	FP074874.1	protein_coding	ZFP28 zinc finger protein					ENSDARP00000141901				74772067	74779770	ZFP28 (3 of 6)	ZFP28 zinc finger protein	ddrgk1	protein_coding	H2L8Q6	H2L8Q6_ORYLA	Uncharacterized protein	ZNF585A (2 of 4)	ENSORLG00000001796	ENSORLT00000002236	ENSORLP00000002235	ENSORLG00000001796	18369866	18445054	11	25	17	9	40	24	89	16	11	21	41	8	1	3	6	11	11	17	7	8	8	18
ENSDARG00000053702	il2rgb	protein_coding	interleukin 2 receptor, gamma b	Interleukin 2 receptor gamma common.b Uncharacterized protein	A8WH91	A8WH91_DANRE	il2rgb il-2rgc.b	ENSDARP00000124621	ENSDART00000149435	ENSDARP00000124621	ENSDARG00000053702	30621944	30626970	il2rgb	interleukin 2 receptor, gamma b	il2rgb	protein_coding	H2L8Q4	H2L8Q4_ORYLA	Uncharacterized protein	LOC101156347	ENSORLG00000001795	ENSORLT00000002234	ENSORLP00000002233	ENSORLG00000001795	7778856	7783337	14	28	314	14	179	17	124	8	35	9	60	89	86	82	101	155	134	269	192	346	298	146
ENSDARG00000031198	hmg20a	protein_coding	high mobility group 20A	Uncharacterized protein Zgc:162335 protein,Uncharacterized protein	A3KNQ1,E9QEX0	A3KNQ1_DANRE,E9QEX0_DANRE	hmg20a zgc:162335,hmg20a	ENSDARP00000095483	ENSDART00000104712,ENSDART00000142934	ENSDARP00000095483,ENSDARP00000119454	ENSDARG00000031198,ENSDARG00000031198	7147635	7162306	hmg20a	high mobility group 20A	hmg20a	protein_coding	H2L8Q2,H2L8Q3,H2L8Q5	H2L8Q2_ORYLA,H2L8Q3_ORYLA,H2L8Q5_ORYLA	Uncharacterized protein,Uncharacterized protein,Uncharacterized protein	LOC101158691,LOC101158691,LOC101158691	ENSORLG00000001794	ENSORLT00000002232,ENSORLT00000002233,ENSORLT00000002235	ENSORLP00000002231,ENSORLP00000002232,ENSORLP00000002234	ENSORLG00000001794,ENSORLG00000001794,ENSORLG00000001794	4016600	4025418	152	113	115	73	205	154	433	182	212	116	191	295	234	271	364	285	265	395	301	391	264	440
ENSDARG00000077068	si:ch211-11p18.6	protein_coding	si:ch211-11p18.6	Uncharacterized protein,Uncharacterized protein,Uncharacterized protein	E7F3L5,F1QW67,F1QYL1	E7F3L5_DANRE,F1QW67_DANRE,F1QYL1_DANRE	si:ch211-11p18.6 si:ch211-11p18.1,si:ch211-11p18.6,si:ch211-11p18.6	ENSDARP00000117945	ENSDART00000106045,ENSDART00000134334,ENSDART00000139428	ENSDARP00000096823,ENSDARP00000122540,ENSDARP00000117945	ENSDARG00000077068,ENSDARG00000077068,ENSDARG00000077068	9360119	9426077	si:ch211-11p18.6 (1 of 4)	si:ch211-11p18.6	ddrgk1	protein_coding	H2L8P9	H2L8P9_ORYLA	Uncharacterized protein		ENSORLG00000001793	ENSORLT00000002229	ENSORLP00000002228	ENSORLG00000001793	18337013	18337528	62	143	346	33	128	88	384	61	89	44	123	2	3	1	6	4	7	14	6	22	16	11
ENSDARG00000090503	OMA1	protein_coding	OMA1 zinc metallopeptidase	Uncharacterized protein	A0A0A0MPT5	A0A0A0MPT5_DANRE	si:ch73-215a11.1	ENSDARP00000119103	ENSDART00000140792	ENSDARP00000119103	ENSDARG00000090503	9070940	9107366	OMA1	OMA1 zinc metallopeptidase	si:ch73-215a11.1	protein_coding	H2L8Q0	H2L8Q0_ORYLA	Uncharacterized protein	OMA1	ENSORLG00000001792	ENSORLT00000002230	ENSORLP00000002229	ENSORLG00000001792	4184472	4189482	172	227	133	63	50	344	297	122	50	38	82	35	30	46	55	44	26	101	75	77	48	113
ENSDARG00000056832	exo1	protein_coding	exonuclease 1	Exonuclease 1,Exonuclease 1,Exonuclease 1	E9QCH1,E9QIA0,F1QQM4	E9QCH1_DANRE,E9QIA0_DANRE,F1QQM4_DANRE	exo1,exo1,exo1	ENSDARP00000073846	ENSDART00000141523,ENSDART00000140022,ENSDART00000079390	ENSDARP00000117280,ENSDARP00000120931,ENSDARP00000073846	ENSDARG00000056832,ENSDARG00000056832,ENSDARG00000056832	22545867	22553535	exo1	exonuclease 1	exo1	protein_coding	H2L8Q1	H2L8Q1_ORYLA	Uncharacterized protein	LOC101157803	ENSORLG00000001791	ENSORLT00000002231	ENSORLP00000002230	ENSORLG00000001791	8807762	8816404	3	11	3	5	55	13	200	16	53	2	42	2	5	5	6	4	6	24	30	65	51	37
ENSDARG00000044874	zgc:92107	protein_coding	zgc:92107	Uncharacterized protein	A5WUS3	A5WUS3_DANRE	zgc:92107	ENSDARP00000111144	ENSDART00000129211	ENSDARP00000111144	ENSDARG00000044874	24757089	24804188	zgc:92107	zgc:92107	zgc:92107	protein_coding	H2MF94	H2MF94_ORYLA	Uncharacterized protein	LOC101156731	ENSORLG00000013769	ENSORLT00000017267	ENSORLP00000017266	ENSORLG00000013769	26739625	26771098	211	506	739	194	270	270	929	292	289	103	269	786	729	916	628	1459	871	1236	923	843	789	1413
ENSDARG00000063682	fhod3a	protein_coding	formin homology 2 domain containing 3a	Uncharacterized protein,Uncharacterized protein	E7F2A3,F6P4R0	E7F2A3_DANRE,F6P4R0_DANRE	fhod3a si:dkey-263h23.7,fhod3a si:dkey-263h23.7	ENSDARP00000087713	ENSDART00000093281,ENSDART00000146050	ENSDARP00000087713,ENSDARP00000119033	ENSDARG00000063682,ENSDARG00000063682	712092	769179	fhod3a	formin homology 2 domain containing 3a	fhod3a	protein_coding	H2MF95	H2MF95_ORYLA	Uncharacterized protein	FHOD3 (2 of 2)	ENSORLG00000013766	ENSORLT00000017268	ENSORLP00000017267	ENSORLG00000013766	26420050	26451393	7565	9479	5370	3462	2881	11215	5993	7109	4260	5121	5563	4008	3421	3239	3327	3352	1693	5774	3749	3178	2964	7400
ENSDARG00000020197	rpl5a	protein_coding	ribosomal protein L5	Ribosomal protein L5a Uncharacterized protein	Q7ZUI0	Q7ZUI0_DANRE	rpl5a	ENSDARP00000006085	ENSDART00000005944	ENSDARP00000006085	ENSDARG00000020197	10903677	10920022	RPL5 (2 of 2)	ribosomal protein L5	RPL5	protein_coding	H2MF90	H2MF90_ORYLA	Uncharacterized protein	RPL5 (2 of 2)	ENSORLG00000013764	ENSORLT00000017263	ENSORLP00000017262	ENSORLG00000013764	25363818	25368667	10411	22503	13678	15102	14503	22154	34757	13165	17754	10703	15769	21455	17542	13557	22263	18726	15627	24443	18741	22806	18084	28270
ENSDARG00000103004	tpra	protein_coding	translocated promoter region a, nuclear basket protein					ENSDARP00000141071				21153615	21208696	tpra	translocated promoter region a, nuclear basket protein	tpra	protein_coding	H2MF97	H2MF97_ORYLA	Uncharacterized protein		ENSORLG00000013763	ENSORLT00000017270	ENSORLP00000017269	ENSORLG00000013763	21633050	21656703	565	1028	710	463	874	952	2681	604	651	293	630	410	366	723	655	942	551	1422	1033	1087	861	1454
ENSDARG00000068217	stx2b	protein_coding	syntaxin 2b	Uncharacterized protein,Uncharacterized protein,Uncharacterized protein	E7F2P0,E9QC02,E9QEQ0	E7F2P0_DANRE,E9QC02_DANRE,E9QEQ0_DANRE	stx2b OTTDARG00000032638 si:dkey-245g2.3,stx2b si:dkey-245g2.3,stx2b si:dkey-245g2.3	ENSDARP00000089296	ENSDART00000098525,ENSDART00000132015,ENSDART00000143020	ENSDARP00000089296,ENSDARP00000123488,ENSDARP00000112766	ENSDARG00000068217,ENSDARG00000068217,ENSDARG00000068217	44217955	44230779	stx2b	syntaxin 2b	stx2b	protein_coding	H2MF88	H2MF88_ORYLA	Uncharacterized protein	LOC101166559	ENSORLG00000013760	ENSORLT00000017260	ENSORLP00000017259	ENSORLG00000013760	20078621	20086420	73	56	56	22	27	99	79	69	32	74	62	1276	946	306	722	400	295	725	652	367	798	1159
ENSDARG00000075382	slc9a6b	protein_coding	solute carrier family 9, subfamily A (NHE6, cation proton antiporter 6), member 6b	Sodium/hydrogen exchanger,Sodium/hydrogen exchanger	F1R354,F8W586	F1R354_DANRE,F8W586_DANRE	slc9a6b,slc9a6b	ENSDARP00000099786	ENSDART00000112956,ENSDART00000148617	ENSDARP00000099786,ENSDARP00000123753	ENSDARG00000075382,ENSDARG00000075382	26609461	26635278	slc9a6b	solute carrier family 9, subfamily A (NHE6, cation proton antiporter 6), member 6b	slc9a6b	protein_coding	H2L8P5	H2L8P5_ORYLA	Sodium/hydrogen exchanger	LOC101156110	ENSORLG00000001788	ENSORLT00000002225	ENSORLP00000002224	ENSORLG00000001788	7762828	7776900	175	195	91	83	75	212	202	168	127	142	159	160	151	166	149	241	130	274	198	198	216	288
ENSDARG00000053570	pr2y4l	protein_coding	pyrimidinergic receptor P2Y, G-protein coupled, 4-like	Uncharacterized protein	F1QB56	F1QB56_DANRE	pr2y4l	ENSDARP00000045017	ENSDART00000045018	ENSDARP00000045017	ENSDARG00000053570	32442251	32443702	pr2y4l	pyrimidinergic receptor P2Y, G-protein coupled, 4-like	pr2y4l	protein_coding	H2L8P0	H2L8P0_ORYLA	Uncharacterized protein	LOC101168051	ENSORLG00000001785	ENSORLT00000002220	ENSORLP00000002219	ENSORLG00000001785	7033469	7035501	12	17	8	3	4	22	85	8	5	8	9	63	41	40	46	47	37	146	126	199	222	133
ENSDARG00000105012	utp23	protein_coding	UTP23, small subunit (SSU) processome component, homolog (yeast)					ENSDARP00000130967				46371396	46377098	utp23	UTP23, small subunit (SSU) processome component, homolog (yeast)	utp23	protein_coding	H2L8N8,H2L8N9	H2L8N8_ORYLA,H2L8N9_ORYLA	Uncharacterized protein,Uncharacterized protein	LOC101175006,LOC101175006	ENSORLG00000001784	ENSORLT00000002218,ENSORLT00000002219	ENSORLP00000002217,ENSORLP00000002218	ENSORLG00000001784,ENSORLG00000001784	4349523	4351655	258	477	231	199	211	460	458	231	234	205	238	69	46	77	84	135	73	108	86	117	69	110
ENSDARG00000030957	yipf4	protein_coding	Yip1 domain family, member 4	Protein YIPF4	Q6NYF1	YIPF4_DANRE	yipf4 zgc:77069	ENSDARP00000045098	ENSDART00000045099	ENSDARP00000045098	ENSDARG00000030957	22557636	22565760	yipf4	Yip1 domain family, member 4	yipf4	protein_coding	H2L8N5	H2L8N5_ORYLA	Protein YIPF	LOC101162233	ENSORLG00000001782	ENSORLT00000002215	ENSORLP00000002214	ENSORLG00000001782	8793463	8798369	869	1862	1368	822	1000	1532	2106	973	993	953	910	534	403	493	662	619	558	892	603	752	596	800
ENSDARG00000035043	pfdn5	protein_coding	prefoldin 5	Pfdn5 protein Uncharacterized protein	A9JT16	A9JT16_DANRE	pfdn5	ENSDARP00000049721	ENSDART00000049722	ENSDARP00000049721	ENSDARG00000035043	39664052	39669186	pfdn5	prefoldin 5	pfdn5	protein_coding	H2L8N4,H2L8N7	H2L8N4_ORYLA,H2L8N7_ORYLA	Uncharacterized protein,Uncharacterized protein	LOC101158757,LOC101158757	ENSORLG00000001781	ENSORLT00000002214,ENSORLT00000002217	ENSORLP00000002213,ENSORLP00000002216	ENSORLG00000001781,ENSORLG00000001781	2893190	2896869	522	1594	942	716	1399	1380	3080	629	1238	869	1063	546	483	453	762	836	714	851	595	866	680	900
ENSDARG00000044573	cdc42	protein_coding	cell division cycle 42	Ras-like protein Cdc42a Uncharacterized protein,Cell division cycle 42 Uncharacterized protein,Cell division cycle 42 Uncharacterized protein	Q52WY2,Q6PFU4,Q6TH34	Q52WY2_DANRE,Q6PFU4_DANRE,Q6TH34_DANRE	cdc42,cdc42,cdc42 CDC42	ENSDARP00000129339	ENSDART00000053432 ENSDART00000154158,ENSDART00000155746,ENSDART00000130384	ENSDARP00000053431,ENSDARP00000129339,ENSDARP00000108306	ENSDARG00000044573,ENSDARG00000044573,ENSDARG00000044573	38858352	38886245	cdc42	cell division cycle 42	CDC42	protein_coding	H2MF83,H2MF85	H2MF83_ORYLA,H2MF85_ORYLA	Uncharacterized protein,Uncharacterized protein	CDC42,CDC42	ENSORLG00000013756	ENSORLT00000017255,ENSORLT00000017257	ENSORLP00000017254,ENSORLP00000017256	ENSORLG00000013756,ENSORLG00000013756	20981540	20991888	3309	9324	6645	3483	4360	8641	13693	3995	4478	2984	3912	409	309	402	366	590	418	1034	542	790	501	913
ENSDARG00000040917	cbfb	protein_coding	core-binding factor, beta subunit	Core binding factor B subunit Core binding factor beta subunit isoform 4 Core-binding factor, beta subunit Uncharacterized protein	Q98U16	Q98U16_DANRE	cbfb CBFB	ENSDARP00000138911	ENSDART00000059961	ENSDARP00000059960	ENSDARG00000040917	23004975	23083596	cbfb	core-binding factor, beta subunit	cbfb	protein_coding	H2MF82,H2MF84	H2MF82_ORYLA,H2MF84_ORYLA	Uncharacterized protein,Uncharacterized protein	LOC101157051,LOC101157051	ENSORLG00000013755	ENSORLT00000017254,ENSORLT00000017256	ENSORLP00000017253,ENSORLP00000017255	ENSORLG00000013755,ENSORLG00000013755	21307089	21346631	242	737	1258	328	2013	667	7233	608	1744	245	1440	80	86	92	114	254	266	244	182	387	317	156
ENSDARG00000018423	sulf2a	protein_coding	sulfatase 2a	Uncharacterized protein,Uncharacterized protein,Uncharacterized protein	A5WUS0,A5WUS1,A5WUS2	A5WUS0_DANRE,A5WUS1_DANRE,A5WUS2_DANRE	sulf2a sulf2,sulf2a sulf2,sulf2a sulf2	ENSDARP00000009647	ENSDART00000145647,ENSDART00000131431,ENSDART00000008038	ENSDARP00000119323,ENSDARP00000121581,ENSDARP00000009647	ENSDARG00000018423,ENSDARG00000018423,ENSDARG00000018423	24669853	24755609	sulf2a	sulfatase 2a	sulf2a	protein_coding	H2MF78	H2MF78_ORYLA	Uncharacterized protein	LOC101162832	ENSORLG00000013752	ENSORLT00000017250	ENSORLP00000017249	ENSORLG00000013752	26726858	26738016	134	380	255	289	79	688	583	169	267	59	307	11	14	6	12	4	0	5	10	4	16	19
ENSDARG00000040822	fundc1	protein_coding	FUN14 domain containing 1	FUN14 domain-containing protein 1,FUN14 domain-containing protein 1	B8A5Q5,Q6DH87 B8A5Q6	B8A5Q5_DANRE,FUND1_DANRE	fundc1,fundc1 si:ch211-222m21.2 zgc:92600	ENSDARP00000059836	ENSDART00000140779,ENSDART00000059837	ENSDARP00000120952,ENSDARP00000059836	ENSDARG00000040822,ENSDARG00000040822	33974364	33976015	fundc1	FUN14 domain containing 1	fundc1	protein_coding	H2MF74,H2MF75	H2MF74_ORYLA,H2MF75_ORYLA	Uncharacterized protein,Uncharacterized protein	LOC101160366,LOC101160366	ENSORLG00000013751	ENSORLT00000017246,ENSORLT00000017247	ENSORLP00000017245,ENSORLP00000017246	ENSORLG00000013751,ENSORLG00000013751	14377638	14382593	874	4090	2698	1312	904	3495	2892	1168	994	843	896	960	838	751	1069	906	644	1339	826	881	698	1305
ENSDARG00000101102	tprn	protein_coding	taperin					ENSDARP00000133185				53854512	53895469	tprn	taperin	tprn	protein_coding	H2MF73	H2MF73_ORYLA	Uncharacterized protein		ENSORLG00000013750	ENSORLT00000017245	ENSORLP00000017244	ENSORLG00000013750	25425987	25442843	17	33	48	7	27	30	169	12	23	2	32	103	128	93	123	148	88	156	119	117	153	116
ENSDARG00000063665	mat2al	protein_coding	methionine adenosyltransferase II, alpha-like	S-adenosylmethionine synthase	Q1RLT0	Q1RLT0_DANRE	mat2al zgc:136871	ENSDARP00000134387	ENSDART00000093228	ENSDARP00000087660	ENSDARG00000063665	4969330	4980652	mat2al	methionine adenosyltransferase II, alpha-like	mat2al	protein_coding	H2L8N2	H2L8N2_ORYLA	S-adenosylmethionine synthase	LOC101170772	ENSORLG00000001777	ENSORLT00000002212	ENSORLP00000002211	ENSORLG00000001777	1902312	1915109	66	85	52	65	127	123	470	148	187	114	205	90	59	127	187	154	129	192	121	160	127	223
ENSDARG00000079756	peak1	protein_coding	pseudopodium-enriched atypical kinase 1	Uncharacterized protein	E7F7V3	E7F7V3_DANRE	peak1	ENSDARP00000129280	ENSDART00000111151 ENSDART00000154404	ENSDARP00000103570	ENSDARG00000079756	7172760	7253783	peak1	pseudopodium-enriched atypical kinase 1	peak1	protein_coding	H2L8M9	H2L8M9_ORYLA	Uncharacterized protein	LOC101162043	ENSORLG00000001774	ENSORLT00000002207	ENSORLP00000002206	ENSORLG00000001774	3891062	3895468	105	1014	1444	40	93	737	1717	61	129	48	98	180	154	401	175	660	526	359	245	255	192	255
ENSDARG00000054746	uggt1	protein_coding	UDP-glucose glycoprotein glucosyltransferase 1	Uncharacterized protein	F1R7F6	F1R7F6_DANRE	uggt1	ENSDARP00000107250	ENSDART00000123886	ENSDARP00000107250	ENSDARG00000054746	40976574	41035782	uggt1	UDP-glucose glycoprotein glucosyltransferase 1	uggt1	protein_coding	H2MF76	H2MF76_ORYLA	Uncharacterized protein	LOC101165928	ENSORLG00000013749	ENSORLT00000017248	ENSORLP00000017247	ENSORLG00000013749	7831623	7865376	154	550	328	231	820	915	3323	357	539	112	445	308	283	753	743	942	601	1257	943	1203	1029	1378
ENSDARG00000021343	wsb1	protein_coding	WD repeat and SOCS box containing 1	WD repeat and SOCS box-containing protein 1	Q7T2F6	WSB1_DANRE	wsb1	ENSDARP00000005989	ENSDART00000008854	ENSDARP00000005989	ENSDARG00000021343	31281042	31296583	wsb1	WD repeat and SOCS box containing 1	wsb1	protein_coding	H2MF70,H2MF72	H2MF70_ORYLA,H2MF72_ORYLA	Uncharacterized protein,Uncharacterized protein	LOC101161074,LOC101161074	ENSORLG00000013748	ENSORLT00000017242,ENSORLT00000017244	ENSORLP00000017241,ENSORLP00000017243	ENSORLG00000013748,ENSORLG00000013748	26803283	26823019	1909	6854	5371	3509	3217	3735	9074	2458	3872	1810	3241	343	271	510	533	914	762	812	624	776	533	804
ENSDARG00000026862	aktip	protein_coding	akt interacting protein	AKT-interacting protein,AKT-interacting protein,AKT-interacting protein,AKT-interacting protein	E9QCP8,E9QD70,F1QM05,Q7ZYX1 Q6P3I9	E9QCP8_DANRE,E9QD70_DANRE,F1QM05_DANRE,AKTIP_DANRE	aktip,aktip,aktip,aktip fts	ENSDARP00000122322	ENSDART00000138893,ENSDART00000138409,ENSDART00000136545,ENSDART00000029565 ENSDART00000146202	ENSDARP00000123202,ENSDARP00000117483,ENSDARP00000120501,ENSDARP00000029595	ENSDARG00000026862,ENSDARG00000026862,ENSDARG00000026862,ENSDARG00000026862	36195838	36212201	aktip	akt interacting protein	aktip	protein_coding	H2MF71	H2MF71_ORYLA	Uncharacterized protein	LOC101173850	ENSORLG00000013747	ENSORLT00000017243	ENSORLP00000017242	ENSORLG00000013747	28760947	28765569	832	1918	1298	748	645	1605	1902	923	826	832	909	195	185	215	301	327	239	350	260	309	216	402
ENSDARG00000104996	tmem203	protein_coding	transmembrane protein 203					ENSDARP00000131236				53850882	53852524	tmem203	transmembrane protein 203	tmem203	protein_coding	H2MF68	H2MF68_ORYLA	Uncharacterized protein	LOC101162696	ENSORLG00000013745	ENSORLT00000017239	ENSORLP00000017238	ENSORLG00000013745	25421295	25423492	138	579	427	192	176	352	480	150	141	119	146	193	138	150	210	190	144	240	191	235	159	262
ENSDARG00000028475	lin9	protein_coding	lin-9 DREAM MuvB core complex component	Lin9 protein Protein lin-9 homolog,Protein lin-9 homolog	Q08BJ0,Q5RHQ8	Q08BJ0_DANRE,LIN9_DANRE	lin9,lin9 si:dkey-206f10.4	ENSDARP00000127210	ENSDART00000045185,ENSDART00000152976	ENSDARP00000045184,ENSDARP00000127210	ENSDARG00000028475,ENSDARG00000028475	43794130	43818164	lin9	lin-9 DREAM MuvB core complex component	lin9	protein_coding	H2MF67,H2MF69	H2MF67_ORYLA,H2MF69_ORYLA	Uncharacterized protein,Uncharacterized protein	LOC101157584,LOC101157584	ENSORLG00000013744	ENSORLT00000017238,ENSORLT00000017240	ENSORLP00000017237,ENSORLP00000017239	ENSORLG00000013744,ENSORLG00000013744	7293008	7301034	75	223	180	126	156	140	437	117	111	62	125	83	62	111	112	154	113	211	130	188	145	191
ENSDARG00000020217	cpsf4	protein_coding	cleavage and polyadenylation specific factor 4	Uncharacterized protein	F1Q949	F1Q949_DANRE	cpsf4	ENSDARP00000007713	ENSDART00000017304	ENSDARP00000007713	ENSDARG00000020217	40147560	40153397	cpsf4	cleavage and polyadenylation specific factor 4	cpsf4	protein_coding	H2MF65,H2MF66	H2MF65_ORYLA,H2MF66_ORYLA	Uncharacterized protein,Uncharacterized protein	LOC101173062,LOC101173062	ENSORLG00000013743	ENSORLT00000017236,ENSORLT00000017237	ENSORLP00000017235,ENSORLP00000017236	ENSORLG00000013743,ENSORLG00000013743	19185997	19191810	344	613	349	261	368	608	943	383	369	326	368	246	192	238	307	368	249	450	339	402	267	485
ENSDARG00000100372	alad	protein_coding	aminolevulinate dehydratase					ENSDARP00000136768				53836383	53850726	alad	aminolevulinate dehydratase	alad	protein_coding	H2MF62	H2MF62_ORYLA	Delta-aminolevulinic acid dehydratase	LOC101162461	ENSORLG00000013741	ENSORLT00000017233	ENSORLP00000017232	ENSORLG00000013741	25407601	25414883	496	763	440	330	562	1040	1335	634	486	432	561	386	340	342	443	475	396	713	494	749	553	692
ENSDARG00000044626	ccdc90b	protein_coding	coiled-coil domain containing 90B	Uncharacterized protein	F1QGC9	F1QGC9_DANRE	ccdc90b	ENSDARP00000065562	ENSDART00000065563	ENSDARP00000065562	ENSDARG00000044626	22852284	22855519	ccdc90b	coiled-coil domain containing 90B	ccdc90b	protein_coding	H2MF58	H2MF58_ORYLA	Uncharacterized protein	LOC101162701	ENSORLG00000013736	ENSORLT00000017229	ENSORLP00000017228	ENSORLG00000013736	24973726	24980608	240	438	333	234	305	482	828	338	242	256	302	361	280	152	240	192	167	338	200	266	179	315
ENSDARG00000004174	cnot1	protein_coding	CCR4-NOT transcription complex, subunit 1	CCR4-NOT transcription complex subunit 1,CCR4-NOT transcription complex subunit 1,CCR4-NOT transcription complex subunit 1	F1QAM0,F1QFA6,F1R160	F1QAM0_DANRE,F1QFA6_DANRE,F1R160_DANRE	cnot1,cnot1,cnot1	ENSDARP00000111504	ENSDART00000017536,ENSDART00000125459,ENSDART00000141311	ENSDARP00000004298,ENSDARP00000111504,ENSDARP00000116639	ENSDARG00000004174,ENSDARG00000004174,ENSDARG00000004174	17217168	17250529	cnot1	CCR4-NOT transcription complex, subunit 1	cnot1	protein_coding	H2MF53,H2MF56	H2MF53_ORYLA,H2MF56_ORYLA	Uncharacterized protein,Uncharacterized protein	LOC101156649,LOC101156649	ENSORLG00000013734	ENSORLT00000017224,ENSORLT00000017227	ENSORLP00000017223,ENSORLP00000017226	ENSORLG00000013734,ENSORLG00000013734	21134118	21154937	3005	4643	4400	1773	2525	3780	8444	2482	2185	1527	2320	1842	1527	2980	1800	3798	2202	4102	3287	3214	2822	4923
ENSDARG00000045129	fkbp10b	protein_coding	FK506 binding protein 10b	FK506 binding protein 10 Uncharacterized protein,Peptidyl-prolyl cis-trans isomerase	B3DKC0,R4GDZ4	B3DKC0_DANRE,R4GDZ4_DANRE	fkbp10b fkbp10,fkbp10b	ENSDARP00000066366	ENSDART00000066367,ENSDART00000147186	ENSDARP00000066366,ENSDARP00000126704	ENSDARG00000045129,ENSDARG00000045129	13866983	13918734	fkbp10b	FK506 binding protein 10b	fkbp10b	protein_coding	H2MF54	H2MF54_ORYLA	Uncharacterized protein	LOC101159701	ENSORLG00000013733	ENSORLT00000017225	ENSORLP00000017224	ENSORLG00000013733	19125809	19132140	93	198	82	181	307	236	1282	304	664	76	492	919	1112	631	671	702	631	2301	2185	1941	1521	1830
ENSDARG00000103551	rnf213b	protein_coding	ring finger protein 213b					ENSDARP00000130736				36193087	36242090	rnf213b	ring finger protein 213b	rnf213b	protein_coding	H2MF55	H2MF55_ORYLA	Uncharacterized protein		ENSORLG00000013732	ENSORLT00000017226	ENSORLP00000017225	ENSORLG00000013732	20400057	20423703	209	665	110	93	146	588	1090	237	178	123	224	343	617	670	450	722	248	2476	1967	716	624	1807
ENSDARG00000075354	espl1	protein_coding	extra spindle pole bodies homolog 1 (S. cerevisiae)	Uncharacterized protein	E7FDD8	E7FDD8_DANRE	espl1	ENSDARP00000128879	ENSDART00000112361 ENSDART00000156645	ENSDARP00000098653	ENSDARG00000075354	39671314	39703429	espl1	extra spindle pole bodies homolog 1 (S. cerevisiae)	espl1	protein_coding	H2L8K9	H2L8K9_ORYLA	Uncharacterized protein		ENSORLG00000001751	ENSORLT00000002184	ENSORLP00000002183	ENSORLG00000001751	2868256	2891314	24	28	26	30	122	45	701	38	141	17	157	31	19	40	17	31	18	94	89	160	117	97
ENSDARG00000044216	fto	protein_coding	fat mass and obesity associated	Uncharacterized protein,Uncharacterized protein	E7F9A2,F1R5T4	E7F9A2_DANRE,F1R5T4_DANRE	fto,fto	ENSDARP00000107656	ENSDART00000064913,ENSDART00000130028	ENSDARP00000064912,ENSDARP00000107656	ENSDARG00000044216,ENSDARG00000044216	35839860	36087238	fto	fat mass and obesity associated	fto	protein_coding	H2MF49	H2MF49_ORYLA	Uncharacterized protein		ENSORLG00000013729	ENSORLT00000017220	ENSORLP00000017219	ENSORLG00000013729	28651497	28690137	298	389	219	149	125	575	497	259	275	301	310	118	92	85	94	109	64	154	132	126	94	199
ENSDARG00000044625	pcf11	protein_coding	PCF11 cleavage and polyadenylation factor subunit	Uncharacterized protein	F1QGD0	F1QGD0_DANRE	pcf11	ENSDARP00000065561	ENSDART00000065562	ENSDARP00000065561	ENSDARG00000044625	22842229	22851770	pcf11	PCF11 cleavage and polyadenylation factor subunit	pcf11	protein_coding	H2MF44	H2MF44_ORYLA	Uncharacterized protein		ENSORLG00000013725	ENSORLT00000017215	ENSORLP00000017214	ENSORLG00000013725	24963338	24973624	1260	2519	2905	663	978	2390	3286	898	1584	1072	1598	1189	970	1580	1336	1709	1251	2105	1446	1463	1166	2127
ENSDARG00000101076	irx3a	protein_coding	iroquois homeobox 3a					ENSDARP00000139882				35770017	35773362	irx3a	iroquois homeobox 3a	irx3a	protein_coding	H2MF42	H2MF42_ORYLA	Uncharacterized protein	LOC101162111	ENSORLG00000013724	ENSORLT00000017213	ENSORLP00000017212	ENSORLG00000013724	28407606	28409356	37	57	49	38	11	48	124	18	22	12	24	178	169	194	164	248	106	268	168	185	136	316
ENSDARG00000023712	mao	protein_coding	monoamine oxidase	Amine oxidase [flavin-containing]	Q6NSN2 Q804D6	AOF_DANRE	mao zgc:85761	ENSDARP00000032834	ENSDART00000028225	ENSDARP00000032834	ENSDARG00000023712	33851779	33916787	mao	monoamine oxidase	mao	protein_coding	H2MF43	H2MF43_ORYLA	Uncharacterized protein	LOC101167909	ENSORLG00000013721	ENSORLT00000017214	ENSORLP00000017213	ENSORLG00000013721	14244713	14265650	716	984	652	650	502	2264	1661	822	1059	805	1010	325	340	297	254	169	163	778	590	539	361	1106
ENSDARG00000105217	si:dkey-9i5.5	protein_coding	Uncharacterized protein					ENSDARP00000135246				63148826	63209802		Uncharacterized protein	ddrgk1	protein_coding	H2L8K0,H2L8K2,H2L8K3	H2L8K0_ORYLA,H2L8K2_ORYLA,H2L8K3_ORYLA	Uncharacterized protein,Uncharacterized protein,Uncharacterized protein	,,	ENSORLG00000001749	ENSORLT00000002175,ENSORLT00000002177,ENSORLT00000002178	ENSORLP00000002174,ENSORLP00000002176,ENSORLP00000002177	ENSORLG00000001749,ENSORLG00000001749,ENSORLG00000001749	18217833	18300913	4	5	8	5	4	7	22	5	3	0	9	81	72	121	167	142	93	173	108	158	123	184
ENSDARG00000074680	rims1a	protein_coding	regulating synaptic membrane exocytosis 1a	Uncharacterized protein,Uncharacterized protein,Uncharacterized protein,Uncharacterized protein,Uncharacterized protein	E9QHR1,F1QVX7,F1R2U5,F1R7Z9,F1RCJ3	E9QHR1_DANRE,F1QVX7_DANRE,F1R2U5_DANRE,F1R7Z9_DANRE,F1RCJ3_DANRE	rims1a,rims1a,rims1a,rims1a,rims1a	ENSDARP00000100116	ENSDART00000131631,ENSDART00000142568,ENSDART00000134494,ENSDART00000141035,ENSDART00000112553	ENSDARP00000122145,ENSDARP00000122960,ENSDARP00000119484,ENSDARP00000121847,ENSDARP00000100116	ENSDARG00000074680,ENSDARG00000074680,ENSDARG00000074680,ENSDARG00000074680,ENSDARG00000074680	27502143	27636880	rims1a	regulating synaptic membrane exocytosis 1a	rims1a	protein_coding	H2L8K4	H2L8K4_ORYLA	Uncharacterized protein		ENSORLG00000001748	ENSORLT00000002179	ENSORLP00000002178	ENSORLG00000001748	7823771	7890286	101	82	33	20	31	135	179	180	111	97	140	5	1	5	2	6	3	16	10	16	18	7
ENSDARG00000104702	cat	protein_coding	catalase					ENSDARP00000134519				7318706	7328383	cat	catalase	cat	protein_coding	H2L8K1	H2L8K1_ORYLA	Catalase	LOC101158017	ENSORLG00000001746	ENSORLT00000002176	ENSORLP00000002175	ENSORLG00000001746	3853108	3863480	2627	2541	1229	1217	1729	2459	2074	2258	1771	3404	2817	3109	2472	2219	3057	2143	1524	2472	1606	1384	1382	3203
ENSDARG00000079333	cd40lg	protein_coding	CD40 ligand	CD154 Uncharacterized protein	B8YI05	B8YI05_DANRE	cd40lg	ENSDARP00000098917	ENSDART00000109063	ENSDARP00000098917	ENSDARG00000079333	31448419	31457666	cd40lg	CD40 ligand	cd40lg	protein_coding	H2L8J8	H2L8J8_ORYLA	Uncharacterized protein		ENSORLG00000001744	ENSORLT00000002172	ENSORLP00000002171	ENSORLG00000001744	6873265	6874656	3	12	9	8	12	9	19	5	4	7	24	24	22	14	29	21	18	36	25	26	25	15
ENSDARG00000102478	ADAMTS7	protein_coding	Uncharacterized protein					ENSDARP00000134271				56844937	56991900		Uncharacterized protein	ADAMTS7	protein_coding	H2L8J2	H2L8J2_ORYLA	Uncharacterized protein	ADAMTS7	ENSORLG00000001743	ENSORLT00000002166	ENSORLP00000002165	ENSORLG00000001743	10040974	10073693	11	22	13	4	10	59	58	17	22	3	18	14	7	14	7	12	5	28	17	19	12	51
ENSDARG00000056653	fhl1b	protein_coding	four and a half LIM domains 1b	Uncharacterized protein	F1Q7A2	F1Q7A2_DANRE	fhl1b fhl	ENSDARP00000073643	ENSDART00000079187 ENSDART00000134322	ENSDARP00000073643	ENSDARG00000056653	26636305	26659325	fhl1b	four and a half LIM domains 1b	fhl1b	protein_coding	H2L8I9	H2L8I9_ORYLA	Uncharacterized protein	LOC101155872	ENSORLG00000001741	ENSORLT00000002163	ENSORLP00000002162	ENSORLG00000001741	7743856	7746488	792	1016	807	543	549	1174	1587	655	756	587	852	23	14	6	12	13	19	63	61	52	53	91
ENSDARG00000054199	mthfd2l	protein_coding	methylenetetrahydrofolate dehydrogenase (NADP+ dependent) 2-like	Uncharacterized protein,Uncharacterized protein	E9QC23,F1QXT9	E9QC23_DANRE,F1QXT9_DANRE	mthfd2l,mthfd2l	ENSDARP00000139003	ENSDART00000146901,ENSDART00000076350	ENSDARP00000123417,ENSDARP00000070824	ENSDARG00000054199,ENSDARG00000054199	32380598	32395834	mthfd2l	methylenetetrahydrofolate dehydrogenase (NADP+ dependent) 2-like	mthfd2l	protein_coding	H2L8I7	H2L8I7_ORYLA	Uncharacterized protein	LOC101165643	ENSORLG00000001740	ENSORLT00000002161	ENSORLP00000002160	ENSORLG00000001740	4542688	4553493	18	34	17	10	7	56	20	14	20	9	20	16	9	14	16	24	1	40	8	26	14	20
ENSDARG00000040764	id1	protein_coding	inhibitor of DNA binding 1	Id1 protein Uncharacterized protein	Q6IQW5	Q6IQW5_DANRE	id1	ENSDARP00000059731	ENSDART00000059732	ENSDARP00000059731	ENSDARG00000040764	18541849	18542961	id1	inhibitor of DNA binding 1	id1	protein_coding	H2MF38	H2MF38_ORYLA	Uncharacterized protein	LOC101161879	ENSORLG00000013719	ENSORLT00000017209	ENSORLP00000017208	ENSORLG00000013719	26643637	26644638	127	1325	1089	651	635	773	2717	283	463	172	571	738	611	497	871	648	433	2585	1896	2217	1217	2403
ENSDARG00000105098	dr1	protein_coding	down-regulator of transcription 1					ENSDARP00000135530				23955612	23966867	dr1	down-regulator of transcription 1	dr1	protein_coding	H2MF36	H2MF36_ORYLA	Uncharacterized protein	LOC101168111	ENSORLG00000013717	ENSORLT00000017207	ENSORLP00000017206	ENSORLG00000013717	25335831	25338137	204	519	541	272	416	660	1437	332	319	157	344	80	78	87	111	148	121	175	100	160	105	223
ENSDARG00000037867	si:ch211-194i10.5	protein_coding	si:ch211-194i10.5	Uncharacterized protein	F6P873	F6P873_DANRE	si:ch211-194i10.5	ENSDARP00000055185	ENSDART00000055186	ENSDARP00000055185	ENSDARG00000037867	40154927	40159609	si:ch211-194i10.5	si:ch211-194i10.5	si:dkey-21c1.4	protein_coding	H2MF35	H2MF35_ORYLA	Uncharacterized protein	ATP5J2	ENSORLG00000013716	ENSORLT00000017206	ENSORLP00000017205	ENSORLG00000013716	19182994	19185935	6811	12403	4998	8859	5006	10728	5966	7017	6485	6470	5447	2690	2283	2224	3358	2449	2192	3092	2156	2027	1503	3412
ENSDARG00000045801	fbxl14b	protein_coding	F-box and leucine-rich repeat protein 14b	F-box and leucine-rich repeat protein 14b Uncharacterized protein	Q5RH13	Q5RH13_DANRE	fbxl14b fbxl14	ENSDARP00000067321	ENSDART00000067322	ENSDARP00000067321	ENSDARG00000045801	8608601	8610925	fbxl14b	F-box and leucine-rich repeat protein 14b	FBXL14	protein_coding	H2MF33	H2MF33_ORYLA	Uncharacterized protein	LOC101161934	ENSORLG00000013715	ENSORLT00000017204	ENSORLP00000017203	ENSORLG00000013715	13718088	13720120	200	992	931	265	307	658	1408	385	320	146	296	169	161	110	114	107	100	250	205	237	213	308
ENSDARG00000076485	MYPN	protein_coding	myopalladin	Uncharacterized protein	F1R2H5	F1R2H5_DANRE		ENSDARP00000104336	ENSDART00000113583	ENSDARP00000104336	ENSDARG00000076485	49943456	49975434	MYPN	myopalladin	MYPN	protein_coding	H2MF34	H2MF34_ORYLA	Uncharacterized protein	MYPN	ENSORLG00000013714	ENSORLT00000017205	ENSORLP00000017204	ENSORLG00000013714	29337999	29363345	63	215	88	6	6	200	103	25	17	30	20	119	124	95	76	70	57	113	98	99	81	149
ENSDARG00000017400	klf1	protein_coding	Kruppel-like factor 1 (erythroid)	Kruppel-like factor d Uncharacterized protein	Q90XE6	Q90XE6_DANRE	klf1 klfd	ENSDARP00000020778	ENSDART00000011724	ENSDARP00000020778	ENSDARG00000017400	7894004	7905419	klf1	Kruppel-like factor 1 (erythroid)	klf1	protein_coding	H2MF32	H2MF32_ORYLA	Uncharacterized protein	LOC101166693	ENSORLG00000013713	ENSORLT00000017203	ENSORLP00000017202	ENSORLG00000013713	33523369	33525714	151	285	238	115	102	255	670	334	59	72	117	423	405	531	222	991	331	459	370	735	365	469
ENSDARG00000042620	zgc:162356	protein_coding	zgc:162356	Gstr1 protein Rho-class glutathione S-transferase Uncharacterized protein	Q1L907	Q1L907_DANRE	tfa gstR1 gstr1 zgc:162356	ENSDARP00000062517	ENSDART00000062518	ENSDARP00000062517	ENSDARG00000042620	770491	776267	zgc:162356 (3 of 3)	zgc:162356	zgc:162356	protein_coding	H2MF28	H2MF28_ORYLA	Uncharacterized protein	LOC101168100	ENSORLG00000013712	ENSORLT00000017199 ENSORLT00000017201	ENSORLP00000017198	ENSORLG00000013712	26390722	26396620	11415	22870	15641	8189	4440	19673	10305	9199	7584	10380	7415	53	64	34	57	36	43	89	56	91	42	81
ENSDARG00000034043	irx5a	protein_coding	iroquois homeobox 5a	Iroquois homeobox protein 5 Uncharacterized protein	Q1LXU5	Q1LXU5_DANRE	irx5a DKEY-224N5.2-001	ENSDARP00000043856	ENSDART00000043857	ENSDARP00000043856	ENSDARG00000034043	35435288	35438786	irx5a	iroquois homeobox 5a	irx5a	protein_coding	H2MF29	H2MF29_ORYLA	Uncharacterized protein	LOC101173451	ENSORLG00000013711	ENSORLT00000017200	ENSORLP00000017199	ENSORLG00000013711	28199704	28204173	275	1383	1024	1086	328	1286	1231	798	443	362	350	2821	2323	1071	1431	1105	646	2743	1835	1982	1693	3010
ENSDARG00000104393	NPR2	protein_coding	membrane guanylyl cyclase OLGC1 precursor					ENSDARP00000131437				53938900	54016006	npr2	membrane guanylyl cyclase OLGC1 precursor	npr2	protein_coding	H2MF31	H2MF31_ORYLA	Guanylate cyclase	npr2	ENSORLG00000013710	ENSORLT00000017202	ENSORLP00000017201	ENSORLG00000013710	25323703	25404249	159	181	122	123	116	231	408	256	267	151	468	336	333	315	494	467	339	1513	690	710	666	887
ENSDARG00000054833	nucb1	protein_coding	nucleobindin 1	Uncharacterized protein	F1QLH9	F1QLH9_DANRE	nucb1	ENSDARP00000133918	ENSDART00000077089	ENSDARP00000071557	ENSDARG00000054833	29785973	30022400	nucb1	nucleobindin 1	nucb1	protein_coding	H2L8I8,H2L8J3,H2L8J5,H2L8J6,H2L8J7	H2L8I8_ORYLA,H2L8J3_ORYLA,H2L8J5_ORYLA,H2L8J6_ORYLA,H2L8J7_ORYLA	Uncharacterized protein,Uncharacterized protein,Uncharacterized protein,Uncharacterized protein,Uncharacterized protein	LOC101169036,LOC101169036,LOC101169036,LOC101169036,LOC101169036	ENSORLG00000001739	ENSORLT00000002162,ENSORLT00000002167,ENSORLT00000002169,ENSORLT00000002170,ENSORLT00000002171	ENSORLP00000002161,ENSORLP00000002166,ENSORLP00000002168,ENSORLP00000002169,ENSORLP00000002170	ENSORLG00000001739,ENSORLG00000001739,ENSORLG00000001739,ENSORLG00000001739,ENSORLG00000001739	3187000	3193245	845	3506	2181	986	2365	2124	5986	1008	1987	775	1698	2057	1664	1708	2429	2195	1434	3016	2211	2709	1935	3153
ENSDARG00000006683	arhgef6	protein_coding	Rac/Cdc42 guanine nucleotide exchange factor (GEF) 6	Uncharacterized protein,Uncharacterized protein	E7F836,F8W5F0	E7F836_DANRE,F8W5F0_DANRE	arhgef6,arhgef6	ENSDARP00000007758	ENSDART00000003345,ENSDART00000148550	ENSDARP00000007758,ENSDARP00000123688	ENSDARG00000006683,ENSDARG00000006683	31459444	31514546	arhgef6	Rac/Cdc42 guanine nucleotide exchange factor (GEF) 6	arhgef6	protein_coding	H2L8I6,H2L8J0	H2L8I6_ORYLA,H2L8J0_ORYLA	Uncharacterized protein,Uncharacterized protein	LOC101166805,LOC101166805	ENSORLG00000001738	ENSORLT00000002160,ENSORLT00000002164	ENSORLP00000002159,ENSORLP00000002163	ENSORLG00000001738,ENSORLG00000001738	6841367	6870118	571	923	663	409	1086	1068	3022	533	810	535	900	252	173	359	375	741	454	400	402	430	402	621
ENSDARG00000101282	ZSWIM6	protein_coding	zinc finger, SWIM-type containing 6					ENSDARP00000133495				44416135	44542315	ZSWIM6 (1 of 2)	zinc finger, SWIM-type containing 6	ZSWIM6	protein_coding	H2L8I3,H2L8I5	H2L8I3_ORYLA,H2L8I5_ORYLA	Uncharacterized protein,Uncharacterized protein	LOC101165407,LOC101165407	ENSORLG00000001735	ENSORLT00000002157,ENSORLT00000002159	ENSORLP00000002156,ENSORLP00000002158	ENSORLG00000001735,ENSORLG00000001735	1847322	1860824	131	136	116	66	155	222	298	129	149	99	129	64	64	90	52	204	134	124	90	126	72	144
ENSDARG00000098726	rptor	protein_coding	regulatory associated protein of MTOR, complex 1					ENSDARP00000132117				17425590	17699769	rptor	regulatory associated protein of MTOR, complex 1	rptor	protein_coding	H2L8I4	H2L8I4_ORYLA	Uncharacterized protein	LOC101156464	ENSORLG00000001734	ENSORLT00000002158	ENSORLP00000002157	ENSORLG00000001734	3882243	3993708	302	433	304	193	254	472	809	337	242	179	279	354	260	247	239	295	210	546	359	397	379	589
ENSDARG00000094522	si:ch211-14c7.2	protein_coding	si:ch211-14c7.2	Uncharacterized protein	Q1L8A3	Q1L8A3_DANRE	si:ch211-14c7.2	ENSDARP00000122467	ENSDART00000141278	ENSDARP00000122467	ENSDARG00000094522	46196019	46210563	si:ch211-14c7.2	si:ch211-14c7.2	si:ch211-14c7.2	protein_coding	H2L8I0	H2L8I0_ORYLA	Uncharacterized protein		ENSORLG00000001733	ENSORLT00000002154	ENSORLP00000002153	ENSORLG00000001733	3550861	3561830	439	840	567	146	152	560	327	293	124	213	247	11	14	7	8	7	14	13	15	7	10	26
ENSDARG00000101115	med30	protein_coding	mediator complex subunit 30					ENSDARP00000141213				46779822	46824208	med30	mediator complex subunit 30	med30	protein_coding	H2L8H9	H2L8H9_ORYLA	Uncharacterized protein		ENSORLG00000001732	ENSORLT00000002153	ENSORLP00000002152	ENSORLG00000001732	4303837	4320397	450	656	315	366	304	721	732	395	528	540	506	176	149	146	142	165	131	234	157	225	155	257
ENSDARG00000102464	wnt5b	protein_coding	wingless-type MMTV integration site family, member 5b					ENSDARP00000134193				8531664	8662201	wnt5b	wingless-type MMTV integration site family, member 5b	WNT5B	protein_coding	O42122	WNT5B_ORYLA	Protein Wnt-5b	wnt5b	ENSORLG00000013709	ENSORLT00000017198	ENSORLP00000017197	ENSORLG00000013709	13688931	13703402	125	47	62	18	23	172	203	57	51	37	64	169	201	1386	1266	962	492	318	459	793	1246	271
ENSDARG00000001549	sp3a	protein_coding	sp3a transcription factor	Sp3 protein Uncharacterized protein,Uncharacterized protein,Uncharacterized protein	A4QP61,B0R082,F1R3M8	A4QP61_DANRE,B0R082_DANRE,F1R3M8_DANRE	sp3a sp3,sp3a,sp3a	ENSDARP00000107440	ENSDART00000001795,ENSDART00000123342,ENSDART00000131077	ENSDARP00000001137,ENSDARP00000110852,ENSDARP00000107440	ENSDARG00000001549,ENSDARG00000001549,ENSDARG00000001549	2756196	2771266	sp3a (1 of 2)	sp3a transcription factor	sp3b	protein_coding	H2MF24,H2MF25	H2MF24_ORYLA,H2MF25_ORYLA	Uncharacterized protein,Uncharacterized protein	LOC101157986,LOC101157986	ENSORLG00000013706	ENSORLT00000017194,ENSORLT00000017195	ENSORLP00000017193,ENSORLP00000017194	ENSORLG00000013706,ENSORLG00000013706	7824796	7829310	71	186	139	24	61	247	563	30	49	20	37	469	382	541	554	691	466	900	640	784	658	831
ENSDARG00000077404	ncoa3	protein_coding	nuclear receptor coactivator 3	Uncharacterized protein	F1QMV7	F1QMV7_DANRE	ncoa3	ENSDARP00000142017	ENSDART00000110621	ENSDARP00000102117	ENSDARG00000077404	18450079	18537227	ncoa3	nuclear receptor coactivator 3	ncoa3	protein_coding	H2MF27	H2MF27_ORYLA	Uncharacterized protein		ENSORLG00000013704	ENSORLT00000017197	ENSORLP00000017196	ENSORLG00000013704	26625045	26638592	884	1668	1094	511	781	1520	1818	860	704	759	808	669	570	1299	718	1115	661	1728	1072	961	1002	1893
ENSDARG00000044597	C21H17orf85	protein_coding	chromosome 17 open reading frame 85	Uncharacterized protein	F1QH50	F1QH50_DANRE	zgc:55870	ENSDARP00000065503	ENSDART00000065504	ENSDARP00000065503	ENSDARG00000044597	30959381	30977122	C17orf85	chromosome 17 open reading frame 85	zgc:55870	protein_coding	H2MF22	H2MF22_ORYLA	Uncharacterized protein	C17orf85	ENSORLG00000013703	ENSORLT00000017191	ENSORLP00000017190	ENSORLG00000013703	24949080	24958069	400	1037	1079	392	599	863	1851	451	437	318	453	272	310	363	348	507	327	523	327	594	403	404
ENSDARG00000007383	kcnk6	protein_coding	potassium channel, subfamily K, member 6	Uncharacterized protein	F1R312	F1R312_DANRE	kcnk6	ENSDARP00000025586	ENSDART00000021192	ENSDARP00000025586	ENSDARG00000007383	46173086	46185444	kcnk6	potassium channel, subfamily K, member 6	kcnk6	protein_coding	H2L8H6	H2L8H6_ORYLA	Uncharacterized protein	LOC101164174	ENSORLG00000001728	ENSORLT00000002149	ENSORLP00000002148	ENSORLG00000001728	3527623	3542837	214	535	335	122	154	294	831	199	248	180	262	22	29	11	25	26	28	34	29	44	34	26
ENSDARG00000013302	gpx8	protein_coding	glutathione peroxidase 8 (putative)	Glutathione peroxidase	F1QNX6	F1QNX6_DANRE	gpx8	ENSDARP00000011955	ENSDART00000005118	ENSDARP00000011955	ENSDARG00000013302	40143958	40149403	gpx8	glutathione peroxidase 8 (putative)	gpx8	protein_coding	H2L8H2	H2L8H2_ORYLA	Glutathione peroxidase	LOC101165150	ENSORLG00000001726	ENSORLT00000002145	ENSORLP00000002144	ENSORLG00000001726	4532080	4534278	47	52	21	38	73	111	416	96	104	44	136	119	99	83	152	82	91	195	134	197	136	218
ENSDARG00000053204	snx22	protein_coding	sorting nexin 22	Uncharacterized protein,Uncharacterized protein	E9QII5,F1Q9H4	E9QII5_DANRE,F1Q9H4_DANRE	snx22,snx22	ENSDARP00000069682	ENSDART00000136054,ENSDART00000075197	ENSDARP00000117167,ENSDARP00000069682	ENSDARG00000053204,ENSDARG00000053204	5865387	5883645	snx22	sorting nexin 22	snx22	protein_coding	H2L8H4	H2L8H4_ORYLA	Uncharacterized protein	LOC101160315	ENSORLG00000001725	ENSORLT00000002147	ENSORLP00000002146	ENSORLG00000001725	3554140	3564227	17	17	16	13	26	20	52	13	20	7	25	12	7	49	28	63	66	38	23	38	31	26
ENSDARG00000101019	EXT1	protein_coding	exostosin glycosyltransferase 1					ENSDARP00000131773				46829094	46865351	EXT1 (1 of 2)	exostosin glycosyltransferase 1	EXT1	protein_coding	H2L8H0	H2L8H0_ORYLA	Uncharacterized protein	EXT1 (1 of 2)	ENSORLG00000001724	ENSORLT00000002143	ENSORLP00000002142	ENSORLG00000001724	4217791	4260709	3	63	38	4	14	74	161	6	6	2	7	987	1011	767	836	1452	789	2108	1330	1496	1110	1585
ENSDARG00000037172	ddrgk1	protein_coding	DDRGK domain containing 1	DDRGK domain-containing protein 1	F1QA11	F1QA11_DANRE	ddrgk1	ENSDARP00000054056	ENSDART00000054057	ENSDARP00000054056	ENSDARG00000037172	1461624	1469404	ddrgk1	DDRGK domain containing 1	ddrgk1	protein_coding	H2L8H1,H2L8H3	H2L8H1_ORYLA,H2L8H3_ORYLA	Uncharacterized protein,Uncharacterized protein	LOC101158673,LOC101158673	ENSORLG00000001723	ENSORLT00000002144,ENSORLT00000002146	ENSORLP00000002143,ENSORLP00000002145	ENSORLG00000001723,ENSORLG00000001723	18206215	18209864	34	71	34	46	81	48	143	52	63	47	50	590	465	465	659	721	483	691	388	723	483	536
ENSDARG00000096829	blvrb	protein_coding	biliverdin reductase B	Uncharacterized protein,Uncharacterized protein	B8JMC0,B8JMC1	B8JMC0_DANRE,B8JMC1_DANRE	blvrb,blvrb	ENSDARP00000009817	ENSDART00000141287,ENSDART00000015034	ENSDARP00000116672,ENSDARP00000009817	ENSDARG00000096829,ENSDARG00000096829	46153487	46162090	blvrb	biliverdin reductase B	blvrb	protein_coding	H2L8G7,H2L8G9	H2L8G7_ORYLA,H2L8G9_ORYLA	Uncharacterized protein,Uncharacterized protein	LOC101163919,LOC101163919	ENSORLG00000001721	ENSORLT00000002140,ENSORLT00000002142	ENSORLP00000002139,ENSORLP00000002141	ENSORLG00000001721,ENSORLG00000001721	3516462	3521787	876	1065	1856	1236	1311	630	2127	1047	831	759	1037	1714	1984	2103	1650	4306	2770	1947	1331	4208	2228	1400
ENSDARG00000077584	cln6a	protein_coding	ceroid-lipofuscinosis, neuronal 6a	Uncharacterized protein	F1QTM4	F1QTM4_DANRE	cln6a	ENSDARP00000097692	ENSDART00000109872	ENSDARP00000097692	ENSDARG00000077584	34216421	34221131	cln6a	ceroid-lipofuscinosis, neuronal 6a	cln6a	protein_coding	H2L8G4	H2L8G4_ORYLA	Uncharacterized protein	LOC101166858	ENSORLG00000001720	ENSORLT00000002137	ENSORLP00000002136	ENSORLG00000001720	9944624	9961850	131	164	56	87	265	167	648	195	254	77	235	266	193	101	167	68	80	159	173	185	168	350
ENSDARG00000059933	ppap2b	protein_coding	phosphatidic acid phosphatase type 2B	Uncharacterized protein,Uncharacterized protein	F1Q6K0,F1QXJ0	F1Q6K0_DANRE,F1QXJ0_DANRE	ppap2b,ppap2b	ENSDARP00000078333	ENSDART00000083898,ENSDART00000145521	ENSDARP00000078333,ENSDARP00000114251	ENSDARG00000059933,ENSDARG00000059933	7977476	8036607	ppap2b	phosphatidic acid phosphatase type 2B	ppap2b	protein_coding	H2L8G2,H2L8G5	H2L8G2_ORYLA,H2L8G5_ORYLA	Uncharacterized protein,Uncharacterized protein	LOC101173452,LOC101173452	ENSORLG00000001717	ENSORLT00000002135,ENSORLT00000002138	ENSORLP00000002134,ENSORLP00000002137	ENSORLG00000001717,ENSORLG00000001717	3695178	3719654	2675	13966	10795	2564	2986	6120	16799	3809	5613	2421	6303	2131	1754	2247	2126	3799	2736	5552	3656	3590	2212	5756
ENSDARG00000063525	adpgk	protein_coding	ADP-dependent glucokinase	ADP-dependent glucokinase Uncharacterized protein	A0JML7	A0JML7_DANRE	adpgk	ENSDARP00000122528	ENSDART00000113382 ENSDART00000143721	ENSDARP00000103574	ENSDARG00000063525	2553332	2570512	adpgk	ADP-dependent glucokinase	adpgk	protein_coding	H2L8G1	H2L8G1_ORYLA	Uncharacterized protein	LOC101160066	ENSORLG00000001716	ENSORLT00000002134	ENSORLP00000002133	ENSORLG00000001716	3544394	3551976	94	185	74	83	349	284	1280	167	223	39	203	84	86	99	140	137	119	441	273	487	360	373
ENSDARG00000074645	ZCCHC6	protein_coding	zinc finger, CCHC domain containing 6	Uncharacterized protein	F1QDP4	F1QDP4_DANRE		ENSDARP00000098505	ENSDART00000109487	ENSDARP00000098505	ENSDARG00000074645	68686816	68713084	ZCCHC6	zinc finger, CCHC domain containing 6	ZCCHC6	protein_coding	H2L8F7	H2L8F7_ORYLA	Uncharacterized protein	ZCCHC6	ENSORLG00000001714	ENSORLT00000002130	ENSORLP00000002129	ENSORLG00000001714	4502713	4513765	68	189	104	13	8	285	500	14	9	8	19	365	245	397	226	446	255	696	555	395	338	885
ENSDARG00000060797	pfkmb	protein_coding	phosphofructokinase, muscle b	ATP-dependent 6-phosphofructokinase,ATP-dependent 6-phosphofructokinase	F1QVH5,F1R047	F1QVH5_DANRE,F1R047_DANRE	pfkmb,pfkmb	ENSDARP00000079712	ENSDART00000128374,ENSDART00000085277	ENSDARP00000110274,ENSDARP00000079712	ENSDARG00000060797,ENSDARG00000060797	39742181	39767459	pfkmb	phosphofructokinase, muscle b	pfkmb	protein_coding	H2L8G8	H2L8G8_ORYLA	ATP-dependent 6-phosphofructokinase	LOC101174339	ENSORLG00000001713	ENSORLT00000002141	ENSORLP00000002140	ENSORLG00000001713	2853407	2861889	11612	17100	11365	9072	4219	17248	7064	12357	8322	9344	7951	2698	1521	3791	3179	4338	1562	2522	1527	968	580	3337
ENSDARG00000100499	CPEB4	protein_coding	cytoplasmic polyadenylation element binding protein 4					ENSDARP00000137460				41452320	41508809	CPEB4 (1 of 2)	cytoplasmic polyadenylation element binding protein 4	CPEB4	protein_coding	H2L8F6,H2L8F8	H2L8F6_ORYLA,H2L8F8_ORYLA	Uncharacterized protein,Uncharacterized protein	CPEB4 (1 of 2),CPEB4 (1 of 2)	ENSORLG00000001711	ENSORLT00000002129,ENSORLT00000002131	ENSORLP00000002128,ENSORLP00000002130	ENSORLG00000001711,ENSORLG00000001711	7631655	7658657	831	4662	3740	255	231	3933	3713	431	369	199	365	84	66	142	71	140	153	67	157	58	66	243
ENSDARG00000098074	trip4	protein_coding	thyroid hormone receptor interactor 4					ENSDARP00000136535				52984582	53129633	trip4	thyroid hormone receptor interactor 4	trip4	protein_coding	H2L8F4	H2L8F4_ORYLA	Uncharacterized protein	LOC101165959	ENSORLG00000001710	ENSORLT00000002127	ENSORLP00000002126	ENSORLG00000001710	9886960	9895712	169	218	93	152	337	239	528	191	191	189	217	199	177	231	230	271	191	351	226	272	202	396
ENSDARG00000033950	lamb2l	protein_coding	laminin, beta 2-like	Uncharacterized protein,Uncharacterized protein	F1QD37,F1QKX8	F1QD37_DANRE,F1QKX8_DANRE	lamb2l,lamb2l	ENSDARP00000048365	ENSDART00000048366,ENSDART00000130856	ENSDARP00000048365,ENSDARP00000106594	ENSDARG00000033950,ENSDARG00000033950	20335227	20399428	lamb2l	laminin, beta 2-like	lamb2l	protein_coding	H2L8F5	H2L8F5_ORYLA	Uncharacterized protein		ENSORLG00000001709	ENSORLT00000002128	ENSORLP00000002127	ENSORLG00000001709	4178998	4214097	13	10	1	4	1	19	56	15	8	6	38	7	9	4	8	3	6	46	27	15	12	26
ENSDARG00000070553	rnmt	protein_coding	RNA (guanine-7-) methyltransferase	mRNA cap guanine-N7 methyltransferase	Q1MTD3	MCES_DANRE	rnmt si:ch211-105d11.3	ENSDARP00000083350	ENSDART00000088917 ENSDART00000103675	ENSDARP00000083350	ENSDARG00000070553	12730232	12762202	rnmt	RNA (guanine-7-) methyltransferase	rnmt	protein_coding	H2L8F2	H2L8F2_ORYLA	mRNA cap guanine-N7 methyltransferase	LOC101173558	ENSORLG00000001708	ENSORLT00000002125	ENSORLP00000002124	ENSORLG00000001708	3857159	3862222	373	712	472	355	543	846	1524	418	486	343	462	556	463	651	703	731	562	690	478	571	475	775
ENSDARG00000103020	PECAM1	protein_coding	platelet/endothelial cell adhesion molecule 1					ENSDARP00000131209				21671396	21723834	PECAM1 (1 of 2)	platelet/endothelial cell adhesion molecule 1	si:dkey-237i9.8	protein_coding	H2L8F0	H2L8F0_ORYLA	Uncharacterized protein	PECAM1 (1 of 2)	ENSORLG00000001707	ENSORLT00000002123	ENSORLP00000002122	ENSORLG00000001707	3856205	3877026	433	353	235	267	271	637	756	376	504	407	506	227	282	197	243	493	545	517	547	881	764	489
ENSDARG00000092798	ppib	protein_coding	peptidylprolyl isomerase B (cyclophilin B)	Peptidyl-prolyl cis-trans isomerase	F6NLI6	F6NLI6_DANRE	ppib	ENSDARP00000069300	ENSDART00000074814	ENSDARP00000069300	ENSDARG00000092798	5856028	5862793	ppib	peptidylprolyl isomerase B (cyclophilin B)	ppib	protein_coding	H2L8F1	H2L8F1_ORYLA	Peptidyl-prolyl cis-trans isomerase	LOC101157771	ENSORLG00000001706	ENSORLT00000002124	ENSORLP00000002123	ENSORLG00000001706	3533123	3539854	2372	7409	5138	3706	6103	7758	22520	3583	7829	2990	6489	4277	3388	2420	3739	3041	2765	5775	4546	6777	4778	6868
ENSDARG00000061352	bcl11aa	protein_coding	B-cell CLL/lymphoma 11Aa	Uncharacterized protein,B-cell CLL/lymphoma 11A Uncharacterized protein	B8A554,Q1RLR5	B8A554_DANRE,Q1RLR5_DANRE	bcl11aa,bcl11aa bcl11a	ENSDARP00000081860	ENSDART00000132521,ENSDART00000087426	ENSDARP00000119729,ENSDARP00000081860	ENSDARG00000061352,ENSDARG00000061352	25716078	25794774	bcl11aa	B-cell CLL/lymphoma 11Aa	bcl11ab	protein_coding	H2L8E7,H2L8E8	H2L8E7_ORYLA,H2L8E8_ORYLA	Uncharacterized protein,Uncharacterized protein	,	ENSORLG00000001704	ENSORLT00000002120,ENSORLT00000002121	ENSORLP00000002119,ENSORLP00000002120	ENSORLG00000001704,ENSORLG00000001704	7763080	7813402	131	195	147	50	25	126	128	77	50	75	83	15	21	40	21	69	57	24	26	12	18	39
ENSDARG00000051956	isca1	protein_coding	iron-sulfur cluster assembly 1	Iron-sulfur cluster assembly 1 homolog, mitochondrial	Q4QRC6	ISCA1_DANRE	isca1 hbld2 zgc:114185	ENSDARP00000068166	ENSDART00000073676	ENSDARP00000068166	ENSDARG00000051956	68656902	68665017	isca1	iron-sulfur cluster assembly 1	isca1	protein_coding	H2L8E4,H2L8E6	H2L8E4_ORYLA,H2L8E6_ORYLA	Uncharacterized protein,Uncharacterized protein	LOC101164565,LOC101164565	ENSORLG00000001702	ENSORLT00000002116,ENSORLT00000002118	ENSORLP00000002115,ENSORLP00000002117	ENSORLG00000001702,ENSORLG00000001702	4494489	4498925	557	1732	838	529	389	1704	891	568	586	672	534	694	537	644	650	977	760	494	286	403	288	438
ENSDARG00000022599	dnpep	protein_coding	aspartyl aminopeptidase	Uncharacterized protein,Uncharacterized protein,Uncharacterized protein,Uncharacterized protein Zgc:55944	E9QEG2,E9QIJ1,F1QRP8,Q803B5	E9QEG2_DANRE,E9QIJ1_DANRE,F1QRP8_DANRE,Q803B5_DANRE	dnpep,dnpep,dnpep,dnpep zgc:55944	ENSDARP00000110484	ENSDART00000135974,ENSDART00000136006,ENSDART00000122487,ENSDART00000009382	ENSDARP00000121084,ENSDARP00000117154,ENSDARP00000110484,ENSDARP00000006244	ENSDARG00000022599,ENSDARG00000022599,ENSDARG00000022599,ENSDARG00000022599	13766864	13790901	dnpep	aspartyl aminopeptidase	dnpep	protein_coding	H2L8D9,H2L8E1	H2L8D9_ORYLA,H2L8E1_ORYLA	Uncharacterized protein,Uncharacterized protein	,	ENSORLG00000001701	ENSORLT00000002111,ENSORLT00000002113	ENSORLP00000002110,ENSORLP00000002112	ENSORLG00000001701,ENSORLG00000001701	18141079	18147322	931	888	455	800	916	952	1589	773	1016	1167	1069	243	193	254	283	287	210	414	263	380	253	346
ENSDARG00000104530	ZNF609	protein_coding	zinc finger protein 609					ENSDARP00000135486				53143788	53265141	ZNF609 (1 of 2)	zinc finger protein 609	ZNF609	protein_coding	H2L8D7	H2L8D7_ORYLA	Uncharacterized protein	LOC101166456	ENSORLG00000001700	ENSORLT00000002109	ENSORLP00000002108	ENSORLG00000001700	9673014	9732552	460	1400	996	242	576	1263	2740	558	569	340	623	209	123	298	153	362	164	331	366	231	221	720
ENSDARG00000037488	canx	protein_coding	calnexin	Uncharacterized protein	F1QKS4	F1QKS4_DANRE	canx	ENSDARP00000083454	ENSDART00000089021	ENSDARP00000083454	ENSDARG00000037488	16127085	16171210	canx	calnexin	canx	protein_coding	H2MWJ6,H2MWJ7,H2MWK1,H2MWK3	H2MWJ6_ORYLA,H2MWJ7_ORYLA,H2MWK1_ORYLA,H2MWK3_ORYLA	Uncharacterized protein,Uncharacterized protein,Uncharacterized protein,Uncharacterized protein	LOC101165199,LOC101165199,LOC101165199,LOC101165199	ENSORLG00000018595	ENSORLT00000023246,ENSORLT00000023247,ENSORLT00000023251,ENSORLT00000023253	ENSORLP00000023245,ENSORLP00000023246,ENSORLP00000023250,ENSORLP00000023252	ENSORLG00000018595,ENSORLG00000018595,ENSORLG00000018595,ENSORLG00000018595	10363	20444	2514	8843	6994	4050	11350	7935	33640	4354	6779	1636	5021	2616	2663	3121	3105	4072	3056	5916	4108	5688	4414	5763
ENSDARG00000045543	atp6v1f	protein_coding	ATPase, H+ transporting, lysosomal, V1 subunit F	V-type proton ATPase subunit F	Q6DRK0	Q6DRK0_DANRE	atp6v1f	ENSDARP00000066962	ENSDART00000066963	ENSDARP00000066962	ENSDARG00000045543	20058074	20074258	atp6v1f	ATPase, H+ transporting, lysosomal, V1 subunit F	atp6v1f	protein_coding	H2MWJ3	H2MWJ3_ORYLA	V-type proton ATPase subunit F	LOC101164034	ENSORLG00000018592	ENSORLT00000023242	ENSORLP00000023241	ENSORLG00000018592	2998	3924	313	673	262	458	1153	739	1879	390	695	308	483	961	920	713	1168	1003	1059	1245	913	1323	937	1277
ENSDARG00000027070	acbd4	protein_coding	acyl-CoA binding domain containing 4	Uncharacterized protein,Uncharacterized protein,Uncharacterized protein	E7F6L9,E9QHR9,F1QA31	E7F6L9_DANRE,E9QHR9_DANRE,F1QA31_DANRE	acbd4,acbd4,acbd4	ENSDARP00000097583	ENSDART00000110001,ENSDART00000138325,ENSDART00000038032 ENSDART00000150134	ENSDARP00000097583,ENSDARP00000122111,ENSDARP00000030051	ENSDARG00000027070,ENSDARG00000027070,ENSDARG00000027070	15526454	15577783	acbd4	acyl-CoA binding domain containing 4	acbd4	protein_coding	H2MWJ5	H2MWJ5_ORYLA	Acyl-CoA-binding domain-containing protein 5		ENSORLG00000018591	ENSORLT00000023244	ENSORLP00000023243	ENSORLG00000018591	1109301	1131107	6	36	69	6	81	16	13	9	3	11	7	129	52	160	226	167	113	193	67	179	86	172
ENSDARG00000012572	polr3f	protein_coding	polymerase (RNA) III (DNA directed) polypeptide F	Polr3f protein Uncharacterized protein	Q6NYQ9	Q6NYQ9_DANRE	polr3f	ENSDARP00000004882	ENSDART00000015512	ENSDARP00000004882	ENSDARG00000012572	25007116	25015479	polr3f	polymerase (RNA) III (DNA directed) polypeptide F	polr3f	protein_coding	H2MWJ0	H2MWJ0_ORYLA	Uncharacterized protein	LOC101166434	ENSORLG00000018589	ENSORLT00000023239	ENSORLP00000023238	ENSORLG00000018589	4008	5538	105	292	184	104	219	217	480	167	154	158	178	151	118	178	178	265	203	294	225	279	194	350
ENSDARG00000063731	rbm45	protein_coding	RNA binding motif protein 45	Uncharacterized protein,Uncharacterized protein	B0S522,F1QI07	B0S522_DANRE,F1QI07_DANRE	rbm45,rbm45	ENSDARP00000087847	ENSDART00000093415,ENSDART00000144096	ENSDARP00000087847,ENSDARP00000114678	ENSDARG00000063731,ENSDARG00000063731	1460764	1481591	rbm45	RNA binding motif protein 45	rbm45	protein_coding	H2MWI9,H2MWJ1	H2MWI9_ORYLA,H2MWJ1_ORYLA	Uncharacterized protein,Uncharacterized protein	LOC101172383,LOC101172383	ENSORLG00000018588	ENSORLT00000023238,ENSORLT00000023240	ENSORLP00000023237,ENSORLP00000023239	ENSORLG00000018588,ENSORLG00000018588	46284	50828	21	262	122	11	7	287	524	26	9	14	8	740	603	757	934	808	545	1110	728	876	614	1174
ENSDARG00000042428	gstt1a	protein_coding	glutathione S-transferase theta 1a	Uncharacterized protein,Uncharacterized protein	E7EZ94,E9QFP4	E7EZ94_DANRE,E9QFP4_DANRE	gstt1a,gstt1a	ENSDARP00000062219	ENSDART00000062220,ENSDART00000147332	ENSDARP00000062219,ENSDARP00000119211	ENSDARG00000042428,ENSDARG00000042428	30777879	30782034	gstt1a (1 of 2)	glutathione S-transferase theta 1a	gstt1a	protein_coding	H2MWI7	H2MWI7_ORYLA	Uncharacterized protein	LOC101173040	ENSORLG00000018586	ENSORLT00000023235	ENSORLP00000023234	ENSORLG00000018586	1026	4236	70	116	60	5	50	56	53	60	26	41	44	382	175	136	319	161	194	271	344	337	246	438
ENSDARG00000056525	bcar1	protein_coding	breast cancer anti-estrogen resistance 1	Uncharacterized protein Zgc:175192 protein,Uncharacterized protein	B5DE36,E7FDI1	B5DE36_DANRE,E7FDI1_DANRE	bcar1 zgc:175192,bcar1	ENSDARP00000106517	ENSDART00000128965,ENSDART00000126899	ENSDARP00000106517,ENSDARP00000106802	ENSDARG00000056525,ENSDARG00000056525	22617193	22699007	bcar1	breast cancer anti-estrogen resistance 1	bcar1	protein_coding	H2MWI8	H2MWI8_ORYLA	Uncharacterized protein		ENSORLG00000018585	ENSORLT00000023237	ENSORLP00000023236	ENSORLG00000018585	657937	677783	628	1711	2022	273	633	1067	1846	620	792	435	810	1450	1435	767	1045	1502	1124	1491	1613	1257	1436	1578
ENSDARG00000023174	fez1	protein_coding	fasciculation and elongation protein zeta 1 (zygin I)	Fasciculation and elongation protein zeta 1 (Zygin I) Uncharacterized protein	Q6PBT3 E7EYP2	Q6PBT3_DANRE	fez1	ENSDARP00000109454	ENSDART00000128839	ENSDARP00000109454	ENSDARG00000023174	31794630	31838756	fez1	fasciculation and elongation protein zeta 1 (zygin I)	fez1	protein_coding	H2MWI5	H2MWI5_ORYLA	Uncharacterized protein	LOC101171882	ENSORLG00000018583	ENSORLT00000023233	ENSORLP00000023232	ENSORLG00000018583	402672	427900	40	58	39	20	25	83	69	50	21	64	60	29	21	23	32	27	45	37	69	29	35	58
ENSDARG00000042864	rpl7l1	protein_coding	ribosomal protein L7-like 1	Ribosomal protein L7-like 1 Uncharacterized protein	Q6PFJ0	Q6PFJ0_DANRE	rpl7l1	ENSDARP00000062907	ENSDART00000062908	ENSDARP00000062907	ENSDARG00000042864	36772204	36776354	rpl7l1	ribosomal protein L7-like 1	rpl7l1	protein_coding	H2MWI3	H2MWI3_ORYLA	Uncharacterized protein	LOC101167849	ENSORLG00000018582	ENSORLT00000023231	ENSORLP00000023230	ENSORLG00000018582	9639	11526	447	2476	2419	478	1121	1310	3710	407	799	377	772	201	220	296	382	541	494	547	297	512	408	420
ENSDARG00000100873	NDUFAF3	protein_coding	NADH dehydrogenase (ubiquinone) complex I, assembly factor 3					ENSDARP00000134881				283	4094	NDUFAF3	NADH dehydrogenase (ubiquinone) complex I, assembly factor 3	NDUFAF3	protein_coding	H2MWI4	H2MWI4_ORYLA	Uncharacterized protein	LOC101172797	ENSORLG00000018581	ENSORLT00000023232	ENSORLP00000023231	ENSORLG00000018581	249770	250891	1071	1574	493	1012	357	1526	956	769	567	702	545	253	203	355	507	370	266	442	294	366	260	498
ENSDARG00000071240	aars2	protein_coding	alanyl-tRNA synthetase 2, mitochondrial (putative)	Uncharacterized protein	F1RAH7	F1RAH7_DANRE	aars2	ENSDARP00000113382	ENSDART00000131218	ENSDARP00000113382	ENSDARG00000071240	25534335	25567292	aars2	alanyl-tRNA synthetase 2, mitochondrial (putative)	aars2	protein_coding	H2N324	H2N324_ORYLA	Uncharacterized protein	LOC101164533	ENSORLG00000020897	ENSORLT00000025876	ENSORLP00000025875	ENSORLG00000020897	311577	317813	247	205	100	127	173	297	508	233	158	133	134	115	92	404	165	460	271	352	267	299	264	433
ENSDARG00000041708	csrp2bp	protein_coding	csrp2 binding protein	Protein PET117 homolog, mitochondrial,Uncharacterized protein,Uncharacterized protein	E9QJ05 Q1LXR4,F6PCH4,Q1LXR5	PT117_DANRE,F6PCH4_DANRE,Q1LXR5_DANRE	pet117 si:dkeyp-20e4.6,csrp2bp,csrp2bp	ENSDARP00000122559	ENSDART00000147126,ENSDART00000141546,ENSDART00000061131 ENSDART00000131811	ENSDARP00000120736,ENSDARP00000113156,ENSDARP00000061130	ENSDARG00000041708,ENSDARG00000041708,ENSDARG00000041708	25038486	25051094	csrp2bp	csrp2 binding protein	csrp2bp	protein_coding	H2N323	H2N323_ORYLA	Uncharacterized protein	LOC101162815	ENSORLG00000020896	ENSORLT00000025875	ENSORLP00000025874	ENSORLG00000020896	303888	305521	401	760	398	309	358	826	937	457	390	364	492	142	105	146	190	181	139	246	162	265	163	256
[truncated: 15,177 more rows]
[truncated: 173 more columns]

## Sheet: matrix_sham
homologous genes of zebrafish and medaka including deseq normalized counts (tmm) and pairwise differential expression data																												raw counts
[truncated: 15,309 more rows]
[truncated: 119 more columns]
