# Supplementary material for: Reciprocal analyses in zebrafish and medaka reveal that harnessing the immune response promotes cardiac regeneration
Source: eLife. 2017 Jun 20;6:e25605. doi: 10.7554/eLife.25605 (PMC5498136; doi:10.7554/eLife.25605)
Supplement: Supplementary file 2. — DOI: http://dx.doi.org/10.7554/eLife.25605.024 [file elife-25605-supp2.xlsx]

## Sheet: d0_deg_heatmap
start with slea input sheet
filter for abs(log2fc) >= 2
5312 degs
remove duplicate gene names
gene_name	zf_6h	zf_1d	zf_2d	zf_3d	zf_5d	md_6h	md_2d	md_3d	md_6d	Filter_mean	Filter	Minimum	Maximum	Zebrafish Ensembl Gene ID
CDH18	3.11004	1.08851	2.68117	2.41092	2.13013	-0.538491	-0.660775	-1.13898	-1.2198	1	Keep	-1.2198	3.11004	ENSDARG00000102769
shmt1	1.11742	3.66998	3.6076	3.30827	3.68743	-0.675519	1.10315	1.05026	1.10863	1	Keep	-0.675519	3.68743	ENSDARG00000052816
zgc:153722	0.128494	-0.41948	2.16345	-0.974534	-0.774511	-0.17539	-0.0122086	0.248298	0.526261	1	Keep	-0.974534	2.16345	ENSDARG00000071044
ERC1	4.32038	0.142821	3.86645	0.983317	-1.22945	-0.372295	-0.208319	-0.373561	-0.204693	1	Keep	-1.22945	4.32038	ENSDARG00000076014
alg8	1.11742	2.60927	2.89915	2.09821	1.62269	1.0761	1.30562	1.21734	0.122781	1	Keep	0.122781	2.89915	ENSDARG00000044627
FP074874.1	-0.0191073	1.9064	1.31877	-0.566649	2.41009	1.04346	0.260559	1.16242	2.16382	1	Keep	-0.566649	2.41009	ENSDARG00000101690
il2rgb	5.54547	4.20672	1.5095	1.18726	2.72505	0.344571	2.11324	2.53154	2.19843	1	Keep	0.344571	5.54547	ENSDARG00000053702
si:ch211-11p18.6	2.66724	0.909594	0.841929	0.140353	0.852786	0.872386	3.45984	3.60441	3.79523	1	Keep	0.140353	3.79523	ENSDARG00000077068
OMA1	-1.50988	-2.64312	-1.63764	-2.95958	-2.71677	-0.496893	0.443268	-0.148025	-0.550691	1	Keep	-2.95958	0.443268	ENSDARG00000090503
fhod3a	-1.70176	-2.18306	-3.17715	-1.69513	-1.61441	-1.41927	-1.61567	-2.18919	-1.64787	1	Keep	-3.17715	-1.41927	ENSDARG00000063682
stx2b	-1.52464	-2.17028	-2.50957	-2.1574	-1.24695	-2.83024	-2.62897	-3.24623	-3.08824	1	Keep	-3.24623	-1.24695	ENSDARG00000068217
slc9a6b	-2.33645	-1.94025	-2.42783	-1.19207	-1.08947	-0.341715	-0.395849	-1.16989	-0.742014	1	Keep	-2.42783	-0.341715	ENSDARG00000075382
cbfb	2.5344	3.50384	3.9482	3.29467	3.65244	1.5794	2.44896	2.19242	1.54878	1	Keep	1.54878	3.9482	ENSDARG00000040917
sulf2a	0.408937	-1.35239	0.174354	0.779374	1.25524	-3.73979	-1.44789	-3.83497	-2.67127	1	Keep	-3.83497	1.25524	ENSDARG00000018423
tprn	1.1617	0.436751	1.74111	0.04518	0.66031	-0.639875	-0.73078	-1.99572	-3.19089	1	Keep	-3.19089	1.74111	ENSDARG00000101102
peak1	4.60082	-0.623952	2.74929	-0.172359	-1.01948	1.80533	-0.42607	-0.595393	-2.51648	1	Keep	-2.51648	4.60082	ENSDARG00000079756
uggt1	0.645099	2.67317	3.30787	1.88067	1.83266	1.17612	2.19015	1.99025	1.52224	1	Keep	0.645099	3.30787	ENSDARG00000054746
ccdc90b	-0.27003	0.0405843	-0.288862	-0.553053	-0.267075	-1.69585	-2.08795	-1.89961	-1.57107	1	Keep	-2.08795	0.0405843	ENSDARG00000044626
fkbp10b	-1.22944	1.80416	2.42231	3.28107	3.35497	-1.42381	0.148643	1.26695	1.03959	1	Keep	-1.42381	3.35497	ENSDARG00000045129
rnf213b	-2.32169	-1.04568	0.528577	-0.879361	-0.669524	-0.765806	-0.378329	0.213701	-0.389032	1	Keep	-2.32169	0.528577	ENSDARG00000103551
espl1	-0.816155	2.54538	3.8392	2.846	3.80992	-0.662534	3.10969	3.48049	3.18523	1	Keep	-0.816155	3.8392	ENSDARG00000075354
irx3a	-0.358591	-2.41309	-0.302486	-1.49119	-1.85938	-0.674134	-1.3707	-1.9472	-1.48697	1	Keep	-2.41309	-0.302486	ENSDARG00000101076
rims1a	-3.31062	-2.51533	-1.58314	-0.389898	-0.0221052	0.141222	3.0901	0.960985	1.44357	1	Keep	-3.31062	3.0901	ENSDARG00000074680
cat	-2.58737	-1.17347	-3.17715	-1.34163	-0.669524	-1.42671	-2.88824	-2.88572	-1.41032	1	Keep	-3.17715	-0.669524	ENSDARG00000104702
fhl1b	-0.919476	-1.07124	-1.35153	-0.661822	-0.652026	-0.751815	1.49222	3.63537	3.58315	1	Keep	-1.35153	3.63537	ENSDARG00000056653
mthfd2l	-1.0228	-1.87635	-2.19622	-0.308321	-0.599533	-0.868384	-0.0364984	0.703164	0.329726	1	Keep	-2.19622	0.703164	ENSDARG00000054199
id1	3.59713	2.55816	3.29424	1.96224	2.93503	-1.05809	1.1449	1.35025	1.64402	1	Keep	-1.05809	3.59713	ENSDARG00000040764
si:ch211-194i10.5	-1.62796	-0.969	-2.98641	-0.661822	-1.40443	-0.727713	-2.03305	-1.29779	-1.25004	1	Keep	-2.98641	-0.661822	ENSDARG00000037867
fbxl14b	2.29824	0.385632	1.11441	0.344296	0.135375	-1.48298	-0.373275	-0.869508	-0.547287	1	Keep	-1.48298	2.29824	ENSDARG00000045801
MYPN	-0.27003	-4.39392	-1.71938	-3.04116	-3.69665	-1.85393	-1.9239	-1.97142	-2.94982	1	Keep	-4.39392	-0.27003	ENSDARG00000076485
klf1	-0.00434709	-1.10958	0.201602	-2.40213	-1.47442	0.148909	-0.523178	-1.31651	-0.596625	1	Keep	-2.40213	0.201602	ENSDARG00000017400
zgc:162356	-0.29955	-2.14472	-2.91829	-1.36882	-1.92937	-1.30839	-0.93606	-0.277617	0.108373	1	Keep	-2.91829	0.108373	ENSDARG00000042620
irx5a	1.82591	-0.0744317	0.22885	0.371489	-0.232079	-2.71311	-1.99289	-2.88765	-2.99887	1	Keep	-2.99887	1.82591	ENSDARG00000034043
ZSWIM6	-1.22944	-0.0872111	-1.09268	-0.308321	-0.862	1.19362	-0.12369	0.12476	-2.55923	1	Keep	-2.55923	1.19362	ENSDARG00000101282
si:ch211-14c7.2	-0.417631	-2.34919	-3.28614	-3.04116	-2.29682	-0.798955	-1.90772	-1.73591	-2.34762	1	Keep	-3.28614	-0.417631	ENSDARG00000094522
wnt5b	-2.42501	-3.44823	-1.733	-2.29337	-2.4893	1.9043	3.20442	2.04664	2.55618	1	Keep	-3.44823	3.20442	ENSDARG00000102464
sp3a	0.453217	-0.675071	1.34602	-1.27365	-2.4368	-0.0490823	0.181705	-0.264457	-0.956157	1	Keep	-2.4368	1.34602	ENSDARG00000001549
gpx8	-2.61689	0.423971	1.564	0.996913	1.83266	-0.99827	-0.110034	0.676451	0.93679	1	Keep	-2.61689	1.83266	ENSDARG00000013302
snx22	-1.08184	0.372853	-0.520469	-0.226744	0.100379	2.99933	2.04352	2.61936	4.02171	1	Keep	-1.08184	4.02171	ENSDARG00000053204
cln6a	-2.74973	0.896814	0.419585	0.72499	0.625314	-2.68728	-1.77773	-1.0081	-0.484229	1	Keep	-2.74973	0.896814	ENSDARG00000077584
ppap2b	2.00303	-0.202227	0.896425	0.888144	1.32523	0.366252	-0.182368	-0.580039	-0.177927	1	Keep	-0.580039	2.00303	ENSDARG00000059933
adpgk	-1.4656	2.00864	2.39506	1.10568	1.08026	0.167842	2.85455	2.54392	1.19045	1	Keep	-1.4656	2.85455	ENSDARG00000063525
ZCCHC6	-0.0486276	-4.06165	1.19615	-4.42797	-4.01161	-0.377735	-0.659098	-0.442496	-0.218284	1	Keep	-4.42797	1.19615	ENSDARG00000074645
pfkmb	-1.00804	-2.25974	-3.69486	-1.21927	-1.80688	-0.054384	-3.68756	-2.8111	-1.63871	1	Keep	-3.69486	-0.054384	ENSDARG00000060797
CPEB4	2.2392	-2.74536	0.22885	-2.1574	-2.90924	0.714245	-1.55294	-1.02827	-1.52133	1	Keep	-2.90924	2.2392	ENSDARG00000100499
trip4	-2.20361	0.871255	-0.479597	-0.335513	-0.214581	-0.240606	-0.58459	-0.316617	-0.409482	1	Keep	-2.20361	0.871255	ENSDARG00000098074
PECAM1	-2.26265	-1.26293	-1.62401	-0.267532	-0.442053	0.764598	1.7693	0.647722	0.670609	1	Keep	-2.26265	1.7693	ENSDARG00000103020
bcl11aa	-0.712834	-3.38434	-2.72755	-2.42933	-1.98186	1.71161	-1.469	-1.271	-2.18756	1	Keep	-3.38434	1.71161	ENSDARG00000061352
isca1	-0.092908	-1.05846	-1.7875	-0.471475	-0.949489	0.0472326	-2.61779	-2.9375	-2.24502	1	Keep	-2.9375	0.0472326	ENSDARG00000051956
dnpep	-2.48405	-0.432259	-1.66488	-0.403494	-0.494546	-0.371853	-0.237461	0.278729	0.263396	1	Keep	-2.48405	0.278729	ENSDARG00000022599
canx	1.20598	2.37924	2.38144	1.37761	0.905279	-0.0630562	0.455164	0.203289	-1.28984	1	Keep	-1.28984	2.38144	ENSDARG00000037488
acbd4	3.95137	4.13004	-1.20167	-1.54557	-0.634529	0.240161	-0.20285	0.0357146	0.508114	1	Keep	-1.54557	4.13004	ENSDARG00000027070
rbm45	2.71152	-2.17028	3.53948	-2.1846	-3.17171	-0.619774	-0.912981	-1.08493	-1.14331	1	Keep	-3.17171	3.53948	ENSDARG00000063731
gstt1a	-1.28848	-0.994559	-3.23164	-2.48371	-2.01686	-1.36368	-0.997191	-2.24378	-1.31819	1	Keep	-3.23164	-0.994559	ENSDARG00000042428
bcar1	1.51595	-0.381141	-0.602213	-0.117974	-0.197083	-0.814141	-1.29419	-1.75774	-3.00014	1	Keep	-3.00014	1.51595	ENSDARG00000056525
rpl7l1	2.62296	1.29298	1.44138	0.575431	0.537825	1.10382	0.786935	0.888074	-0.460912	1	Keep	-0.460912	2.62296	ENSDARG00000042864
NDUFAF3	-2.61689	-2.42587	-2.94554	-1.8175	-2.54179	0.00908566	-0.371285	-0.116756	-0.380616	1	Keep	-2.94554	0.00908566	ENSDARG00000100873
aars2	-2.88258	-1.05846	-1.29704	-1.43681	-2.38431	1.7451	1.37708	0.906439	0.393441	1	Keep	-2.88258	1.7451	ENSDARG00000071240
SPTBN1	-0.32907	-2.73258	0.0789859	-1.77671	-2.36681	-0.801566	0.623927	-0.607912	-2.10356	1	Keep	-2.73258	0.623927	ENSDARG00000102883
capn2b	-0.948997	2.16199	0.692065	1.26884	1.06276	0.0241601	0.389983	0.174693	-0.467278	1	Keep	-0.948997	2.16199	ENSDARG00000055592
zgc:91944	-2.43977	-1.30127	-2.53682	-1.28725	-0.739516	-1.77697	-1.56491	-2.25974	-2.59516	1	Keep	-2.59516	-0.739516	ENSDARG00000035887
rftn2	-1.77556	-1.74855	-0.915564	-0.308321	-0.232079	1.31996	2.05917	1.67822	-0.124133	1	Keep	-1.77556	2.05917	ENSDARG00000056078
hpca	3.98089	1.43356	1.04629	0.888144	0.292856	-5.8535	-2.15661	-2.13935	-1.9228	1	Keep	-5.8535	3.98089	ENSDARG00000018397
OSBP2	-1.74604	2.59649	0.569449	0.262719	-0.249577	1.14759	2.15013	1.91303	1.701	1	Keep	-1.74604	2.59649	ENSDARG00000022772
ARHGEF15	-0.535712	-1.87635	-1.82837	-0.988131	-0.792009	-0.574098	-4.12903	-4.78274	-5.70812	1	Keep	-5.70812	-0.535712	ENSDARG00000061844
MMP25	5.64879	5.89362	5.5422	4.46394	5.73468	1.9799	1.6326	1.55869	1.38975	1	Keep	1.38975	5.89362	ENSDARG00000010556
insrb	2.88864	-1.18625	0.787433	-1.0833	-1.26445	0.0706985	-0.358343	-0.341352	-0.197188	1	Keep	-1.26445	2.88864	ENSDARG00000071524
plcd3b	-2.51357	-2.11916	-1.74663	-1.1105	-0.494546	-0.271565	-0.0364984	0.22584	0.177877	1	Keep	-2.51357	0.22584	ENSDARG00000079572
fam46bb	0.881262	1.30576	2.35419	0.643412	-1.01948	1.88891	-0.302226	0.564777	1.57688	1	Keep	-1.01948	2.35419	ENSDARG00000011797
tcn2	-2.04125	-0.892323	-2.71393	-1.00173	-0.617031	-0.129035	-0.584127	-0.526003	-0.143843	1	Keep	-2.71393	-0.129035	ENSDARG00000036481
jak3	0.231815	3.77221	2.5313	2.51969	3.21499	0.217657	-0.19418	0.155575	0.247025	1	Keep	-0.19418	3.77221	ENSDARG00000010252
C8H1orf106	3.75949	1.9064	2.42231	1.7583	3.61744	1.80925	0.61637	0.960985	1.44357	1	Keep	0.61637	3.75949	ENSDARG00000078155
pdha1a	-0.210989	-1.31405	-2.4687	-0.743399	-1.61441	-0.613452	-1.4493	-1.31034	-0.43472	1	Keep	-2.4687	-0.210989	ENSDARG00000012387
hdlbpb	-4.57999	-1.88913	-3.1499	-1.65434	-1.05448	-0.341246	-0.270674	-0.261375	-0.643723	1	Keep	-4.57999	-0.261375	ENSDARG00000061864
BX957297.1	1.84067	0.475089	2.29969	1.67672	0.747799	-0.544033	-2.99419	-3.10545	-2.20165	1	Keep	-3.10545	2.29969	ENSDARG00000090615
atp1a1a.3	-5.14088	-0.611173	-4.03546	-0.566649	-0.722018	-1.05388	-0.956156	0.525279	-2.32263	1	Keep	-5.14088	0.525279	ENSDARG00000039131
coq10b	0.866502	-2.33641	-1.54227	0.0315838	-1.91187	-0.225519	-0.962576	-0.950409	-2.47833	1	Keep	-2.47833	0.866502	ENSDARG00000056141
nifk	3.75949	1.38244	1.98634	0.752182	0.520327	0.774901	0.865994	1.19572	1.22791	1	Keep	0.520327	3.75949	ENSDARG00000040666
fgf2	-1.43608	-3.66549	-0.983684	-2.08942	-2.4543	-2.73018	-1.36335	-0.0712297	-0.197097	1	Keep	-3.66549	-0.0712297	ENSDARG00000104348
smc5	-3.03018	-0.215007	-0.792949	-0.253936	-0.284572	-0.301912	0.180958	-0.107935	0.739021	1	Keep	-3.03018	0.739021	ENSDARG00000044282
capza1a	0.586059	2.22589	1.564	1.59515	1.27273	0.520748	1.14151	1.24267	1.51792	1	Keep	0.520748	2.22589	ENSDARG00000034240
eef1e1	1.1617	2.37924	2.31332	1.11928	0.957772	-0.360937	-0.469918	-0.215938	0.163946	1	Keep	-0.469918	2.37924	ENSDARG00000071774
znf503	2.65248	1.39522	1.05991	1.43199	2.06013	-2.2504	-0.374835	-0.132458	-0.124133	1	Keep	-2.2504	2.65248	ENSDARG00000018492
bbs12	-4.12243	-3.32044	-3.54499	-1.54557	-2.59428	-0.148099	-0.116571	-0.277617	0.731966	1	Keep	-4.12243	0.731966	ENSDARG00000016112
cetn4	-2.08553	-0.266125	-1.46052	0.0587761	-0.0571008	-0.689835	0.456085	0.536967	1.54878	1	Keep	-2.08553	1.54878	ENSDARG00000041215
plekhg4	1.10266	-1.51852	-0.629461	-1.02892	-0.617031	-0.371229	-1.49735	-2.02322	-1.72011	1	Keep	-2.02322	1.10266	ENSDARG00000075964
etv5a	-1.92317	-1.10958	-1.26979	-1.0969	-1.10697	-1.23125	-1.40805	-1.78391	-2.85171	1	Keep	-2.85171	-1.0969	ENSDARG00000069763
ergic1	1.97351	2.12365	2.72204	1.86707	1.46521	0.427646	0.473171	0.517987	0.544788	1	Keep	0.427646	2.72204	ENSDARG00000100047
atp13a1	0.290856	2.22589	1.42776	0.996913	0.66031	1.28229	1.97504	1.86845	2.14282	1	Keep	0.290856	2.22589	ENSDARG00000029931
txndc5	0.822221	2.02141	2.43593	2.22057	2.28761	0.48817	2.41309	2.68993	2.70147	1	Keep	0.48817	2.70147	ENSDARG00000009342
eef1b2	-0.683314	-0.636732	-1.11992	0.153949	-0.179585	-1.08237	-1.65398	-1.65385	-2.34982	1	Keep	-2.34982	0.153949	ENSDARG00000044521
rnps1	0.305616	1.62525	1.11441	0.507451	0.187869	-0.987591	-1.14437	-1.33703	-2.62404	1	Keep	-2.62404	1.62525	ENSDARG00000015853
nrp2b	-0.166709	-0.39392	-2.10085	-1.19207	-1.00198	0.956009	2.24162	0.971019	-0.465288	1	Keep	-2.10085	2.24162	ENSDARG00000038446
mibp	1.42739	-0.943441	-1.77388	-1.12409	-2.66427	0.447443	-0.935105	-2.38162	-2.06194	1	Keep	-2.66427	1.42739	ENSDARG00000101362
pi4kb	0.807461	0.922374	0.133482	0.602624	-0.127092	-0.634596	0.360861	0.0705059	-2.04001	1	Keep	-2.04001	0.922374	ENSDARG00000040111
ptpn4b	-3.11874	-2.56644	-4.30794	-2.04863	-1.54441	-0.365116	0.486535	-0.410962	-1.69139	1	Keep	-4.30794	0.486535	ENSDARG00000000183
tmem177	0.0104131	-0.764527	-0.901941	-0.770592	-1.12447	-0.686779	-1.37964	-1.08616	-2.62723	1	Keep	-2.62723	0.0104131	ENSDARG00000069301
plekho1b	-0.196229	0.641223	2.01359	0.888144	-0.494546	1.20689	1.60379	0.858489	-0.204598	1	Keep	-0.494546	2.01359	ENSDARG00000077499
dusp1	-0.181469	-0.036093	-1.43328	0.956125	2.20012	-0.319942	-0.814952	-0.556907	-1.50502	1	Keep	-1.50502	2.20012	ENSDARG00000100515
fam78ab	-0.712834	-3.79328	-1.11992	-3.57141	-3.50417	0.562948	0.0923383	-0.311485	-0.196398	1	Keep	-3.79328	0.562948	ENSDARG00000088222
vkorc1	-2.66117	-0.215007	0.623945	0.0859686	1.15025	-0.0997648	3.2448	4.17593	4.66781	1	Keep	-2.66117	4.66781	ENSDARG00000086183
vdac2	-0.683314	-1.21181	-2.11447	-0.661822	-0.844502	-0.963646	-2.51462	-2.72506	-1.75004	1	Keep	-2.72506	-0.661822	ENSDARG00000013623
PPAPDC3	-2.73497	-2.32363	-2.93191	-1.47759	-0.949489	-1.51112	-2.22622	-1.92014	-1.54586	1	Keep	-2.93191	-0.949489	ENSDARG00000052033
slc37a1	3.16908	1.35688	2.28607	0.629816	0.0828817	1.19517	0.639673	0.533816	-0.356105	1	Keep	-0.356105	3.16908	ENSDARG00000086103
wdr4	2.22444	1.52301	1.23702	0.629816	0.205366	-0.701296	-1.29253	-1.04561	-2.32648	1	Keep	-2.32648	2.22444	ENSDARG00000090581
si:ch211-57n23.3	-1.73128	-0.802866	-1.48777	-0.824976	-0.477048	-0.0551031	0.00523031	-0.660332	-2.67418	1	Keep	-2.67418	0.00523031	ENSDARG00000074910
hsd17b8	-1.81985	-2.19584	-2.4687	-1.8175	-1.15946	-0.837417	-2.39826	-1.78399	-1.16494	1	Keep	-2.4687	-0.837417	ENSDARG00000001169
SLC16A1	6.51964	-1.13513	0.623945	0.235527	-0.0046072	-2.63028	-2.38756	-2.90017	-1.37313	1	Keep	-2.90017	6.51964	ENSDARG00000016963
btc	-2.27741	-2.27251	-2.45507	-1.1105	-1.17696	-1.2112	-1.27667	-1.8012	-0.114363	1	Keep	-2.45507	-0.114363	ENSDARG00000098112
PI16	1.07314	-0.317243	3.47136	1.51357	0.922777	0.00219035	6.16369	7.02537	7.25996	1	Keep	-0.317243	7.25996	ENSDARG00000046021
megf8	1.66355	2.4048	1.59125	1.20086	1.48271	-0.232927	-0.231314	-0.357845	-0.923985	1	Keep	-0.923985	2.4048	ENSDARG00000103934
UTP14A	2.59344	1.07573	1.35964	0.126757	-0.0745986	1.2188	1.25029	0.903162	-0.249868	1	Keep	-0.249868	2.59344	ENSDARG00000042520
pik3r4	-2.29217	-0.777307	-1.76025	-0.960938	-0.809507	0.219861	0.216142	-0.494076	-2.74614	1	Keep	-2.74614	0.219861	ENSDARG00000060469
B3GNT3	-2.72021	-1.37795	-4.13082	-2.23898	-1.75439	1.20789	2.57359	2.95172	2.72497	1	Keep	-4.13082	2.95172	ENSDARG00000043482
DSN1	-0.801395	4.66678	4.00269	4.28719	4.7723	0.623258	3.23551	3.40391	3.34513	1	Keep	-0.801395	4.7723	ENSDARG00000089922
si:ch73-67c22.3	-1.3918	-0.0999906	-1.842	-2.1574	-1.87687	-0.614805	0.775358	-0.0362546	1.05481	1	Keep	-2.1574	1.05481	ENSDARG00000095825
snx21	-3.34014	-2.73258	-0.711205	-1.65434	-2.03435	-1.59112	-0.100759	-0.263255	0.0233583	1	Keep	-3.34014	0.0233583	ENSDARG00000062770
itgb2	-0.0633878	3.38883	3.8392	2.49249	2.79504	0.268875	2.38423	2.66912	1.80023	1	Keep	-0.0633878	3.8392	ENSDARG00000016939
clta	1.38311	2.9032	2.62667	1.98944	1.36022	-0.577939	-0.343387	-0.582122	-1.69152	1	Keep	-1.69152	2.9032	ENSDARG00000045618
kank1	0.940302	-1.69743	-1.69213	-0.553053	-0.862	-1.22206	-1.29094	-2.16242	-3.09671	1	Keep	-3.09671	0.940302	ENSDARG00000060102
xpa	0.7189	-2.19584	-1.69213	0.0995648	-0.0745986	-0.708157	-0.674466	-1.02159	-0.782515	1	Keep	-2.19584	0.7189	ENSDARG00000038114
bmp6	1.72259	-0.445039	0.147106	-0.267532	1.08026	2.82188	2.68943	2.90487	3.40212	1	Keep	-0.445039	3.40212	ENSDARG00000015686
fbp1a	-2.46929	-0.892323	-0.901941	-0.185955	0.66031	1.36763	0.230559	0.346903	-0.621679	1	Keep	-2.46929	1.36763	ENSDARG00000021366
micu3a	-7.03018	-2.0936	-5.4251	-2.40213	-1.6669	-3.06535	-4.27268	-3.88403	-3.43995	1	Keep	-7.03018	-1.6669	ENSDARG00000078599
ctsla	0.68938	2.07253	1.07354	0.888144	0.222864	0.434441	-0.885774	-1.10194	-2.84432	1	Keep	-2.84432	2.07253	ENSDARG00000007836
lipia	-0.107668	-0.764527	-0.384229	0.792971	0.922777	0.677127	3.38879	4.02554	3.67088	1	Keep	-0.764527	4.02554	ENSDARG00000007108
itgam	2.9034	2.5326	4.05719	2.91398	3.26748	1.89978	3.81698	3.65501	4.26005	1	Keep	1.89978	4.26005	ENSDARG00000096587
GTPBP2	-0.934236	-1.32683	-1.35153	-1.50479	-2.08685	-0.107841	-1.15573	-1.20126	-0.94112	1	Keep	-2.08685	-0.107841	ENSDARG00000102651
arpc2	-0.771875	2.5326	1.05991	1.64953	1.23774	0.15388	1.28422	1.41464	0.766465	1	Keep	-0.771875	2.5326	ENSDARG00000075989
irx6a	-1.1704	-2.89871	-1.58314	0.0179876	-0.792009	-5.01129	-2.26494	-3.75388	-2.97413	1	Keep	-5.01129	0.0179876	ENSDARG00000034420
parp1	-1.58368	-0.330023	-0.724829	-0.607437	-0.372061	1.35114	1.29997	1.73283	2.23821	1	Keep	-1.58368	2.23821	ENSDARG00000019529
senp2	0.158015	-1.12235	-1.55589	-1.38242	-2.10434	0.552038	-1.13398	-1.20089	-0.715517	1	Keep	-2.10434	0.552038	ENSDARG00000073837
mmp2	-1.28848	-1.81245	-0.452349	1.24164	2.46258	-2.62345	2.74648	4.31866	5.86731	1	Keep	-2.62345	5.86731	ENSDARG00000017676
DDX17	-0.934236	-1.69743	-1.56952	-0.457879	-0.669524	-1.30814	-1.21023	-2.0463	-1.61429	1	Keep	-2.0463	-0.457879	ENSDARG00000010873
dhrs13b	-0.963757	-0.521716	-0.261614	-0.553053	-0.45955	1.02877	3.17697	4.46576	4.51381	1	Keep	-0.963757	4.51381	ENSDARG00000031814
pm20d1.2	-2.52833	-0.956221	-1.82837	-1.32804	-0.809507	0.977887	1.82378	1.82607	1.70756	1	Keep	-2.52833	1.82607	ENSDARG00000062096
adipor2	0.0251732	-1.12235	-2.83655	-1.21927	-1.98186	0.0856414	-1.3235	-1.15901	-0.98463	1	Keep	-2.83655	0.0856414	ENSDARG00000101849
CACUL1	5.30931	0.142821	5.62395	0.04518	-1.49192	-0.154613	-0.0549753	-0.0113087	-0.309166	1	Keep	-1.49192	5.62395	ENSDARG00000021885
hsf1	1.05838	-2.6559	-1.1063	-1.64075	-2.54179	-1.1464	-1.40123	-1.76733	-1.21774	1	Keep	-2.6559	1.05838	ENSDARG00000008818
oaz2a	-0.0338675	-3.1543	-2.15535	-1.92627	-1.77189	-1.99301	-1.25318	-1.95714	-2.58453	1	Keep	-3.1543	-0.0338675	ENSDARG00000045929
psat1	0.482738	2.13643	2.65392	2.1118	3.04001	-0.568667	-1.09166	-2.17482	-0.979881	1	Keep	-2.17482	3.04001	ENSDARG00000016733
ccnb1	0.999343	5.94474	7.95365	7.06082	9.39172	1.07528	6.048	6.29412	4.85238	1	Keep	0.999343	9.39172	ENSDARG00000051923
cox5b2	-0.402871	-1.58242	-3.13627	-0.770592	-1.50942	-1.13897	-2.29653	-1.70061	-2.46022	1	Keep	-3.13627	-0.402871	ENSDARG00000068738
vrk2	-3.84199	0.398412	-0.261614	0.561835	0.0828817	-1.21514	-1.29041	-0.918353	-0.714048	1	Keep	-3.84199	0.561835	ENSDARG00000021547
ppp1r27b	1.56023	0.193939	0.651193	0.04518	0.97527	5.13223	3.77551	3.26939	3.43258	1	Keep	0.04518	5.13223	ENSDARG00000100504
sult2st2	-3.63534	-4.3428	-4.23981	-2.33415	-3.43418	-0.667243	-1.61066	0.60223	-0.669572	1	Keep	-4.3428	0.60223	ENSDARG00000103785
magoh	2.26872	1.71471	2.09533	1.0377	0.450336	0.23693	0.197575	0.326334	0.912076	1	Keep	0.197575	2.26872	ENSDARG00000038635
atg9a	-2.97114	-1.96581	-3.00003	-1.464	-1.03698	-0.040827	-1.07866	-0.711668	0.331261	1	Keep	-3.00003	0.331261	ENSDARG00000044551
fzd10	2.25396	-0.39392	-1.18804	-1.31444	2.39259	-1.67519	-3.21481	-3.83654	-2.05195	1	Keep	-3.83654	2.39259	ENSDARG00000068213
inaa	3.03624	-2.82204	-3.7766	-1.51838	-2.64678	0.31835	0.217739	0.14711	0.682563	1	Keep	-3.7766	3.03624	ENSDARG00000011862
HERC4	-1.05232	-1.41628	0.392337	-1.53198	-2.41931	-0.592718	-0.128017	-0.181116	0.410414	1	Keep	-2.41931	0.410414	ENSDARG00000059936
lpcat2	2.62296	3.10768	3.44411	2.61486	2.41009	-0.592921	0.0171747	0.488375	0.336544	1	Keep	-0.592921	3.44411	ENSDARG00000053010
pim1	-0.520952	0.0917027	-2.00548	0.412277	0.502829	0.532156	-0.492953	-0.897616	-2.17509	1	Keep	-2.17509	0.532156	ENSDARG00000100020
cybb	4.32038	5.408	5.39234	4.31438	4.45733	1.36264	1.64809	2.13025	1.67427	1	Keep	1.36264	5.408	ENSDARG00000056615
wu:fj29h11	-4.55047	-1.6591	-1.48777	-1.98065	-2.62928	1.40403	0.755573	0.354929	-0.372767	1	Keep	-4.55047	1.40403	ENSDARG00000096562
nt5c1aa	-0.0191073	-2.86037	-4.1717	-1.34163	-2.4543	-0.4518	-2.41575	-3.22957	-2.02328	1	Keep	-4.1717	-0.0191073	ENSDARG00000035883
zfand5b	-2.74973	-3.44823	-4.60766	-1.04252	-3.2592	-0.138195	-1.20051	-0.897076	-0.80168	1	Keep	-4.60766	-0.138195	ENSDARG00000002271
ITGAL	0.630339	2.31534	1.76836	1.56795	1.86766	0.920948	1.62351	1.82598	1.83237	1	Keep	0.630339	2.31534	ENSDARG00000098899
apof	-0.757115	-4.62395	-3.64036	-2.95958	-3.80163	-0.836026	-0.0364984	-0.637286	-1.117	1	Keep	-4.62395	-0.0364984	ENSDARG00000090980
rbm27	-0.727594	-3.23098	-1.41965	-2.97318	-2.82176	0.677127	0.379845	0.0596101	0.160628	1	Keep	-3.23098	0.677127	ENSDARG00000060521
c1galt1b	2.04731	0.960712	1.74111	0.425873	-0.127092	0.815242	1.20704	1.59557	1.13483	1	Keep	-0.127092	2.04731	ENSDARG00000055561
xpo1a	2.2392	1.07573	0.923672	0.521047	0.97527	1.80559	0.856015	0.695067	0.789881	1	Keep	0.521047	2.2392	ENSDARG00000078041
cblc	-1.71652	-1.60798	-1.22892	0.113161	0.152873	0.196598	-3.49312	-3.00362	-2.32263	1	Keep	-3.49312	0.196598	ENSDARG00000078217
rims2b	-1.49512	-1.92747	-1.5014	-1.40961	-2.01686	-1.57459	-1.80132	-2.05389	-1.26793	1	Keep	-2.05389	-1.26793	ENSDARG00000102690
fgf13a	2.94768	-1.5313	-0.711205	-1.16488	-1.6669	1.29839	-0.333556	0.423448	0.434941	1	Keep	-1.6669	2.94768	ENSDARG00000035056
gss	1.26503	2.14921	2.13621	0.357892	-1.21196	1.64937	1.52877	1.55688	0.217301	1	Keep	-1.21196	2.14921	ENSDARG00000037706
DUSP27	-3.0597	-2.57922	-4.1172	-1.27365	-1.84188	-1.13732	-3.34211	-3.13079	-1.90032	1	Keep	-4.1172	-1.13732	ENSDARG00000099889
slc6a2	3.40525	1.66359	2.91277	0.765778	1.20274	-3.31379	-1.29499	0.0441337	0.137124	1	Keep	-3.31379	3.40525	ENSDARG00000016141
si:dkey-94l16.4	3.16908	0.308955	2.06809	0.04518	0.0828817	1.06433	0.497333	0.112303	-1.22917	1	Keep	-1.22917	3.16908	ENSDARG00000090142
rtca	3.051	0.794578	0.841929	1.09209	0.66031	0.595791	0.928187	1.18702	0.569254	1	Keep	0.569254	3.051	ENSDARG00000002215
si:ch211-212o1.2	-2.80878	-1.71021	-3.35426	-1.54557	-1.28195	-1.64014	-1.88762	-2.13532	-2.30687	1	Keep	-3.35426	-1.28195	ENSDARG00000011498
PQLC1	3.43477	2.80097	3.63484	2.08461	1.5527	0.431458	0.63038	0.686461	-0.100922	1	Keep	-0.100922	3.63484	ENSDARG00000088768
bbs4	-3.10398	-1.25015	-0.425101	-2.171	-1.22945	-0.578553	-0.457822	0.24953	0.0588119	1	Keep	-3.10398	0.24953	ENSDARG00000063522
b4galnt1b	2.22444	-3.69104	0.828305	-1.57277	-1.75439	-3.0868	-3.42707	-2.33348	-1.24702	1	Keep	-3.69104	2.22444	ENSDARG00000077352
si:ch1073-385f13.3	-0.963757	0.538987	2.2452	-0.389898	-1.47442	1.37043	2.66877	3.18315	1.17095	1	Keep	-1.47442	3.18315	ENSDARG00000092584
NUDT16L1	-1.67224	-0.649511	-1.95099	-0.865765	-0.984485	-0.96767	-2.31792	-1.68881	-2.47001	1	Keep	-2.47001	-0.649511	ENSDARG00000019503
dhcr24	-4.07815	-3.9083	-1.81475	-2.74204	-0.0571008	-0.977279	-1.62316	-0.740098	-1.30967	1	Keep	-4.07815	-0.0571008	ENSDARG00000013236
dnase1l3	0.600819	2.25145	1.46863	2.05742	2.09513	1.77817	-0.223404	1.101	1.10388	1	Keep	-0.223404	2.25145	ENSDARG00000005464
galk1	-1.92317	3.75943	2.61305	2.09821	1.43021	-0.80627	-0.623917	-0.221688	-0.444287	1	Keep	-1.92317	3.75943	ENSDARG00000028088
cox8b	-0.860436	-1.28849	-2.67306	-0.607437	-1.40443	-1.16991	-2.27829	-2.16201	-1.42837	1	Keep	-2.67306	-0.607437	ENSDARG00000097209
dapk1	-0.771875	1.53579	1.10078	0.956125	0.642812	-0.719934	0.388017	-0.494002	-2.58454	1	Keep	-2.58454	1.53579	ENSDARG00000060093
pmm2	4.24658	4.82014	4.13893	3.32186	2.56757	-0.477569	-0.311225	0.112823	0.154622	1	Keep	-0.477569	4.82014	ENSDARG00000037654
ece2b	5.04362	1.89362	3.78471	1.36401	1.04526	-0.263187	-0.336775	-0.362277	-0.549718	1	Keep	-0.549718	5.04362	ENSDARG00000102142
ahi1	-1.7608	-1.00734	-0.261614	-0.553053	-1.12447	-0.491081	-0.255948	-0.0554247	-2.18756	1	Keep	-2.18756	-0.0554247	ENSDARG00000044056
jmjd6	2.10635	0.00224566	1.38689	-0.648226	-0.442053	0.549246	1.67642	0.957081	-1.00445	1	Keep	-1.00445	2.10635	ENSDARG00000102896
hm13	2.47536	2.04697	2.12258	1.30963	0.81779	0.576326	1.15011	1.21637	0.825378	1	Keep	0.576326	2.47536	ENSDARG00000037846
mad2l1	-0.27003	5.49745	5.73294	5.72839	7.32698	0.695396	5.72841	5.83961	4.82129	1	Keep	-0.27003	7.32698	ENSDARG00000004713
afap1	-0.639033	-0.278904	1.40051	1.36401	2.44509	-2.04534	-0.196967	-0.784157	-0.157325	1	Keep	-2.04534	2.44509	ENSDARG00000055284
wdr62	-1.5394	-1.19903	-1.03818	-0.92015	-0.512044	3.69001	7.18219	6.64786	4.73081	1	Keep	-1.5394	7.18219	ENSDARG00000060312
lxn	-1.52464	-0.649511	-2.20984	-0.104378	0.765296	-0.983139	-1.48319	-0.947095	-0.262912	1	Keep	-2.20984	0.765296	ENSDARG00000043102
CABZ01076275.1	-1.84937	-1.05846	-1.82837	-1.34163	-2.33182	0.989114	-0.098787	-0.803103	-0.770096	1	Keep	-2.33182	0.989114	ENSDARG00000100753
brd4	2.03255	0.666782	0.569449	-0.199551	-0.337066	0.848951	1.02894	0.731462	0.0814509	1	Keep	-0.337066	2.03255	ENSDARG00000078904
ttna	-0.0781479	-2.18306	-2.64581	-1.28725	-1.31694	-1.3432	-2.13891	-2.3005	-1.11137	1	Keep	-2.64581	-0.0781479	ENSDARG00000028213
ebpl	1.45691	2.16199	2.02721	1.4048	0.555323	-2.91548	-1.94072	-0.936648	-0.537784	1	Keep	-2.91548	2.16199	ENSDARG00000036636
nme2b.2	2.47536	-1.44184	-3.79022	-1.66794	-1.82438	-1.01375	-2.81307	-3.09047	-2.86992	1	Keep	-3.79022	2.47536	ENSDARG00000099420
slc18b1	2.85912	0.270616	0.841929	0.643412	2.00764	-1.60104	-1.49817	-1.02841	-2.02635	1	Keep	-2.02635	2.85912	ENSDARG00000044047
zbtb32	0.231815	0.219498	0.187978	1.22805	2.93503	-1.60693	-1.24329	-3.05612	-3.0004	1	Keep	-3.05612	2.93503	ENSDARG00000073726
adgrl4	-0.579993	-1.5313	-2.10085	-0.457879	-0.757013	0.378489	-0.602853	-0.856744	-0.648422	1	Keep	-2.10085	0.378489	ENSDARG00000013653
ANK1	0.0399333	-2.20862	-0.288862	-3.04116	-4.20408	0.377814	-0.470332	-1.15659	-0.560696	1	Keep	-4.20408	0.377814	ENSDARG00000059093
pdcd6	2.94768	3.28659	2.98089	2.94117	1.97265	1.33962	0.403674	0.597629	0.443902	1	Keep	0.403674	3.28659	ENSDARG00000005220
si:ch73-54b5.2	5.23551	4.66678	3.44411	2.71003	0.502829	2.43719	0.655652	0.592433	-0.553561	1	Keep	-0.553561	5.23551	ENSDARG00000052088
msxc	-1.49512	-0.547275	-1.40603	0.04518	-0.739516	-0.450889	-1.12297	-1.20647	-2.74196	1	Keep	-2.74196	0.04518	ENSDARG00000015674
dnajc2	2.313	1.47189	1.78198	0.466662	-0.127092	1.78829	0.499312	0.653038	0.382386	1	Keep	-0.127092	2.313	ENSDARG00000070477
itgb4	2.74104	-1.79967	1.79561	-0.0228009	-0.739516	1.4972	0.827442	0.698342	-0.633091	1	Keep	-1.79967	2.74104	ENSDARG00000028507
ptprub	1.79639	-2.51533	-1.31066	-0.702611	-0.284572	-1.32775	0.421069	0.106969	0.0172703	1	Keep	-2.51533	1.79639	ENSDARG00000101081
mia	-2.14457	-2.97539	-2.67306	-3.57141	0.187869	-3.00811	-0.787351	0.66693	1.77417	1	Keep	-3.57141	1.77417	ENSDARG00000052437
zdhhc20a	3.24289	1.24186	3.70296	0.779374	0.607816	1.3145	1.87711	2.2058	2.10651	1	Keep	0.607816	3.70296	ENSDARG00000055066
rxrba	1.29455	-2.37475	1.00542	-2.45652	-2.22683	0.117912	0.755511	0.33271	0.542151	1	Keep	-2.45652	1.29455	ENSDARG00000078954
SLC19A1	-3.5763	0.0917027	-0.425101	-1.26005	-0.757013	-0.39258	-0.241193	-0.507936	-2.00847	1	Keep	-3.5763	0.0917027	ENSDARG00000033993
kmt2bb	2.59344	-0.342802	2.10896	-0.539456	-0.512044	0.4702	0.73562	0.576059	0.774628	1	Keep	-0.539456	2.59344	ENSDARG00000060697
USP15	-3.08922	-1.45462	-2.00548	-1.91267	-2.19183	-0.141809	0.0758294	-0.331162	-0.96073	1	Keep	-3.08922	0.0758294	ENSDARG00000100224
si:dkey-34d22.1	2.06207	2.13643	0.950921	2.22057	2.83004	0.636701	-0.325335	-0.096885	-0.603046	1	Keep	-0.603046	2.83004	ENSDARG00000103181
SPAG9	-0.609513	-1.26293	-1.5014	-0.743399	-1.21196	-0.0992055	0.00402546	-1.13372	-2.15365	1	Keep	-2.15365	0.00402546	ENSDARG00000078142
ndufb6	0.423697	-0.917882	-1.11992	-0.512264	-1.05448	-1.07861	-2.41771	-2.70386	-0.843436	1	Keep	-2.70386	0.423697	ENSDARG00000037259
tmem258	-0.816155	1.48467	0.16073	1.44559	0.992768	0.481703	1.49748	1.77426	2.08233	1	Keep	-0.816155	2.08233	ENSDARG00000078785
stxbp2	-0.27003	2.07253	0.910049	1.09209	0.765296	0.636026	0.637028	0.769696	0.574705	1	Keep	-0.27003	2.07253	ENSDARG00000007603
smc6	1.50119	2.99266	3.08988	2.1254	2.3751	-1.12027	-0.328001	-0.824295	-1.70171	1	Keep	-1.70171	3.08988	ENSDARG00000091821
tob1a	-0.698074	-2.7837	-3.58586	-0.933746	-1.61441	-1.07878	-1.81352	-2.5995	-4.77344	1	Keep	-4.77344	-0.698074	ENSDARG00000032619
myrf	2.03255	0.206719	4.1798	0.72499	1.5177	-1.30494	3.46945	4.51691	3.91842	1	Keep	-1.30494	4.51691	ENSDARG00000078676
tspan2a	-0.816155	0.296175	-0.452349	0.534643	1.85016	0.600342	5.43762	4.65096	4.0003	1	Keep	-0.816155	5.43762	ENSDARG00000003754
ipo4	1.13218	1.17796	0.760185	0.221931	0.100379	2.89392	2.42752	2.13958	1.53611	1	Keep	0.100379	2.89392	ENSDARG00000041493
cyp4f3	3.18384	4.39841	4.01632	3.83852	2.95252	1.40186	1.41022	1.50771	-0.0131991	1	Keep	-0.0131991	4.39841	ENSDARG00000053530
phldb2a	2.77056	-0.853984	3.37599	-1.66794	0.100379	-1.53012	0.313272	1.24843	2.55741	1	Keep	-1.66794	3.37599	ENSDARG00000079889
llgl2	-1.80509	-0.815646	-1.82837	-1.38242	-2.17434	1.04264	0.704251	0.702687	0.352067	1	Keep	-2.17434	1.04264	ENSDARG00000023920
glg1b	-2.33645	-0.68785	-0.152622	-1.20567	-0.494546	-0.423266	-1.00319	-1.0864	-1.97276	1	Keep	-2.33645	-0.152622	ENSDARG00000101210
aatkb	-0.727594	-2.01692	-0.656709	0.792971	1.04526	0.10196	1.37214	1.61203	0.66175	1	Keep	-2.01692	1.61203	ENSDARG00000104442
baiap2b	1.60451	-1.69743	-0.929188	-0.933746	-2.38431	2.59251	2.97698	1.81372	0.965646	1	Keep	-2.38431	2.97698	ENSDARG00000103333
wdr53	-1.33276	-1.25015	-0.125374	-0.13157	-2.29682	0.0976009	-0.0289133	0.011544	0.310178	1	Keep	-2.29682	0.310178	ENSDARG00000079659
slc26a5	-0.196229	-2.91149	-3.55862	-1.64075	-2.97924	-1.25629	-2.63227	-2.37005	-2.59968	1	Keep	-3.55862	-0.196229	ENSDARG00000022424
plxna3	0.792701	-2.11916	-1.17442	0.276315	1.74517	0.235844	0.63465	0.0993371	-0.103215	1	Keep	-2.11916	1.74517	ENSDARG00000007172
znf236	-3.66486	-1.82523	-2.76843	-2.171	-1.6494	-0.27638	-0.0428593	-0.501734	-0.63004	1	Keep	-3.66486	-0.0428593	ENSDARG00000095890
atp2b4	1.51595	0.756239	1.99997	0.61622	0.555323	1.5747	2.37178	1.6883	0.947031	1	Keep	0.555323	2.37178	ENSDARG00000044902
mbpb	1.79639	3.87445	3.62122	2.58767	3.65244	-0.465862	0.260559	0.520294	-1.15082	1	Keep	-1.15082	3.87445	ENSDARG00000089413
dpysl4	2.51964	0.705121	1.97272	1.4048	0.170371	-0.525764	0.487184	-0.267848	-0.556462	1	Keep	-0.556462	2.51964	ENSDARG00000103490
mxd4	1.23551	0.334514	1.2234	0.0587761	1.13275	-0.881907	-2.38914	-3.50188	-2.61285	1	Keep	-3.50188	1.23551	ENSDARG00000054031
zgc:85777	-1.0966	-1.60798	-3.16352	-0.81138	-1.75439	-0.224896	-1.68556	-1.7132	-0.827239	1	Keep	-3.16352	-0.224896	ENSDARG00000027009
gemin5	1.47167	1.13963	1.18253	-0.0499934	0.222864	0.913248	0.195047	-0.637286	-2.4183	1	Keep	-2.4183	1.47167	ENSDARG00000079257
aph1b	1.10266	2.55816	2.38144	1.22805	1.01027	0.0858345	0.0926663	0.12908	0.16267	1	Keep	0.0858345	2.55816	ENSDARG00000005612
si:ch73-265h17.4	-0.0191073	0.372853	-0.138998	0.126757	-0.249577	2.54041	2.27446	3.40933	2.58811	1	Keep	-0.249577	3.40933	ENSDARG00000097639
zgc:91890	1.45691	0.321735	-0.438725	-0.0363972	-0.214581	2.23102	0.811323	1.25286	0.662391	1	Keep	-0.438725	2.23102	ENSDARG00000018980
plecb	2.93292	-0.355582	0.705689	0.0315838	-0.54704	1.14395	-0.54661	-0.963309	-0.550558	1	Keep	-0.963309	2.93292	ENSDARG00000021987
minpp1b	-1.28848	1.20352	1.34602	0.874548	1.5177	2.52571	4.11011	2.76191	1.38798	1	Keep	-1.28848	4.11011	ENSDARG00000045172
CLEC4A	1.84067	6.83931	6.15528	5.87795	6.03214	-0.498263	5.48521	5.55366	5.66103	1	Keep	-0.498263	6.83931	ENSDARG00000059049
capgb	2.51964	6.78819	5.06536	5.13016	4.28236	0.355793	2.45129	2.84665	2.20618	1	Keep	0.355793	6.78819	ENSDARG00000099672
rnls	-0.594753	0.130041	-0.806573	0.289912	-0.337066	-0.684312	-0.492822	-0.242835	-2.14381	1	Keep	-2.14381	0.289912	ENSDARG00000012453
lipf	-0.417631	3.68276	3.07626	4.66789	2.60257	-0.757978	0.0896316	0.593216	-0.528815	1	Keep	-0.757978	4.66789	ENSDARG00000018529
si:dkey-29p23.1	-0.550473	-2.6559	-2.53682	-2.44292	-0.529542	0.0730338	-0.0364984	-0.819144	0.937462	1	Keep	-2.6559	0.937462	ENSDARG00000068841
pdcd4a	-2.69069	-1.55686	-2.29159	-1.17848	-0.319568	-2.37705	-2.00776	-1.5467	-0.962878	1	Keep	-2.69069	-0.319568	ENSDARG00000021702
arhgap4a	1.38311	4.0917	3.8392	3.59379	3.80992	2.3114	3.39599	3.74054	2.74891	1	Keep	1.38311	4.0917	ENSDARG00000039265
ckmb	0.822221	-0.790087	-2.83655	-0.485072	-2.22683	-1.49704	-1.37597	-2.00627	-0.874423	1	Keep	-2.83655	0.822221	ENSDARG00000040565
plac8l1	0.0989739	0.16838	-2.26434	-1.00173	-1.28195	0.359199	-0.211791	-0.20955	0.496084	1	Keep	-2.26434	0.496084	ENSDARG00000069031
ap5z1	-3.2073	0.321735	-0.779325	0.0315838	-0.669524	-1.01141	-0.801815	-0.320753	-0.636018	1	Keep	-3.2073	0.321735	ENSDARG00000078111
rel	0.482738	2.66039	0.869177	1.70392	1.5177	1.2602	1.62918	1.43532	0.0472834	1	Keep	0.0472834	2.66039	ENSDARG00000055276
mfsd10	0.0694536	3.69554	2.77653	2.34294	1.95515	1.91964	1.92546	2.83864	2.50036	1	Keep	0.0694536	3.69554	ENSDARG00000086786
hsd17b14	0.408937	4.85848	3.51223	2.73723	2.3226	-3.45111	-2.69871	-2.21623	-2.67587	1	Keep	-3.45111	4.85848	ENSDARG00000054842
cdh4	-1.49512	-2.0936	-2.83655	-2.00784	0.170371	-3.60877	-1.12191	-2.09807	-2.89095	1	Keep	-3.60877	0.170371	ENSDARG00000015002
si:ch211-121a2.4	-1.77556	-2.19584	-1.81475	-2.04863	-1.19446	-1.0001	0.643909	0.0507495	0.602363	1	Keep	-2.19584	0.643909	ENSDARG00000028541
ppip5k1b	-2.38073	-2.2214	-3.65398	-1.72232	-1.31694	-0.712164	-1.44352	-1.31264	-1.30337	1	Keep	-3.65398	-0.712164	ENSDARG00000073909
slc35d1a	2.19491	1.53579	1.38689	0.466662	0.747799	1.49743	0.920603	1.39537	1.38117	1	Keep	0.466662	2.19491	ENSDARG00000011973
bcat2	-0.34383	-1.45462	-2.89104	-0.81138	-1.75439	-1.29952	-2.91351	-3.1559	-3.72918	1	Keep	-3.72918	-0.34383	ENSDARG00000054849
aqp12	-2.01173	-2.17028	-3.436	-1.98065	-2.87425	-0.705811	0.42333	1.17932	1.37245	1	Keep	-3.436	1.37245	ENSDARG00000043279
rassf8b	-0.402871	-3.19264	-2.33246	-2.14381	-2.08685	0.0305574	-0.594333	-1.0675	-1.34654	1	Keep	-3.19264	0.0305574	ENSDARG00000045485
orc1	0.305616	2.26423	1.59125	0.72499	1.5352	1.24024	3.7569	3.45968	1.92313	1	Keep	0.305616	3.7569	ENSDARG00000039217
dhrs7cb	-0.28479	-1.78689	-2.89104	-0.580245	-1.05448	-2.40644	-2.34079	-1.74076	-1.44871	1	Keep	-2.89104	-0.28479	ENSDARG00000071877
efr3bb	2.50488	2.08531	3.17163	1.64953	0.152873	0.247858	-0.112457	-0.151025	0.348258	1	Keep	-0.151025	3.17163	ENSDARG00000069318
card11	0.320376	3.43995	4.07081	2.94117	4.59732	0.159579	-1.47546	-1.65758	-0.61559	1	Keep	-1.65758	4.59732	ENSDARG00000052741
rpp21	3.13956	0.845696	1.25065	0.915336	1.15025	-0.0248895	-0.0531459	0.450687	0.388476	1	Keep	-0.0531459	3.13956	ENSDARG00000043404
pak2a	0.0989739	2.82653	1.91822	1.86707	1.88516	0.482414	1.03834	1.00471	1.37922	1	Keep	0.0989739	2.82653	ENSDARG00000068177
coq2	-2.02649	-1.07124	-2.08723	-1.4504	-0.582035	-1.90989	-0.756566	-0.611973	-0.387358	1	Keep	-2.08723	-0.387358	ENSDARG00000059510
myh11a	3.74473	1.89362	1.99997	1.71751	1.81517	3.10366	3.2648	3.8032	4.79703	1	Keep	1.71751	4.79703	ENSDARG00000009782
nudt4b	-1.80509	-2.98817	-2.45507	-2.23898	-2.87425	0.930709	-1.00673	-0.70646	-1.24269	1	Keep	-2.98817	0.930709	ENSDARG00000045878
GLDC	-1.71652	-2.34919	-2.35971	-1.30084	1.02776	5.65564	4.79813	4.06836	5.27757	1	Keep	-2.35971	5.65564	ENSDARG00000035120
fbxo3	-2.38073	-0.432259	-0.765701	-1.27365	-0.582035	-0.235508	-0.382324	-0.920868	-1.14712	1	Keep	-2.38073	-0.235508	ENSDARG00000029242
cep19	1.60451	-0.534495	-0.356981	-0.81138	-0.197083	-1.56976	-1.96361	-2.03554	-1.01478	1	Keep	-2.03554	1.60451	ENSDARG00000059175
il2rb	-1.27372	-1.62076	-0.738453	-2.33415	-0.54704	-1.54172	-1.41682	-2.1071	-1.00235	1	Keep	-2.33415	-0.54704	ENSDARG00000075720
hsp70.2	6.9772	0.922374	-0.670333	1.97584	0.362847	-1.49098	-1.47848	-1.46703	-0.965224	1	Keep	-1.49098	6.9772	ENSDARG00000092362
zgc:77086	-0.373351	0.308955	0.460457	0.765778	1.01027	0.950319	1.66703	2.10265	2.10835	1	Keep	-0.373351	2.10835	ENSDARG00000014015
sars	2.63772	2.4048	1.8501	1.33682	0.922777	1.1266	0.710949	0.814845	-0.0453608	1	Keep	-0.0453608	2.63772	ENSDARG00000008237
ing5a	-3.79771	-2.56644	-2.61856	-1.95346	-1.21196	-0.387985	-0.920882	-0.877002	-0.704566	1	Keep	-3.79771	-0.387985	ENSDARG00000022413
zgc:154093	-1.58368	-1.63354	-1.28341	-0.362706	-0.599533	0.0554521	-1.78975	-1.48245	-2.8334	1	Keep	-2.8334	0.0554521	ENSDARG00000055897
fasn	1.66355	-0.138329	1.31877	0.289912	-1.61441	-2.21646	-1.07884	-0.706126	-1.31525	1	Keep	-2.21646	1.66355	ENSDARG00000087657
DBNDD2	5.25027	2.20033	2.57217	2.31574	3.23249	-1.34031	-1.15338	-0.485489	0.284257	1	Keep	-1.34031	5.25027	ENSDARG00000074904
sae1	1.63403	3.91279	3.43048	2.846	3.17999	1.37373	1.96562	1.93096	1.52469	1	Keep	1.37373	3.91279	ENSDARG00000010487
fkbp11	0.305616	4.8457	5.81468	4.39596	4.05488	-1.44273	-0.46465	0.706392	1.22383	1	Keep	-1.44273	5.81468	ENSDARG00000037000
mfge8b	2.62296	-0.649511	0.201602	0.61622	-0.0571008	-0.307688	-2.22307	-2.1263	-2.3798	1	Keep	-2.3798	2.62296	ENSDARG00000045803
si:dkey-27c15.3	-2.42501	-0.470598	-0.547717	-0.403494	0.205366	0.45489	1.61995	1.07596	1.07916	1	Keep	-2.42501	1.61995	ENSDARG00000056847
eif5b	2.37204	0.16838	2.05446	-0.403494	-0.529542	0.625465	0.297787	-0.135894	-0.141257	1	Keep	-0.529542	2.37204	ENSDARG00000016548
grna	0.822221	6.31534	5.11986	5.57883	4.99977	1.20205	1.60205	1.77708	1.25726	1	Keep	0.822221	6.31534	ENSDARG00000004954
tmem106c	-0.520952	-0.445039	-0.956436	-0.512264	-0.337066	-1.0868	-1.38894	-0.994034	-2.06094	1	Keep	-2.06094	-0.337066	ENSDARG00000098105
crbn	-2.94162	-0.355582	-1.31066	-0.702611	-0.0571008	-1.91045	-1.95465	-1.36239	-1.74808	1	Keep	-2.94162	-0.0571008	ENSDARG00000054250
cpeb1b	-3.31062	-2.7837	-2.52319	-1.12409	-1.45693	-0.681797	0.583107	1.4326	0.790639	1	Keep	-3.31062	1.4326	ENSDARG00000008454
tns2a	6.56392	-1.95303	4.32967	0.194738	-1.12447	0.309228	0.397709	-0.221319	-1.32257	1	Keep	-1.95303	6.56392	ENSDARG00000076292
pak4	0.467978	-0.738968	-0.302486	-0.784188	-0.54704	-0.521927	-1.56099	-1.98362	-2.64133	1	Keep	-2.64133	0.467978	ENSDARG00000018110
tmem86a	-2.46929	0.142821	0.923672	-1.02892	-2.52429	-0.385695	0.145482	-0.452834	-4.27942	1	Keep	-4.27942	0.923672	ENSDARG00000044034
kifc3	3.02148	0.372853	0.882801	0.589028	0.380345	-0.754583	-0.0658009	-0.245916	-2.21006	1	Keep	-2.21006	3.02148	ENSDARG00000054978
ric8a	-0.609513	-0.828425	-1.36516	-0.172359	-0.582035	0.160604	3.1157	4.31905	4.40186	1	Keep	-1.36516	4.40186	ENSDARG00000007247
RUNX1	-0.388111	-0.969	-0.384229	-1.38242	-1.24695	5.39514	4.35309	5.61774	3.11648	1	Keep	-1.38242	5.61774	ENSDARG00000087646
sulf2b	0.940302	0.551767	0.692065	1.78549	2.72505	1.29839	2.62307	3.56838	2.19277	1	Keep	0.551767	3.56838	ENSDARG00000013838
fam207a	-0.948997	-0.777307	-1.82837	-0.485072	-0.949489	0.2393	-0.391752	-0.858917	-2.26867	1	Keep	-2.26867	0.2393	ENSDARG00000071500
ttk	-3.6501	4.98627	5.06536	5.51085	6.66206	1.73415	4.1426	4.59126	4.11888	1	Keep	-3.6501	6.66206	ENSDARG00000041361
cep70	-1.33276	2.80097	2.31332	2.8324	3.23249	-0.330997	2.43723	2.77219	0.568022	1	Keep	-1.33276	3.23249	ENSDARG00000076965
sord	-3.07446	-0.598393	-0.316109	-0.0771858	0.362847	0.277901	0.242984	1.19402	1.13289	1	Keep	-3.07446	1.19402	ENSDARG00000053405
ptpn18	-1.49512	2.23867	1.57762	2.50609	3.56495	0.134005	0.686677	1.04044	1.12787	1	Keep	-1.49512	3.56495	ENSDARG00000006308
znf395a	0.73366	1.95752	1.86373	1.93505	2.60257	-0.540393	0.50696	-0.0101726	-0.424381	1	Keep	-0.540393	2.60257	ENSDARG00000060113
bckdhb	-1.21468	-1.39073	-2.76843	-0.92015	-1.29945	-1.44626	-2.00669	-1.87045	-0.89895	1	Keep	-2.76843	-0.89895	ENSDARG00000014676
ankrd10a	2.07683	0.717901	1.00542	1.14647	2.3751	2.59984	4.47288	3.95268	2.30611	1	Keep	0.717901	4.47288	ENSDARG00000037100
myo10	-3.45822	-1.96581	-1.43328	-1.93986	-0.949489	0.217622	0.324413	0.408073	-0.483307	1	Keep	-3.45822	0.408073	ENSDARG00000017004
hsc70	-1.93793	-2.13194	-3.42238	-0.689015	-1.05448	-2.28615	-3.96551	-4.58823	-2.86766	1	Keep	-4.58823	-0.689015	ENSDARG00000012381
mogs	2.56392	4.36007	4.15256	2.846	2.77754	0.166839	0.965827	1.10795	0.707874	1	Keep	0.166839	4.36007	ENSDARG00000060252
atp1b1b	8.70414	2.71151	-4.56679	-1.74952	3.63494	-0.223158	0.658006	1.7091	1.23897	1	Keep	-4.56679	8.70414	ENSDARG00000076833
frem1a	-0.196229	-2.54088	-0.929188	-0.593841	1.39522	-2.99565	-1.80522	-1.85365	-1.21905	1	Keep	-2.99565	1.39522	ENSDARG00000069473
PAQR9	0.74842	-6.29807	-2.18259	-4.3192	-4.62403	-0.973765	-0.103947	-1.45255	-3.56667	1	Keep	-6.29807	0.74842	ENSDARG00000052059
ugt5b3	1.02886	2.80097	1.45501	1.44559	0.852786	-3.49207	-0.883082	-0.951347	-0.248148	1	Keep	-3.49207	2.80097	ENSDARG00000099276
plek	6.22443	7.56774	5.97817	5.37489	5.47221	3.94777	3.16465	3.33623	3.334	1	Keep	3.16465	7.56774	ENSDARG00000104325
tjp1a	-2.26265	-1.90191	-1.3924	-1.16488	-0.896996	-0.259368	-0.763793	-0.622267	-0.391921	1	Keep	-2.26265	-0.259368	ENSDARG00000077506
tead3b	4.02517	-2.33641	2.95365	0.126757	-0.617031	-0.273964	-0.509076	-1.06344	-0.219748	1	Keep	-2.33641	4.02517	ENSDARG00000063649
dbn1	0.276096	-1.04568	3.98907	0.521047	-0.0745986	0.350239	1.58812	0.987937	-0.046113	1	Keep	-1.04568	3.98907	ENSDARG00000069113
aco1	1.50119	-1.41628	4.04356	-0.824976	-0.862	1.57986	2.2766	2.20639	1.28269	1	Keep	-1.41628	4.04356	ENSDARG00000026376
prkx	1.39787	1.30576	2.29969	0.684201	1.15025	0.603754	1.08781	1.13724	0.304735	1	Keep	0.304735	2.29969	ENSDARG00000060716
aldoab	-1.18516	-1.5952	-3.47687	-0.797784	-1.12447	-1.40665	-2.83957	-2.08657	-1.23794	1	Keep	-3.47687	-0.797784	ENSDARG00000034470
fen1	-1.50988	2.63483	2.29969	2.34294	2.56757	-0.924186	0.528954	0.843593	1.59028	1	Keep	-1.50988	2.63483	ENSDARG00000011404
gyg2	-1.1704	0.078923	0.0789859	0.04518	-0.0920963	-1.88342	-1.41547	-0.658782	-2.03614	1	Keep	-2.03614	0.0789859	ENSDARG00000033380
sts	-2.18885	-1.83801	-0.00275798	-1.1105	-0.232079	-1.37768	-1.60672	-1.70622	-3.02731	1	Keep	-3.02731	-0.00275798	ENSDARG00000053241
immt	-0.816155	-1.23737	-2.18259	-1.04252	-1.54441	-0.34399	-1.11547	-1.08497	-2.54304	1	Keep	-2.54304	-0.34399	ENSDARG00000102874
smox	-0.934236	1.7786	0.174354	1.36401	1.11525	2.50492	1.0493	1.15265	0.635707	1	Keep	-0.934236	2.50492	ENSDARG00000036967
dclre1b	-2.58737	-0.726189	-1.18804	-0.621034	-0.372061	-0.226031	0.475334	0.474929	0.0643449	1	Keep	-2.58737	0.475334	ENSDARG00000068833
arl13b	-2.73497	-0.611173	-0.711205	-0.553053	-0.0221052	-0.55272	-0.127589	-0.516688	-1.1565	1	Keep	-2.73497	-0.0221052	ENSDARG00000012763
ndufs3	-0.801395	-1.37795	-2.68668	-0.906553	-1.59691	-1.179	-1.8618	-1.40591	-1.26075	1	Keep	-2.68668	-0.801395	ENSDARG00000015385
dmd	-3.08922	-0.572834	-0.643085	0.0723724	0.450336	-1.17752	-1.27595	-2.11236	-1.97282	1	Keep	-3.08922	0.450336	ENSDARG00000008487
stox2b	-1.95269	-1.96581	-2.7548	-1.39602	-1.05448	-0.910488	-0.196177	-0.425985	-0.960376	1	Keep	-2.7548	-0.196177	ENSDARG00000078572
kcnn4	-1.33276	-1.40351	-1.06543	-3.21791	-2.27932	2.19566	-1.70626	-1.37315	-0.553561	1	Keep	-3.21791	2.19566	ENSDARG00000086091
mmp9	8.7189	7.38883	7.14983	6.20426	8.27186	7.25469	4.89062	4.37855	5.11624	1	Keep	4.37855	8.7189	ENSDARG00000042816
sdhb	-0.210989	-0.853984	-2.42783	-0.63463	-1.43943	-0.303863	-1.70132	-1.21667	-0.88618	1	Keep	-2.42783	-0.210989	ENSDARG00000075768
enpp6	1.13218	0.142821	2.29969	0.534643	4.45733	-1.77416	3.14102	4.70581	4.24051	1	Keep	-1.77416	4.70581	ENSDARG00000040469
sftpbb	-2.48405	2.5326	1.33239	1.52717	3.80992	-0.97854	-1.05962	-0.880384	-0.270851	1	Keep	-2.48405	3.80992	ENSDARG00000067566
cdc42l	2.32776	2.32812	2.28607	1.71751	1.25524	0.0955751	-0.199914	-0.256021	-0.478561	1	Keep	-0.478561	2.32812	ENSDARG00000040158
arl10	0.202295	-0.943441	-1.733	-0.621034	-0.30207	0.656032	2.25032	2.51656	1.54878	1	Keep	-1.733	2.51656	ENSDARG00000060775
tspan12	0.379417	-2.70702	-3.21802	-1.51838	-2.17434	-0.351861	-6.60068	-5.26905	-2.77005	1	Keep	-6.60068	0.379417	ENSDARG00000032389
ankrd27	-3.69438	-0.713409	-2.04635	-1.0833	-1.17696	-0.116251	0.372404	-0.492787	-1.60075	1	Keep	-3.69438	0.372404	ENSDARG00000089207
acrc	-0.550473	2.59649	2.88553	2.58767	2.25261	-0.590485	2.94113	2.972	1.99472	1	Keep	-0.590485	2.972	ENSDARG00000101060
prkg1b	-0.550473	-3.06485	-2.25071	-0.430687	-3.13672	1.26968	1.16764	1.58557	2.12654	1	Keep	-3.13672	2.12654	ENSDARG00000031702
si:dkey-79d12.5	2.25396	1.58691	-0.234366	1.7447	1.86766	3.25212	0.148449	0.971458	0.402301	1	Keep	-0.234366	3.25212	ENSDARG00000040284
fam189a1	0.482738	-1.54408	-0.833821	-3.10914	-0.792009	2.54477	0.849754	0.450687	1.48846	1	Keep	-3.10914	2.54477	ENSDARG00000053380
caspa	1.0879	5.3441	4.46591	3.02275	3.05751	1.84759	0.878302	1.13396	1.30067	1	Keep	0.878302	5.3441	ENSDARG00000008165
acox3	-3.01542	-0.969	-2.03273	-1.12409	-1.45693	-0.627339	-0.16455	0.0123689	0.460246	1	Keep	-3.01542	0.460246	ENSDARG00000038865
zmp:0000000758	-2.18885	-2.73258	-2.55044	-2.32056	-2.31432	0.537907	0.300278	0.589814	0.671767	1	Keep	-2.73258	0.671767	ENSDARG00000074684
HTRA3	0.0842137	-0.368361	1.1689	2.16619	4.85978	-3.26973	3.52929	4.70108	5.10227	1	Keep	-3.26973	5.10227	ENSDARG00000010925
ACER2	4.40894	-3.1543	2.13621	-0.838573	-1.61441	-1.22239	-2.84033	-4.60746	-3.00001	1	Keep	-4.60746	4.40894	ENSDARG00000077782
has1	5.57499	7.27381	6.6185	7.69984	8.84929	10.1147	11.5323	12.2498	10.3966	1	Keep	5.57499	12.2498	ENSDARG00000042983
chd4a	1.19122	2.09809	2.70841	1.4048	1.22024	0.961423	2.13257	1.81289	1.14512	1	Keep	0.961423	2.70841	ENSDARG00000063535
rabgef1l	-0.210989	-1.92747	-0.752077	-2.29337	-1.85938	-0.217947	-1.0609	-1.32961	-1.07618	1	Keep	-2.29337	-0.210989	ENSDARG00000015968
smoc2	2.65248	-0.598393	1.01904	0.61622	-0.0046072	0.699587	0.487184	2.53848	2.52309	1	Keep	-0.598393	2.65248	ENSDARG00000088157
cxcr3.1	-1.14088	2.02141	0.623945	2.1118	4.33485	-0.471855	-1.80927	-1.78537	-0.426889	1	Keep	-1.80927	4.33485	ENSDARG00000007358
sesn1	-1.43608	-3.16708	-2.31883	-1.38242	-1.89437	-0.953311	-0.370941	-0.882324	-0.649642	1	Keep	-3.16708	-0.370941	ENSDARG00000020693
ier5l	3.16908	2.97988	4.31604	3.15871	3.89741	-0.382292	4.50288	4.73436	4.82454	1	Keep	-0.382292	4.82454	ENSDARG00000054906
frmd4bb	-0.757115	-2.43865	-1.71938	0.153949	-2.19183	0.472103	-0.93147	-1.43596	-0.725179	1	Keep	-2.43865	0.472103	ENSDARG00000076496
CRAT	-1.65748	-2.18306	-3.58586	-1.27365	-1.26445	-1.72902	-3.1002	-2.71689	-1.82304	1	Keep	-3.58586	-1.26445	ENSDARG00000016545
plekhh2	-2.02649	-2.33641	-1.46052	-2.21179	-1.77189	-1.05907	0.691454	0.909952	0.435332	1	Keep	-2.33641	0.909952	ENSDARG00000040851
spry4	-2.9121	-2.41309	-4.25344	-0.756995	-0.354563	1.87085	1.2052	0.381413	-0.39595	1	Keep	-4.25344	1.87085	ENSDARG00000068732
armc2	0.67462	-0.751748	-1.56952	-1.83109	-1.56191	-2.02555	-2.79911	-4.06767	-4.81189	1	Keep	-4.81189	0.67462	ENSDARG00000022660
NAPSA	-0.476672	2.4687	1.78198	1.73111	1.90265	-1.14086	-1.69498	-1.87663	-1.73825	1	Keep	-1.87663	2.4687	ENSDARG00000009313
fam129aa	-3.91579	-2.82204	-1.32428	-3.54422	-2.87425	-1.18958	1.68171	2.3121	1.80923	1	Keep	-3.91579	2.3121	ENSDARG00000042055
psma4	0.0989739	2.3409	1.564	1.67672	1.39522	0.379083	0.269087	0.641843	0.808146	1	Keep	0.0989739	2.3409	ENSDARG00000045928
kalrnb	1.26503	-1.37795	-0.615837	-0.621034	0.555323	2.01371	7.04073	6.73077	5.61829	1	Keep	-1.37795	7.04073	ENSDARG00000063538
CLIP1	-1.58368	-1.91469	0.02449	-1.64075	-2.41931	-0.494268	-0.693865	-1.1545	-2.04	1	Keep	-2.41931	0.02449	ENSDARG00000079483
krt18	4.9403	3.36327	4.56128	3.75694	4.22986	2.14726	1.38526	1.20561	1.57974	1	Keep	1.20561	4.9403	ENSDARG00000018404
cxcr3.2	2.2392	4.11726	3.53948	3.09073	4.01989	0.794098	4.88407	4.77574	4.64571	1	Keep	0.794098	4.88407	ENSDARG00000041041
ano6	0.65986	-2.27251	0.310594	-1.32804	-1.43943	0.0105746	1.08705	1.65246	1.89298	1	Keep	-2.27251	1.89298	ENSDARG00000061544
foxo3b	1.57499	-2.1575	-1.22892	-1.02892	-2.22683	-1.20066	-2.36697	-4.52382	-3.93759	1	Keep	-4.52382	1.57499	ENSDARG00000042904
isg20	2.96244	1.33132	1.35964	0.629816	0.572821	1.6399	0.821962	1.1327	0.637924	1	Keep	0.572821	2.96244	ENSDARG00000079783
gorab	0.851741	0.947933	1.07354	0.602624	0.81779	2.39137	3.80734	3.60866	2.39623	1	Keep	0.602624	3.80734	ENSDARG00000042031
serpinf1	-2.55785	-2.13194	-1.58314	0.0179876	1.30773	-0.0248895	4.13173	4.33729	5.46212	1	Keep	-2.55785	5.46212	ENSDARG00000069048
lace1b	-1.58368	-0.662291	-2.19622	-1.26005	-1.71939	-1.43343	-1.63279	-1.13731	-0.991225	1	Keep	-2.19622	-0.662291	ENSDARG00000042902
C13H10orf54	2.20967	3.58052	2.40869	2.45171	3.26748	0.171595	-0.473605	-0.281291	-1.25944	1	Keep	-1.25944	3.58052	ENSDARG00000068784
prrx1a	4.02517	2.14921	3.88008	3.1723	3.84491	4.12379	4.94728	5.60104	6.32147	1	Keep	2.14921	6.32147	ENSDARG00000033971
osbpl1a	-1.2442	0.360073	0.283346	-0.158763	0.607816	-2.16947	-2.09339	-1.68316	-1.98929	1	Keep	-2.16947	0.607816	ENSDARG00000105147
zmiz2	2.71152	-4.09999	1.26427	-2.878	-4.39656	-0.867732	-0.801157	-1.67402	-3.16128	1	Keep	-4.39656	2.71152	ENSDARG00000098683
eml2	-2.08553	2.49426	1.87735	2.27496	2.44509	-0.547332	1.11293	1.30933	0.216251	1	Keep	-2.08553	2.49426	ENSDARG00000008808
sin3aa	-2.01173	-1.39073	-1.86924	-1.13769	-0.844502	0.378517	0.250541	0.0376496	-0.0943151	1	Keep	-2.01173	0.378517	ENSDARG00000079716
tlr21	1.07314	4.46231	4.98362	4.28719	5.47221	0.941621	2.23983	1.87858	2.154	1	Keep	0.941621	5.47221	ENSDARG00000058045
calm3b	1.57499	3.05656	2.83103	2.01663	0.97527	1.0495	0.693634	0.844262	1.05661	1	Keep	0.693634	3.05656	ENSDARG00000074057
ckmt1	0.541778	-0.905102	0.392337	-1.19207	-2.01686	-0.315276	-0.0912434	1.06186	1.02843	1	Keep	-2.01686	1.06186	ENSDARG00000016598
cenpi	-3.34014	3.0949	4.6294	3.30827	4.49233	1.67801	5.01139	4.92481	4.69546	1	Keep	-3.34014	5.01139	ENSDARG00000052565
abcc6a	-2.77925	-2.04248	-1.03818	0.548239	0.275358	0.872386	1.14889	3.55718	4.87389	1	Keep	-2.77925	4.87389	ENSDARG00000016750
PDE4DIP	-5.52464	-3.58881	-4.53954	-3.69377	-2.89175	-3.09177	-3.00878	-2.23282	-1.0669	1	Keep	-5.52464	-1.0669	ENSDARG00000054723
hspa4a	2.44584	1.51023	1.29152	1.3912	-0.267075	-1.80266	-2.62002	-2.36839	-2.35285	1	Keep	-2.62002	2.44584	ENSDARG00000004754
aacs	0.822221	-0.738968	0.719313	-2.33415	-0.582035	-0.282949	-0.110034	0.141025	0.406402	1	Keep	-2.33415	0.822221	ENSDARG00000012468
slco2b1	-0.934236	-0.176668	-0.234366	1.20086	2.76005	-2.53404	-0.561919	-1.05222	-0.763775	1	Keep	-2.53404	2.76005	ENSDARG00000054609
DPEP3	1.97351	-0.726189	-0.261614	0.249123	-0.424555	-1.29335	-1.96217	-2.01088	-1.47941	1	Keep	-2.01088	1.97351	ENSDARG00000079216
pdgfbb	-1.59844	-1.22459	-1.22892	-0.865765	-0.722018	-0.258947	-2.09388	-1.53768	-1.26296	1	Keep	-2.09388	-0.258947	ENSDARG00000038139
ca8	3.1248	0.858476	1.89097	1.18726	1.65768	-1.97094	-0.532994	-0.347782	-0.0739882	1	Keep	-1.97094	3.1248	ENSDARG00000039098
TALDO1	0.881262	3.37605	2.39506	1.98944	1.23774	0.387566	-0.172641	0.267627	0.11799	1	Keep	-0.172641	3.37605	ENSDARG00000103369
rbm7	2.00303	1.35688	1.70024	0.765778	0.0828817	-0.179424	-0.457407	-0.34156	0.0336356	1	Keep	-0.457407	2.00303	ENSDARG00000020841
csf2rb	0.881262	5.05017	4.27517	4.64069	4.80729	4.63575	4.10415	4.38965	4.02805	1	Keep	0.881262	5.05017	ENSDARG00000076586
CABZ01069016.1	-2.07077	-1.76133	-2.19622	-2.02144	-2.71677	0.0114753	0.209753	-0.54377	0.520299	1	Keep	-2.71677	0.520299	ENSDARG00000088367
tmem35	1.25027	0.321735	-0.0845018	-1.15129	-0.179585	1.24139	2.0577	2.3416	2.0267	1	Keep	-1.15129	2.3416	ENSDARG00000052567
socs5b	2.00303	-0.12555	3.2125	-0.403494	-0.512044	1.02796	0.712739	1.26826	0.431059	1	Keep	-0.512044	3.2125	ENSDARG00000062745
irf2bp1	0.217055	-0.470598	-0.738453	-0.566649	-0.70452	0.135034	0.664452	-1.39169	-5.79824	1	Keep	-5.79824	0.664452	ENSDARG00000005468
rhoq	-0.904716	-1.64632	-1.89649	-1.31444	-1.15946	0.658967	3.11752	3.67174	3.81448	1	Keep	-1.89649	3.81448	ENSDARG00000025953
hsd17b12a	-1.58368	-3.20542	-3.66761	-1.99425	-2.62928	-0.114908	-1.55712	-1.21392	-1.91227	1	Keep	-3.66761	-0.114908	ENSDARG00000015709
crls1	0.408937	0.0661435	-0.302486	-0.308321	-0.529542	-1.05872	-1.65399	-1.38612	-2.14259	1	Keep	-2.14259	0.408937	ENSDARG00000038000
impact	-2.58737	-0.905102	-1.88287	-0.553053	-0.512044	-0.798955	-1.38377	-1.25269	-0.562048	1	Keep	-2.58737	-0.512044	ENSDARG00000043288
cyth4a	6.8296	6.87765	5.29697	5.72839	7.57195	0.626954	0.240932	-0.173471	0.033078	1	Keep	-0.173471	7.57195	ENSDARG00000038011
aebp1	-2.67593	-2.50255	-0.152622	-0.430687	-0.424555	-5.48526	2.68568	3.2685	3.12774	1	Keep	-5.48526	3.2685	ENSDARG00000091726
itpr3	2.62296	3.05656	1.91822	1.10568	1.88516	1.57555	1.4634	1.40378	1.93746	1	Keep	1.10568	3.05656	ENSDARG00000061741
atad3b	1.41263	0.717901	-0.193494	-0.199551	-2.12184	1.134	0.641159	0.34196	-0.924713	1	Keep	-2.12184	1.41263	ENSDARG00000086848
shcbp1	-0.122428	0.46231	1.40051	1.17366	2.23511	0.514845	2.33856	2.21632	0.274678	1	Keep	-0.122428	2.33856	ENSDARG00000102068
stab2	1.61927	2.4048	2.70841	1.88067	1.76267	-1.33994	-1.07122	-1.18161	-1.51063	1	Keep	-1.51063	2.70841	ENSDARG00000045748
rassf9	0.0399333	-4.24057	-0.901941	-2.5381	-2.38431	0.545321	0.0223281	-0.752302	-0.57591	1	Keep	-4.24057	0.545321	ENSDARG00000074721
nupr1	-2.85306	-2.00414	-0.779325	1.47278	1.11525	-3.64477	-2.9476	-3.23169	-3.91843	1	Keep	-3.91843	1.47278	ENSDARG00000094557
elovl6	2.3868	2.37924	3.98907	2.28855	2.65506	0.093236	1.17558	1.84837	1.50014	1	Keep	0.093236	3.98907	ENSDARG00000004402
ovch2	-0.698074	-2.592	-2.03273	-0.145167	1.37772	1.6923	0.986115	1.94531	0.596118	1	Keep	-2.592	1.94531	ENSDARG00000094793
FLNB	-1.87889	-2.0936	0.637569	-0.281129	0.310353	0.933645	-1.32484	-0.201431	0.187689	1	Keep	-2.0936	0.933645	ENSDARG00000092281
pitx2	-0.771875	-1.32683	-2.76843	-1.31444	-0.739516	-1.68737	-1.98112	-2.5353	-3.01273	1	Keep	-3.01273	-0.739516	ENSDARG00000036194
gar1	3.92185	2.18755	2.66754	1.44559	0.992768	0.647255	0.417539	0.623433	0.608926	1	Keep	0.417539	3.92185	ENSDARG00000076526
ranbp9	-0.28479	-0.68785	-0.656709	-0.702611	-0.564537	0.19505	-1.03796	-1.41678	-2.0637	1	Keep	-2.0637	0.19505	ENSDARG00000061048
pidd1	-3.75342	-2.27251	-2.23709	-1.83109	-1.82438	-1.31635	-0.552042	-0.688877	-0.540296	1	Keep	-3.75342	-0.540296	ENSDARG00000074626
dnajc5ab	1.69307	2.57094	2.32694	1.01051	0.275358	1.69445	0.551382	0.930462	0.12705	1	Keep	0.12705	2.57094	ENSDARG00000004836
efhd2	4.02517	5.31854	5.24247	3.41704	3.9499	3.09422	3.40382	3.07511	2.19648	1	Keep	2.19648	5.31854	ENSDARG00000055759
ppdpfb	-0.0633878	1.26742	0.801057	1.14647	2.65506	0.393535	-0.436018	-0.257709	-0.273467	1	Keep	-0.436018	2.65506	ENSDARG00000031317
lta4h	0.0694536	4.29618	2.54493	2.87319	2.93503	0.760814	1.11933	1.72768	0.891873	1	Keep	0.0694536	4.29618	ENSDARG00000006029
fn1a	0.527018	6.18755	7.23158	6.7753	7.0995	2.67248	5.89502	7.13492	6.41586	1	Keep	0.527018	7.23158	ENSDARG00000019815
dennd6b	0.571299	-1.40351	-1.62401	-0.729803	-0.599533	-1.42551	-1.70969	-2.0508	-1.41047	1	Keep	-2.0508	0.571299	ENSDARG00000011605
ARF5	2.25396	2.13643	1.91822	1.32322	0.800292	-0.0248895	-0.11113	0.0534983	-0.232651	1	Keep	-0.232651	2.25396	ENSDARG00000070472
smu1b	-0.786635	-2.05526	-3.0954	-1.04252	-0.809507	4.19613	1.50651	1.85305	1.24677	1	Keep	-3.0954	4.19613	ENSDARG00000051970
pck2	2.44584	3.92557	3.40324	3.02275	2.44509	1.7854	3.00647	4.07813	3.43594	1	Keep	1.7854	4.07813	ENSDARG00000020956
itcha	1.82591	-0.572834	1.33239	-0.824976	-1.57941	1.28267	1.13333	1.11889	2.24531	1	Keep	-1.57941	2.24531	ENSDARG00000074903
pqlc3	-0.948997	2.02141	3.04901	1.90786	2.39259	-0.560009	0.21912	1.02768	1.16042	1	Keep	-0.948997	3.04901	ENSDARG00000054251
RNPEPL1	1.42739	-2.18306	-0.356981	-1.72232	-2.52429	0.246823	0.156156	-0.28428	-1.30109	1	Keep	-2.52429	1.42739	ENSDARG00000007813
ikzf1	2.682	2.32812	1.52313	1.71751	2.72505	1.00833	1.23299	1.14611	0.926025	1	Keep	0.926025	2.72505	ENSDARG00000013539
fignl1	-0.550473	0.487869	0.623945	0.113161	0.222864	0.818606	3.0417	2.83361	3.08485	1	Keep	-0.550473	3.08485	ENSDARG00000016427
nmd3	2.15063	1.07573	0.365089	0.289912	0.240362	0.337256	-0.820632	-0.680103	-0.5564	1	Keep	-0.820632	2.15063	ENSDARG00000015676
dnase2b	2.18015	5.2802	4.47953	4.08325	4.31735	-0.00261283	1.54337	1.86759	2.5458	1	Keep	-0.00261283	5.2802	ENSDARG00000077918
GART	-2.39549	3.75943	1.75474	1.81269	0.66031	-1.48038	-1.03578	-0.838783	-1.77045	1	Keep	-2.39549	3.75943	ENSDARG00000101089
PNPLA2	-2.14457	-2.14472	-3.12265	-1.88548	-2.78676	-0.302621	-2.65614	-4.3516	-3.63761	1	Keep	-4.3516	-0.302621	ENSDARG00000089390
nol7	2.06207	1.05017	0.978168	0.262719	-0.127092	0.673709	0.350605	0.104923	0.462506	1	Keep	-0.127092	2.06207	ENSDARG00000075795
nfrkb	-2.24789	-0.866764	-1.88287	-1.12409	-1.05448	0.00287962	0.399351	0.415424	0.494038	1	Keep	-2.24789	0.494038	ENSDARG00000091512
pgap1	1.89971	1.86806	3.04901	0.90174	0.41534	-0.419261	-1.20566	-0.851828	-1.30292	1	Keep	-1.30292	3.04901	ENSDARG00000062465
trib3	-0.122428	-0.841205	-2.30521	0.602624	-0.372061	0.719347	-1.31508	-1.24226	-4.58923	1	Keep	-4.58923	0.719347	ENSDARG00000016200
cyc1	0.0989739	-0.815646	-2.05998	-0.648226	-1.22945	-0.747048	-1.84644	-1.23079	-1.92101	1	Keep	-2.05998	0.0989739	ENSDARG00000038075
rnf130	-3.04494	-0.202227	-1.842	-0.34911	-0.30207	-1.67728	-0.0255804	-0.101783	-0.559456	1	Keep	-3.04494	-0.0255804	ENSDARG00000089767
mmp13a	9.44215	5.57413	5.74656	4.19202	1.64019	10.832	9.20328	8.65856	6.45455	1	Keep	1.64019	10.832	ENSDARG00000012395
FAT4	-1.6132	-2.01692	-1.76025	-1.26005	-1.31694	-1.02718	0.00654805	-0.00421453	1.20544	1	Keep	-2.01692	1.20544	ENSDARG00000105285
tbc1d31	-3.98959	-1.33961	-2.16897	-1.00173	-0.30207	-0.899836	1.19938	1.04465	1.56535	1	Keep	-3.98959	1.56535	ENSDARG00000074623
smtnb	0.172775	-2.0297	-3.3815	-1.87188	-1.36944	-2.53354	-2.24828	-2.30135	-1.90604	1	Keep	-3.3815	0.172775	ENSDARG00000059442
fam134b	0.482738	-5.26293	-0.833821	-2.03504	-3.74914	-0.625972	-2.64696	-2.65002	-1.53262	1	Keep	-5.26293	0.482738	ENSDARG00000079059
dnaja1	-0.210989	-0.662291	-0.207118	-0.430687	-2.52429	-0.224073	-1.10398	-1.19241	-0.913289	1	Keep	-2.52429	-0.207118	ENSDARG00000030972
lrrfip1a	-1.30324	-1.36517	-1.95099	-1.02892	-1.24695	-1.45645	-1.54523	-2.5417	-2.62408	1	Keep	-2.62408	-1.02892	ENSDARG00000030012
cd28	3.98089	2.76263	0.119858	0.262719	-0.896996	-0.166368	-2.17345	-1.17936	-1.75423	1	Keep	-2.17345	3.98089	ENSDARG00000095070
dennd2da	2.19491	3.1588	3.04901	2.22057	2.91753	-0.848545	-1.03765	-1.12736	-1.27978	1	Keep	-1.27978	3.1588	ENSDARG00000058666
romo1	-0.27003	-1.72299	-2.26434	-0.784188	-1.03698	-0.774252	-0.869352	-0.797562	-1.01149	1	Keep	-2.26434	-0.27003	ENSDARG00000038076
trafd1	-1.86413	-1.27571	-2.20984	-1.21927	-0.879498	0.112992	-0.372775	0.0783882	0.0122356	1	Keep	-2.20984	0.112992	ENSDARG00000075123
papss2a	-0.978517	-1.41628	-1.89649	-1.54557	-2.55929	3.92817	2.75769	3.46559	1.94991	1	Keep	-2.55929	3.92817	ENSDARG00000071021
rrm2	1.79639	5.54857	5.14711	5.94593	7.51945	-0.284777	4.22521	4.40657	4.27387	1	Keep	-0.284777	7.51945	ENSDARG00000020711
LGALS8	-1.93793	-2.11916	-1.77388	-2.36135	-1.28195	-0.556228	-0.406244	-0.549234	-0.634397	1	Keep	-2.36135	-0.406244	ENSDARG00000037066
agpat3	-1.15564	-1.97858	-2.55044	-1.69513	-1.57941	0.152276	0.0826163	0.0708022	-0.394181	1	Keep	-2.55044	0.152276	ENSDARG00000036549
rpf1	2.32776	0.884035	1.48226	0.303508	0.520327	1.04392	0.602528	0.720152	1.18323	1	Keep	0.303508	2.32776	ENSDARG00000005738
irf8	2.03255	3.22269	3.11713	3.47142	4.24736	0.17571	2.07163	1.96712	1.82941	1	Keep	0.17571	4.24736	ENSDARG00000056407
prkag3b	-3.67962	-2.01692	-4.47142	-1.35523	-1.19446	-0.0903499	-1.1603	-1.95592	-0.451698	1	Keep	-4.47142	-0.0903499	ENSDARG00000000369
ttll4	2.10635	1.22908	0.869177	0.235527	-0.0745986	1.38776	1.60831	1.53375	1.18052	1	Keep	-0.0745986	2.10635	ENSDARG00000078935
tbc1d2	1.66355	0.947933	2.64029	1.45918	1.58769	1.86586	1.49474	2.0375	0.625514	1	Keep	0.625514	2.64029	ENSDARG00000071304
chpfa	4.82222	-1.31405	2.98089	-1.61356	-0.617031	0.831993	0.256415	0.0304735	0.302505	1	Keep	-1.61356	4.82222	ENSDARG00000078392
aptx	-3.34014	0.257837	-0.411477	0.385085	0.432838	0.76941	1.39293	1.28573	1.39937	1	Keep	-3.34014	1.39937	ENSDARG00000027143
PXMP4	-2.33645	-1.0968	-1.26979	-1.17848	-1.03698	-0.272949	-0.155845	-0.075083	0.720259	1	Keep	-2.33645	0.720259	ENSDARG00000101805
BRD8	-1.7608	-0.68785	-2.52319	-1.06971	0.100379	0.435509	1.71167	2.97774	3.35991	1	Keep	-2.52319	3.35991	ENSDARG00000055999
atad2	0.807461	3.27381	3.158	2.96836	3.73992	0.0501142	1.13953	1.03195	1.0258	1	Keep	0.0501142	3.73992	ENSDARG00000076590
fosl2	2.54916	2.35368	2.16345	2.62846	2.3751	3.03347	3.28083	3.73073	1.76688	1	Keep	1.76688	3.73073	ENSDARG00000040623
wdr35	-4.68331	-1.13513	-1.35153	-0.756995	-0.039603	-1.13816	1.43288	2.03062	1.62633	1	Keep	-4.68331	2.03062	ENSDARG00000069269
slc44a1b	0.0694536	0.053364	0.950921	-0.117974	0.0828817	-0.310358	-2.80728	-0.871589	-0.843635	1	Keep	-2.80728	0.950921	ENSDARG00000090982
gmppab	2.04731	2.71151	2.14983	1.62234	0.800292	-0.547261	-1.23164	-0.967318	-0.854489	1	Keep	-1.23164	2.71151	ENSDARG00000023498
si:dkey-205k8.5	6.37204	4.19394	2.9264	3.64817	2.3576	-0.75916	-1.3398	-1.67031	-1.57162	1	Keep	-1.67031	6.37204	ENSDARG00000094327
SLCO5A1	-0.786635	-2.13194	-3.39513	-1.61356	-1.94686	0.734457	-0.01336	-0.705866	-1.2128	1	Keep	-3.39513	0.734457	ENSDARG00000086104
abca1b	-0.137188	2.9032	3.36236	2.88678	2.3051	-0.592855	-2.65823	-3.53419	-4.56125	1	Keep	-4.56125	3.36236	ENSDARG00000079009
ano5b	2.01779	2.02141	1.31877	1.0377	1.23774	0.442464	-0.0876391	0.138734	0.326777	1	Keep	-0.0876391	2.02141	ENSDARG00000036147
fas	0.231815	1.35688	1.33239	0.534643	0.800292	2.14029	1.60178	1.38595	1.6516	1	Keep	0.231815	2.14029	ENSDARG00000043586
ctbs	1.73735	4.70512	3.37599	3.36265	3.28498	-1.03488	-1.11299	-1.61508	-2.09729	1	Keep	-2.09729	4.70512	ENSDARG00000100002
psma2	0.65986	2.48148	1.91822	2.13899	1.69268	0.168371	0.620976	0.842616	1.00092	1	Keep	0.168371	2.48148	ENSDARG00000040121
itprip	3.18384	3.00544	2.27245	1.86707	1.64019	-0.841177	-1.97214	-2.25509	-2.73048	1	Keep	-2.73048	3.18384	ENSDARG00000015576
athl1	-2.23313	1.13963	0.542201	1.92145	1.88516	-1.69349	-0.348653	0.0990098	0.156077	1	Keep	-2.23313	1.92145	ENSDARG00000014311
dcaf11	-1.99697	-1.17347	-2.18259	-1.02892	-1.19446	-0.129796	-0.907721	-1.58102	-1.39232	1	Keep	-2.18259	-0.129796	ENSDARG00000009868
f5	6.4606	4.47509	3.73021	2.26136	1.39522	2.30844	-0.549991	-2.16566	-0.877214	1	Keep	-2.16566	6.4606	ENSDARG00000055705
eif4e3	-0.816155	-0.905102	-1.65126	-1.0969	-0.739516	0.553634	-3.14615	-2.7811	-1.80539	1	Keep	-3.14615	0.553634	ENSDARG00000005078
heatr1	1.57499	0.577326	0.419585	-0.0907819	-0.582035	3.2776	3.09245	2.88396	1.75519	1	Keep	-0.582035	3.2776	ENSDARG00000099742
tox	-3.53202	-2.2214	-4.14445	-2.47012	-1.7019	-2.17454	-1.02526	-1.0761	-2.03595	1	Keep	-4.14445	-1.02526	ENSDARG00000032317
GRAMD1B	1.27979	-2.60478	-1.61039	-1.8175	-3.76664	0.188529	-0.753031	-0.410007	0.538648	1	Keep	-3.76664	1.27979	ENSDARG00000074258
grik5	-1.22944	-3.20542	-5.20712	-2.59248	-2.40181	0.749177	2.12606	1.85752	2.76784	1	Keep	-5.20712	2.76784	ENSDARG00000101449
grap2a	2.07683	5.58691	3.79833	4.19202	3.09251	-0.26659	0.354228	0.119318	-0.942084	1	Keep	-0.942084	5.58691	ENSDARG00000006468
krt8	1.47167	1.38244	1.57762	1.7447	2.02514	0.40077	0.780712	1.21525	1.23746	1	Keep	0.40077	2.02514	ENSDARG00000058358
arpc4l	0.896022	3.19713	2.01359	2.16619	1.76267	0.730281	2.17567	2.08889	1.56646	1	Keep	0.730281	3.19713	ENSDARG00000058225
si:ch73-281f12.4	0.453217	-2.36197	-0.670333	-1.15129	-2.05185	-1.13938	-0.479321	-1.58814	-4.13687	1	Keep	-4.13687	0.453217	ENSDARG00000059567
pfkfb4a	1.73735	-0.0744317	-1.92374	-0.879361	-1.89437	-0.398094	-1.80283	-2.40948	-1.17248	1	Keep	-2.40948	1.73735	ENSDARG00000055540
gb:eh507706	-2.85306	-1.5952	-1.0518	-0.471475	-0.70452	-1.49379	-1.26765	-1.0871	-1.00754	1	Keep	-2.85306	-0.471475	ENSDARG00000078959
angptl2b	-2.01173	-1.97858	-1.43328	-1.04252	-0.652026	-1.50959	1.03858	2.19513	2.78812	1	Keep	-2.01173	2.78812	ENSDARG00000068369
vwa8	-1.52464	-1.45462	-1.28341	-1.77671	-2.22683	-0.136218	-0.734026	-0.428114	-0.244177	1	Keep	-2.22683	-0.136218	ENSDARG00000078593
chrna1	1.33883	3.90001	1.9591	1.29603	2.95252	3.94493	4.39695	2.62832	5.04892	1	Keep	1.29603	5.04892	ENSDARG00000009021
zcchc10	2.25396	0.564546	0.937297	-0.253936	-0.162088	0.0157309	-0.0637645	-0.197827	0.233922	1	Keep	-0.253936	2.25396	ENSDARG00000091092
oard1	3.95137	-0.0488725	0.474081	1.07849	0.730301	0.0421028	-0.255948	-0.389387	0.590983	1	Keep	-0.389387	3.95137	ENSDARG00000057426
znf574	0.925542	-1.85079	0.378713	-1.31444	-2.19183	-0.16606	0.210122	0.0486007	-0.243033	1	Keep	-2.19183	0.925542	ENSDARG00000087074
pik3r3a	-0.24051	-1.28849	-1.09268	-0.689015	-1.01948	-1.54368	-2.02654	-1.38683	-1.43815	1	Keep	-2.02654	-0.24051	ENSDARG00000103038
lnpb	-3.38442	-1.02012	-2.15535	-0.824976	-0.582035	0.206049	-0.449534	-0.619339	-0.188919	1	Keep	-3.38442	0.206049	ENSDARG00000006639
aff4	2.04731	-2.31085	1.65937	-1.84469	-3.66165	0.355351	-0.664414	-0.808563	-1.05825	1	Keep	-3.66165	2.04731	ENSDARG00000001857
xylt1	3.68569	1.13963	3.66209	0.534643	-0.862	-1.64245	-0.722336	1.49642	2.07491	1	Keep	-1.64245	3.68569	ENSDARG00000061248
krt5	-7.1335	-7.06485	-0.452349	-5.90995	-7.2487	3.867	1.44594	3.55718	1.84513	1	Keep	-7.2487	3.867	ENSDARG00000058371
dars2	-2.05601	-1.28849	-2.15535	-1.0969	-1.35194	-0.636244	-0.4448	0.0880332	0.492733	1	Keep	-2.15535	0.492733	ENSDARG00000060861
exosc6	3.06576	1.3441	1.9046	0.0859686	-0.284572	0.653316	0.658997	0.769944	-0.040458	1	Keep	-0.284572	3.06576	ENSDARG00000036060
asb15b	-7.3549	-4.02331	-9.77115	-6.91607	-2.94424	-1.68192	-3.43969	-3.79228	-2.22982	1	Keep	-9.77115	-1.68192	ENSDARG00000045863
mid1ip1l	3.31669	-1.05846	-0.356981	0.289912	-1.01948	-1.84684	-2.30521	-2.31591	-3.78415	1	Keep	-3.78415	3.31669	ENSDARG00000018145
CFAP70	-3.84199	-2.93705	-3.3815	-5.66522	-1.89437	0.090848	-0.762055	0.233566	0.485768	1	Keep	-5.66522	0.485768	ENSDARG00000058508
wdr11	-2.21837	-0.39392	-1.4469	-1.39602	-1.12447	-0.32268	-0.29184	-0.404668	-1.33932	1	Keep	-2.21837	-0.29184	ENSDARG00000075245
bmp4	-0.771875	-2.0297	-2.74118	-2.64687	-0.669524	0.875483	0.463049	0.193775	0.248561	1	Keep	-2.74118	0.875483	ENSDARG00000019995
gli2b	-3.98959	-1.31405	0.324218	0.385085	1.39522	2.70222	3.82365	5.02339	4.04649	1	Keep	-3.98959	5.02339	ENSDARG00000020884
pfkfb4b	-0.757115	0.820137	0.705689	1.89426	1.41272	-0.602969	-2.32316	-3.26077	-2.35687	1	Keep	-3.26077	1.89426	ENSDARG00000029075
rabggta	-2.02649	1.54857	0.569449	0.0859686	-0.232079	-0.420291	-0.494269	0.0747731	-0.267493	1	Keep	-2.02649	1.54857	ENSDARG00000061024
si:dkey-10o6.2	1.97351	6.02141	5.50133	4.06965	4.47483	-1.26691	0.45962	1.788	2.18711	1	Keep	-1.26691	6.02141	ENSDARG00000074628
sept8a	0.807461	2.07253	1.20978	1.07849	0.81779	-0.421798	-0.210348	0.010819	0.156088	1	Keep	-0.421798	2.07253	ENSDARG00000032606
srpx2	-1.27372	0.577326	2.36781	2.37013	1.5702	-1.27429	0.126273	-0.951123	-0.650166	1	Keep	-1.27429	2.37013	ENSDARG00000034559
nucb2b	1.57499	4.70512	3.08988	3.34906	4.14237	-0.440761	1.49904	2.18246	1.8544	1	Keep	-0.440761	4.70512	ENSDARG00000036291
THAP8	-1.2442	-1.04568	-1.51502	-0.34911	-0.669524	-0.995553	-2.5626	-2.17455	-2.84323	1	Keep	-2.84323	-0.34911	ENSDARG00000097546
cd151l	1.33883	0.947933	2.25882	1.79909	2.67256	-0.235923	-0.264341	0.442739	1.08089	1	Keep	-0.264341	2.67256	ENSDARG00000068629
scarb1	-2.46929	-0.266125	-1.842	-1.05611	-0.70452	-0.982264	-0.631536	-0.851033	-1.2508	1	Keep	-2.46929	-0.266125	ENSDARG00000101557
gpr155b	-0.609513	-2.79648	-1.1063	-2.25258	-1.82438	-0.290965	-1.22875	-1.19907	-1.08105	1	Keep	-2.79648	-0.290965	ENSDARG00000071086
cdc25b	-0.0486276	2.71151	3.62122	2.69644	3.1275	-0.696841	1.85968	2.41234	0.963452	1	Keep	-0.696841	3.62122	ENSDARG00000010792
ahr2	-1.34752	-1.44184	-1.14717	-0.81138	-0.984485	0.191464	-0.293691	-1.28815	-2.41201	1	Keep	-2.41201	0.191464	ENSDARG00000021833
ndufa10	0.187535	-0.585614	-1.66488	-0.52586	-1.15946	-0.623322	-1.55232	-1.31995	-2.11355	1	Keep	-2.11355	0.187535	ENSDARG00000013333
pank2	-1.28848	-1.30127	-1.74663	-0.430687	-0.30207	-0.0340309	-0.316546	-0.789612	-2.16947	1	Keep	-2.16947	-0.0340309	ENSDARG00000003311
loxl3b	-1.21468	-0.138329	0.514953	1.4184	2.14762	-1.20962	-1.65259	-0.324625	0.29824	1	Keep	-1.65259	2.14762	ENSDARG00000039563
serpina10a	-0.609513	-1.92747	-2.23709	-0.824976	-0.774511	0.191802	-0.0891595	-0.425563	0.163128	1	Keep	-2.23709	0.191802	ENSDARG00000005924
si:dkey-33c12.3	0.305616	1.82972	0.910049	2.51969	4.85978	2.75973	2.37337	3.022	0.742085	1	Keep	0.305616	4.85978	ENSDARG00000057881
nipsnap3a	-1.77556	-1.26293	-2.74118	-0.933746	-1.6494	-1.06807	-1.15724	-0.604925	-0.765707	1	Keep	-2.74118	-0.604925	ENSDARG00000020387
cxcr4a	0.630339	2.66039	2.06809	2.91398	3.80992	-0.2613	0.0544672	0.866001	0.790387	1	Keep	-0.2613	3.80992	ENSDARG00000057633
thsd7ba	2.40156	0.219498	0.324218	1.59515	0.730301	-1.89737	0.649339	1.62212	1.07916	1	Keep	-1.89737	2.40156	ENSDARG00000095022
noa1	0.172775	-1.05846	-2.11447	-1.24646	-1.31694	0.361061	-0.544025	-0.792025	-1.31705	1	Keep	-2.11447	0.361061	ENSDARG00000102934
exosc3	0.349896	0.0150254	-4.23981	-0.321917	-0.862	1.05001	0.803428	0.604994	-0.389691	1	Keep	-4.23981	1.05001	ENSDARG00000098334
hnmt	-0.32907	1.53579	-0.833821	-1.4504	-0.179585	-1.87983	-1.09035	-2.58136	-2.12637	1	Keep	-2.58136	1.53579	ENSDARG00000012796
xrcc3	1.27979	1.7786	1.97272	1.11928	2.13013	-0.448573	-0.200902	-0.0586042	0.150261	1	Keep	-0.448573	2.13013	ENSDARG00000017928
btbd6b	2.57868	1.25464	1.53675	1.83988	2.21761	-1.08057	-1.17596	-1.11967	-1.05023	1	Keep	-1.17596	2.57868	ENSDARG00000032369
tgfbi	-0.210989	3.28659	2.1907	1.82628	2.13013	-0.646002	-0.0190791	0.796086	0.805177	1	Keep	-0.646002	3.28659	ENSDARG00000071586
IL16	2.20967	1.79138	2.89915	1.36401	2.76005	1.2368	2.39941	2.23777	1.04858	1	Keep	1.04858	2.89915	ENSDARG00000102908
arap3	0.807461	-0.879543	0.787433	0.0179876	0.222864	-0.579749	-0.464453	-1.38777	-2.03095	1	Keep	-2.03095	0.807461	ENSDARG00000076801
cbsb	3.56761	4.51343	4.9155	4.13763	4.56232	-0.990023	-1.11989	1.34236	-2.20165	1	Keep	-2.20165	4.9155	ENSDARG00000010946
ahsa1a	0.379417	-0.905102	-1.88287	0.466662	-0.0046072	-2.055	-1.73481	-1.64083	-1.19729	1	Keep	-2.055	0.466662	ENSDARG00000028664
ugt1ab	1.51595	4.74346	4.68389	5.23893	4.7023	-0.809062	-0.176117	0.221979	-0.0429277	1	Keep	-0.809062	5.23893	ENSDARG00000006220
cdc42bpb	-1.7608	-3.2821	-3.0954	-2.56529	-2.90924	0.843605	1.1178	0.448347	-0.274727	1	Keep	-3.2821	1.1178	ENSDARG00000019383
cpxm1a	-4.68331	-2.47699	-3.19077	-0.321917	0.240362	-0.0855002	1.3749	2.88418	4.06278	1	Keep	-4.68331	4.06278	ENSDARG00000073716
ppp1r3b	-0.0191073	0.794578	0.841929	0.534643	0.327851	-2.41064	-1.18255	-2.69872	-4.13856	1	Keep	-4.13856	0.841929	ENSDARG00000044691
si:ch211-153b23.5	7.22812	6.62205	6.65937	5.82356	7.60694	5.55748	10.5791	9.81359	9.71113	1	Keep	5.55748	10.5791	ENSDARG00000058206
ccdc127a	-2.14457	-1.04568	-0.506845	-0.702611	-0.442053	-0.663042	-0.758354	-0.691924	0.0785849	1	Keep	-2.14457	0.0785849	ENSDARG00000099190
INCENP	-0.32907	5.408	6.72749	5.57883	7.117	0.032841	4.19368	4.30066	4.01193	1	Keep	-0.32907	7.117	ENSDARG00000099194
2002-03-01	-1.65748	-1.13513	-1.55589	-0.661822	-0.966987	-0.730358	-2.30677	-2.19189	-0.487124	1	Keep	-2.30677	-0.487124	ENSDARG00000070487
GPR180	0.497498	2.64761	3.18525	1.4048	2.3576	0.282985	1.47208	1.3923	-0.105363	1	Keep	-0.105363	3.18525	ENSDARG00000099851
tgds	-2.46929	0.321735	-1.31066	0.3307	-0.774511	-0.948991	0.0119114	-0.240431	-1.11371	1	Keep	-2.46929	0.3307	ENSDARG00000099551
sdha	-0.520952	-1.23737	-2.56407	-0.892957	-1.50942	-0.289934	-1.38089	-1.11648	-0.415159	1	Keep	-2.56407	-0.289934	ENSDARG00000016721
sfr1	-5.12612	-0.68785	0.501329	0.126757	-0.372061	-1.23243	-0.185297	-0.38343	0.107084	1	Keep	-5.12612	0.501329	ENSDARG00000021974
znf106b	-0.196229	-1.54408	-0.0981258	-2.27977	-0.407057	-0.703118	-0.869638	-1.44038	-0.958606	1	Keep	-2.27977	-0.0981258	ENSDARG00000091947
asap2b	1.48643	3.93835	3.79833	3.30827	2.21761	2.35792	5.38946	5.41283	4.59346	1	Keep	1.48643	5.41283	ENSDARG00000019564
hivep2a	2.04731	1.05017	1.26427	0.847355	0.187869	0.729364	1.49324	0.96575	0.249696	1	Keep	0.187869	2.04731	ENSDARG00000039987
kdelc1	-2.42501	-0.227786	-0.234366	0.61622	0.537825	-0.509377	-0.131444	0.121796	-0.446929	1	Keep	-2.42501	0.61622	ENSDARG00000031971
CD200	-2.94162	-0.956221	-2.00548	-0.0363972	-0.407057	-2.00205	-4.22268	-3.20839	-4.55287	1	Keep	-4.55287	-0.0363972	ENSDARG00000079191
kcnc4	0.158015	-2.2214	-0.997308	-0.974534	-2.57679	0.364745	-0.23441	-0.263255	-0.545042	1	Keep	-2.57679	0.364745	ENSDARG00000061288
gtpbp4	-1.03756	-1.39073	-2.35971	-0.485072	-0.494546	-0.782267	-2.25858	-2.64913	-1.70478	1	Keep	-2.64913	-0.485072	ENSDARG00000018961
ganc	-3.08922	-2.33641	-2.72755	-0.770592	-0.214581	-1.87429	-0.768198	-0.358935	-1.15235	1	Keep	-3.08922	-0.214581	ENSDARG00000074556
mllt4a	-0.816155	-2.04248	-1.36516	-1.12409	-1.21196	-0.622406	0.106206	-1.05167	-1.634	1	Keep	-2.04248	0.106206	ENSDARG00000029472
ralba	-0.29955	-2.63034	-1.81475	-2.85081	-2.24433	-0.243953	-0.604399	-0.668365	-0.618965	1	Keep	-2.85081	-0.243953	ENSDARG00000040778
setd8b	0.571299	3.56774	4.69751	3.92009	4.68481	0.818606	4.66268	5.02532	4.07502	1	Keep	0.571299	5.02532	ENSDARG00000104114
fam131ba	-1.0228	-2.24696	-3.01366	-2.08942	-1.52692	-2.36341	-2.42974	-2.43994	-2.05421	1	Keep	-3.01366	-1.0228	ENSDARG00000070952
herc7	-3.23682	-7.81884	-2.90467	-4.78147	-6.56629	-2.05672	-1.23829	-0.97656	-0.720912	1	Keep	-7.81884	-0.720912	ENSDARG00000098906
CEP250	2.8296	-1.23737	3.97544	-0.675418	-0.039603	-0.379082	0.953197	-0.285202	1.25047	1	Keep	-1.23737	3.97544	ENSDARG00000020834
hspb1	2.3868	0.0405843	-0.724829	0.670605	0.590318	0.475437	-1.10845	-0.849801	-0.992644	1	Keep	-1.10845	2.3868	ENSDARG00000041065
RAMP1	-0.27003	-2.68146	-0.738453	-0.797784	-0.45955	3.93233	1.77718	2.81632	1.77514	1	Keep	-2.68146	3.93233	ENSDARG00000056704
nudt13	0.70414	0.0405843	-0.656709	0.153949	-2.12184	-0.569492	-0.836239	-1.15314	-1.24501	1	Keep	-2.12184	0.70414	ENSDARG00000057417
ccrn4la	-1.80509	-2.13194	-3.21802	-0.974534	-1.47442	1.12731	-1.32484	-0.10266	-1.76586	1	Keep	-3.21802	1.12731	ENSDARG00000077726
kif22	-0.565233	2.94154	2.76291	2.8324	3.145	0.315788	0.640575	1.05132	0.59112	1	Keep	-0.565233	3.145	ENSDARG00000102624
glod5	3.22813	5.2163	5.18798	3.66177	4.52733	-0.499457	0.0113149	0.242076	0.821078	1	Keep	-0.499457	5.2163	ENSDARG00000071871
rilpl2	1.26503	0.641223	0.474081	0.126757	-0.0571008	-0.705811	-0.373275	2.13052	2.26903	1	Keep	-0.705811	2.26903	ENSDARG00000024818
si:ch211-199o1.2	6.7558	-0.41948	1.04629	1.58155	0.520327	-1.29468	-2.39106	-1.54487	-2.25644	1	Keep	-2.39106	6.7558	ENSDARG00000056210
bdh2	-2.58737	0.206719	-1.37878	-0.0635896	0.0653839	-2.35964	-2.31462	-1.82683	-1.29604	1	Keep	-2.58737	0.206719	ENSDARG00000052696
adam17b	5.57499	-0.726189	5.11986	-0.213148	0.800292	-0.190906	0.542541	0.207618	-0.195412	1	Keep	-0.726189	5.57499	ENSDARG00000093093
traf3ip1	-0.491432	-2.48977	0.215226	-1.74952	-0.512044	0.562124	0.739001	0.77777	0.316765	1	Keep	-2.48977	0.77777	ENSDARG00000010300
klf11b	2.99196	1.63803	-1.48777	0.412277	1.16775	-1.64759	-2.43015	-1.46937	-2.22918	1	Keep	-2.43015	2.99196	ENSDARG00000013794
si:ch211-235e9.8	1.88495	-0.278904	-0.329733	0.0315838	-1.17696	-1.32529	-2.28011	-2.51609	-2.2617	1	Keep	-2.51609	1.88495	ENSDARG00000071353
asb1	-3.48774	-2.45143	-3.17715	-1.96706	-1.52692	-1.82333	-3.03062	-1.58563	-1.43825	1	Keep	-3.48774	-1.43825	ENSDARG00000026635
hvcn1	0.777941	-0.521716	-0.643085	0.289912	-1.31694	-3.46239	-2.7643	-2.30496	-2.01393	1	Keep	-3.46239	0.777941	ENSDARG00000040338
ASB5	-2.57261	-1.63354	-3.23164	-1.04252	-0.774511	-1.74999	-3.09683	-2.95827	-1.76255	1	Keep	-3.23164	-0.774511	ENSDARG00000097938
ahcyl1	3.56761	3.56774	2.8719	2.57407	1.01027	2.81597	2.22245	2.60188	2.61468	1	Keep	1.01027	3.56774	ENSDARG00000056331
hip1rb	0.172775	-6.29807	-2.82292	-6.8073	-3.57416	0.323177	0.625204	2.09315	2.65843	1	Keep	-6.8073	2.65843	ENSDARG00000102458
SYDE1	-1.49512	-3.92108	-0.711205	-2.57889	-3.2942	-0.654941	-1.66173	-1.5775	-0.82783	1	Keep	-3.92108	-0.654941	ENSDARG00000077440
MFAP4	2.96244	3.63164	3.9482	1.4048	6.88953	-0.487486	3.42771	3.57403	4.24735	1	Keep	-0.487486	6.88953	ENSDARG00000092806
SLC9B1	-3.73866	-1.58242	-1.1608	-2.02144	-2.10434	-0.861554	-0.617144	-0.494931	-0.112005	1	Keep	-3.73866	-0.112005	ENSDARG00000052700
smc4	-1.12612	5.61247	5.8283	5.66041	7.1695	0.395148	1.699	2.32388	2.54988	1	Keep	-1.12612	7.1695	ENSDARG00000038882
SLC22A17	2.40156	-0.943441	1.42776	-1.1105	-0.0046072	1.18952	0.644443	-0.120719	-1.42853	1	Keep	-1.42853	2.40156	ENSDARG00000100680
uprt	-0.639033	-1.12235	-2.35971	-0.63463	-1.03698	0.856144	0.183823	0.215541	0.550525	1	Keep	-2.35971	0.856144	ENSDARG00000035549
cxxc5a	-1.43608	-1.69743	-1.31066	-1.68154	-0.687022	0.915289	2.1715	2.70512	1.68831	1	Keep	-1.69743	2.70512	ENSDARG00000078865
cisd2	1.73735	2.09809	2.36781	0.928932	1.46521	-0.901093	-1.34539	-0.96965	-0.182198	1	Keep	-1.34539	2.36781	ENSDARG00000052703
trmt44	-2.05601	-1.28849	-1.81475	-1.32804	-0.529542	0.816293	0.128943	0.632462	0.716384	1	Keep	-2.05601	0.816293	ENSDARG00000033957
abca5	-2.24789	-1.74855	-1.33791	-1.12409	-0.809507	-0.97499	-0.422925	-0.443681	-0.698935	1	Keep	-2.24789	-0.422925	ENSDARG00000074041
mapkapk3	4.8665	1.99586	1.65937	1.71751	1.46521	1.0124	0.6288	0.623742	0.88921	1	Keep	0.623742	4.8665	ENSDARG00000089016
BX323087.1	2.62296	-2.592	0.038114	-0.621034	0.0653839	-0.565698	-1.37773	-2.18488	-1.00204	1	Keep	-2.592	2.62296	ENSDARG00000075779
pomgnt1	-2.24789	-0.611173	-1.11992	-0.879361	-0.127092	-0.155833	0.145321	0.0555809	0.290655	1	Keep	-2.24789	0.290655	ENSDARG00000052025
zgc:66479	1.14694	-0.777307	-0.915564	0.317104	-0.30207	-1.90828	-1.96048	-2.18575	-1.56775	1	Keep	-2.18575	1.14694	ENSDARG00000008732
nceh1b	-0.432392	4.24506	3.07626	3.30827	2.18262	2.07245	0.646669	0.660642	-1.34832	1	Keep	-1.34832	4.24506	ENSDARG00000062087
fndc1	-1.5394	-3.29488	-3.28614	-1.42321	-0.039603	-0.383897	1.63856	1.38186	2.52954	1	Keep	-3.29488	2.52954	ENSDARG00000002847
snrpd2	1.58975	2.03419	1.33239	1.35041	1.06276	0.559706	0.877648	1.05593	1.49418	1	Keep	0.559706	2.03419	ENSDARG00000040440
fgfr2	-0.727594	-2.46421	-1.92374	-1.69513	-1.26445	-0.948202	-0.924602	-0.525299	0.175247	1	Keep	-2.46421	0.175247	ENSDARG00000058115
lmod2b	0.290856	-2.0297	-2.70031	-0.607437	-1.21196	-1.95592	-3.28585	-3.1917	-3.27084	1	Keep	-3.28585	0.290856	ENSDARG00000045864
vaspb	1.85543	2.77541	1.99997	2.07101	2.60257	0.627699	1.12938	1.05028	1.12808	1	Keep	0.627699	2.77541	ENSDARG00000017105
arl14ep	-0.993277	0.705121	0.283346	0.412277	0.170371	0.600693	2.07087	1.33095	0.362458	1	Keep	-0.993277	2.07087	ENSDARG00000001210
bnipl	0.261335	1.66359	3.22613	2.19338	2.07763	1.70418	-0.718191	-0.224648	0.260661	1	Keep	-0.718191	3.22613	ENSDARG00000060435
tnfsf10	1.97351	1.10129	4.80651	3.68896	4.35235	-1.63631	1.69946	2.7776	2.25208	1	Keep	-1.63631	4.80651	ENSDARG00000057241
sod2	-0.417631	-1.90191	-2.53682	-0.974534	-1.56191	-1.00367	-1.75993	-1.76713	-0.942887	1	Keep	-2.53682	-0.417631	ENSDARG00000042644
ttc39c	-0.137188	2.57094	2.25882	1.89426	2.09513	-2.79736	-1.95102	-2.81066	-1.539	1	Keep	-2.81066	2.57094	ENSDARG00000102308
cpne2	0.556538	2.9671	3.64847	3.37625	3.28498	-1.11134	-1.5573	-0.98682	-0.712653	1	Keep	-1.5573	3.64847	ENSDARG00000007753
plekha7a	-1.81985	-1.39073	-1.93736	-1.01532	-0.214581	-2.17779	-2.16229	-2.07082	-1.92731	1	Keep	-2.17779	-0.214581	ENSDARG00000060813
clcn4	-1.64272	-1.14791	-2.50957	-0.661822	-1.00198	-0.22405	-0.132589	-1.14312	-1.70374	1	Keep	-2.50957	-0.132589	ENSDARG00000035808
ccni2	2.20967	-0.956221	0.474081	-1.31444	-1.08947	-1.11142	-2.45561	-4.05114	-3.24333	1	Keep	-4.05114	2.20967	ENSDARG00000033046
CU207219.1	-0.875196	-3.44823	-0.643085	-0.580245	0.677807	0.57693	0.283532	0.190237	-0.170213	1	Keep	-3.44823	0.677807	ENSDARG00000103129
tgfb1a	2.63772	0.296175	1.10078	1.16007	1.37772	1.03774	1.08672	1.26261	0.809743	1	Keep	0.296175	2.63772	ENSDARG00000041502
vmhcl	0.202295	-2.77092	-2.98641	-1.27365	-1.42193	-1.35002	-1.80377	-1.64301	-0.73871	1	Keep	-2.98641	0.202295	ENSDARG00000079782
desi1a	2.12111	-2.13194	-1.91011	-1.58636	-2.66427	0.905516	0.547171	0.643982	0.320517	1	Keep	-2.66427	2.12111	ENSDARG00000033140
tfr1b	3.49381	1.22908	0.487705	0.657009	-0.0221052	0.505457	1.56585	1.16337	0.833686	1	Keep	-0.0221052	3.49381	ENSDARG00000077372
ubald2	1.27979	-3.30766	0.02449	-2.5245	-2.29682	0.216729	-0.170082	-1.66079	-2.79034	1	Keep	-3.30766	1.27979	ENSDARG00000100107
kif1aa	1.10266	-0.342802	0.242474	0.04518	1.83266	2.51114	0.543045	-1.11295	1.26821	1	Keep	-1.11295	2.51114	ENSDARG00000061817
fam214b	-0.963757	-0.802866	-1.11992	-0.253936	-0.424555	-0.866541	-2.16534	-2.08064	-1.80437	1	Keep	-2.16534	-0.253936	ENSDARG00000068650
SASH3	1.58975	4.57733	3.5531	4.21921	4.07238	-0.728524	0.628583	0.236337	0.494621	1	Keep	-0.728524	4.57733	ENSDARG00000016541
erfl3	1.20598	-0.969	-0.261614	-0.838573	-1.52692	-0.394051	-0.82283	-1.68795	-2.79858	1	Keep	-2.79858	1.20598	ENSDARG00000062801
gadd45ba	-0.727594	-2.68146	-3.55862	0.00439143	-1.75439	-0.913841	-2.3902	-2.25553	-2.49797	1	Keep	-3.55862	0.00439143	ENSDARG00000027744
madd	-1.34752	-2.10638	-2.76843	-1.36882	-1.99936	-0.579771	-1.03083	-1.06586	-0.997875	1	Keep	-2.76843	-0.579771	ENSDARG00000003495
xpnpep2	0.969823	3.24825	2.74929	3.14511	4.29985	-2.02431	2.25224	2.77841	2.53101	1	Keep	-2.02431	4.29985	ENSDARG00000026017
acat2	1.88495	3.33771	2.47681	1.88067	1.86766	1.45119	2.01495	2.51417	2.77828	1	Keep	1.45119	3.33771	ENSDARG00000007127
llgl1	-2.72021	-0.0488725	2.05446	0.860952	2.02514	-0.119418	2.41428	3.35961	2.6053	1	Keep	-2.72021	3.35961	ENSDARG00000009693
ip6k2b	-0.166709	-0.521716	-1.88287	-0.145167	-0.127092	-1.86385	-2.24096	-2.93697	-3.48404	1	Keep	-3.48404	-0.127092	ENSDARG00000019613
si:ch211-220i18.4	-4.66855	-3.03929	-6.29704	-3.06835	-2.29682	-1.55948	-1.04504	-1.1444	0.426559	1	Keep	-6.29704	0.426559	ENSDARG00000030262
fam63a	-2.41025	-0.445039	-2.03273	-0.947342	-0.599533	-0.746581	-2.13848	-1.83439	-2.32172	1	Keep	-2.41025	-0.445039	ENSDARG00000004866
vmhc	2.18015	-1.86357	-0.397853	1.83988	4.07238	-1.17035	-1.5105	-1.40768	-0.729218	1	Keep	-1.86357	4.07238	ENSDARG00000079564
sh3bgrl3	1.36835	3.41439	2.65392	2.34294	1.93765	0.940003	2.62325	3.47796	2.96876	1	Keep	0.940003	3.47796	ENSDARG00000098075
DHDH	-0.461912	0.00224566	-0.929188	0.0315838	0.292856	-2.00471	-1.88911	-1.54082	-1.27069	1	Keep	-2.00471	0.292856	ENSDARG00000019081
acad9	-0.34383	-1.16069	-1.37878	-1.53198	-2.03435	0.323177	-0.482696	-0.604805	-0.274029	1	Keep	-2.03435	0.323177	ENSDARG00000055620
fuca1.1	-1.05232	2.12365	1.564	1.09209	1.86766	-0.381414	-0.77341	-0.516771	-0.588538	1	Keep	-1.05232	2.12365	ENSDARG00000035890
atp6v1ba	0.955063	4.1556	2.94002	2.65565	1.5702	-0.239195	0.437027	0.649352	-0.286134	1	Keep	-0.286134	4.1556	ENSDARG00000013443
sema6d	0.600819	-0.611173	-0.343357	0.983317	1.02776	-1.89229	-1.69352	-1.80323	-2.91096	1	Keep	-2.91096	1.02776	ENSDARG00000002748
tomm20	-0.506192	-0.841205	-1.71938	-0.539456	-0.687022	-1.18892	-2.27558	-2.19942	-1.40782	1	Keep	-2.27558	-0.506192	ENSDARG00000103566
f10	-0.24051	-2.84759	-1.69213	-1.0969	0.0478861	-1.96557	-4.482	-2.58472	-1.89678	1	Keep	-4.482	0.0478861	ENSDARG00000088581
irf2bp2b	0.438457	-0.815646	-0.983684	-0.226744	-0.669524	-0.769215	-1.67344	-2.04845	-3.09796	1	Keep	-3.09796	0.438457	ENSDARG00000098635
mpp5a	-0.358591	-2.20862	0.038114	-1.74952	-1.36944	-0.194244	-1.87384	-1.90868	-2.60972	1	Keep	-2.60972	0.038114	ENSDARG00000006272
hdac4	3.50857	-1.87635	1.72749	-1.88548	-1.98186	-0.132074	0.172056	-0.144078	-1.58662	1	Keep	-1.98186	3.50857	ENSDARG00000098349
ARHGAP18	-2.45453	-2.37475	1.00542	-0.770592	-0.896996	-0.923051	-0.0763099	0.0941689	0.183009	1	Keep	-2.45453	1.00542	ENSDARG00000074740
cmpk2	-2.46929	-1.37795	-0.138998	-1.464	-1.05448	-0.335578	-0.746122	-0.161566	-0.453747	1	Keep	-2.46929	-0.138998	ENSDARG00000031359
rsad2	-3.3549	-0.751748	0.174354	0.249123	-0.232079	0.0323107	-1.78093	-1.66183	0.391203	1	Keep	-3.3549	0.391203	ENSDARG00000004952
atp10d	-0.860436	2.05975	1.33239	1.69032	1.09775	0.815014	1.29035	1.36071	0.639734	1	Keep	-0.860436	2.05975	ENSDARG00000078887
PARP9	-0.830915	-0.215007	-2.22347	-0.702611	-0.127092	-0.328264	-0.463749	0.185235	0.841709	1	Keep	-2.22347	0.841709	ENSDARG00000006848
kif20bb	1.45691	5.25464	6.67299	5.52445	7.79942	0.122036	4.90701	4.68695	3.56622	1	Keep	0.122036	7.79942	ENSDARG00000040110
nrg2a	-1.37704	-1.30127	-1.13355	-0.593841	-0.319568	-0.7791	-1.58632	-2.37668	-2.3296	1	Keep	-2.37668	-0.319568	ENSDARG00000077818
HPS5	-3.76818	0.321735	-0.874693	-1.24646	-0.70452	-0.996987	-1.69341	-1.73647	-1.29414	1	Keep	-3.76818	0.321735	ENSDARG00000104040
adprh	-1.64272	-0.930662	-1.09268	-0.389898	-0.757013	-2.35786	-2.94863	-2.15988	-2.2124	1	Keep	-2.94863	-0.389898	ENSDARG00000040712
spi1b	3.53809	6.5326	5.5422	5.36129	5.69968	1.22045	3.64559	3.31278	3.16127	1	Keep	1.22045	6.5326	ENSDARG00000000767
egln3	5.20599	1.19074	2.21795	1.79909	0.0478861	4.28585	6.22658	4.96765	2.81447	1	Keep	0.0478861	6.22658	ENSDARG00000032553
ctgfa	1.78163	0.347294	-0.0163819	0.779374	1.99014	3.14266	3.34195	2.75604	2.37375	1	Keep	-0.0163819	3.34195	ENSDARG00000042934
btbd9	-0.801395	-1.05846	-1.89649	-0.879361	-1.35194	0.261459	0.154889	-0.452022	-2.75136	1	Keep	-2.75136	0.261459	ENSDARG00000068983
UTS2R	-1.08184	-3.12874	-3.46325	-2.70125	-1.85938	-0.872391	-2.25403	-0.798426	0.883858	1	Keep	-3.46325	0.883858	ENSDARG00000009624
zgc:55512	0.984583	-0.892323	-1.80112	0.0179876	-1.22945	-0.0953546	-1.87288	-2.02684	-1.72645	1	Keep	-2.02684	0.984583	ENSDARG00000003017
stx7l	-2.48405	0.564546	0.392337	-0.0228009	-0.54704	-0.120862	-0.231139	-0.170206	-0.325323	1	Keep	-2.48405	0.564546	ENSDARG00000069208
fdxr	-0.28479	-2.23418	0.133482	-1.15129	-1.19446	0.7724	0.980662	0.726758	-0.436167	1	Keep	-2.23418	0.980662	ENSDARG00000089369
rab20	-0.816155	1.07573	0.869177	0.153949	-0.197083	-0.678411	-2.23371	-1.11732	-1.63011	1	Keep	-2.23371	1.07573	ENSDARG00000005049
igf2r	0.497498	1.44634	2.28607	0.371489	-1.26445	0.0610876	1.61421	0.667946	-0.244707	1	Keep	-1.26445	2.28607	ENSDARG00000006094
aga	-2.35121	0.334514	-0.138998	-0.00920475	0.292856	-1.11286	-0.744922	-0.702533	-0.85236	1	Keep	-2.35121	0.334514	ENSDARG00000004889
ckbb	-1.43608	-0.892323	-1.97823	-1.21927	-1.45693	-2.19882	-4.2116	-4.27332	-3.63373	1	Keep	-4.27332	-0.892323	ENSDARG00000043257
ift80	-2.8383	-0.611173	-1.22892	-0.281129	0.170371	-0.189477	-0.229891	-0.118225	0.370804	1	Keep	-2.8383	0.370804	ENSDARG00000038879
mybpc3	-2.10029	-2.70702	-3.94009	-1.72232	-2.10434	-1.43086	-2.32357	-2.21172	-1.10527	1	Keep	-3.94009	-1.10527	ENSDARG00000011615
sgpp1	1.30931	2.41758	3.62122	1.22805	1.08026	0.656032	0.675425	-0.0239382	-2.22309	1	Keep	-2.22309	3.62122	ENSDARG00000060534
wdr89	2.20967	1.22908	1.33239	-0.0771858	0.100379	0.36309	-0.575713	-0.88583	-1.51348	1	Keep	-1.51348	2.20967	ENSDARG00000077265
neil3	-1.21468	4.87126	4.9155	5.52445	6.25961	0.413387	4.72776	4.40028	3.04232	1	Keep	-1.21468	6.25961	ENSDARG00000020079
aldh5a1	-1.08184	0.564546	0.869177	0.0587761	0.870283	-1.30453	-1.40632	-1.3676	-2.94232	1	Keep	-2.94232	0.870283	ENSDARG00000076544
psmd3	0.364657	2.23867	1.31877	1.22805	0.292856	0.735226	0.546801	0.65759	-0.427414	1	Keep	-0.427414	2.23867	ENSDARG00000018124
C12H16orf62	-1.98221	1.2163	0.310594	0.425873	0.240362	-1.40099	-0.436661	-0.658241	-2.10417	1	Keep	-2.10417	1.2163	ENSDARG00000020041
lman1	0.7189	2.51982	2.08171	1.97584	1.04526	1.974	2.85241	3.3302	3.10354	1	Keep	0.7189	3.3302	ENSDARG00000069980
atg13	-1.77556	-0.841205	-2.0736	-0.52586	-0.284572	-0.707198	-1.47044	-1.26692	-2.03502	1	Keep	-2.0736	-0.284572	ENSDARG00000036040
HPN	1.91447	2.43036	2.55855	1.4048	1.46521	4.66522	7.05914	6.70895	5.72351	1	Keep	1.4048	7.05914	ENSDARG00000027609
ranbp3b	-2.01173	-0.68785	-1.40603	-1.00173	-1.47442	0.372414	0.416505	0.118161	0.398529	1	Keep	-2.01173	0.416505	ENSDARG00000069056
ttc27	1.13218	2.39202	1.38689	0.969721	1.04526	1.49234	1.08148	1.08308	0.386895	1	Keep	0.386895	2.39202	ENSDARG00000007918
hpse	3.70045	4.10448	5.8828	5.25252	5.82216	-0.906422	-1.48761	-1.08395	-2.75883	1	Keep	-2.75883	5.8828	ENSDARG00000063634
cmss1	2.78532	2.23867	2.64029	1.94865	1.86766	-0.427124	-0.529185	-0.359297	-0.652324	1	Keep	-0.652324	2.78532	ENSDARG00000004727
dok7	-0.624273	-2.48977	-2.25071	-1.49119	-2.03435	-1.49669	-2.94301	-3.06589	-3.15431	1	Keep	-3.15431	-0.624273	ENSDARG00000060236
sort1b	-2.70545	-0.445039	-1.59676	-0.294725	-0.809507	1.92726	1.39664	1.3523	1.31429	1	Keep	-2.70545	1.92726	ENSDARG00000056252
chac1	-1.50988	-2.70702	-3.58586	-1.16488	-2.69927	0.715063	1.21763	1.19994	-1.91887	1	Keep	-3.58586	1.21763	ENSDARG00000070426
rab8a	5.70783	1.91918	6.07354	1.24164	1.83266	0.261566	0.320073	0.355005	0.424016	1	Keep	0.261566	6.07354	ENSDARG00000067920
dll4	-0.668554	-1.28849	-1.41965	-0.308321	-0.757013	-2.08034	-1.29852	-1.7836	-1.89852	1	Keep	-2.08034	-0.308321	ENSDARG00000070425
ltbp1	1.87019	1.13963	3.06264	2.42451	2.93503	0.520141	1.06541	0.846256	0.1943	1	Keep	0.1943	3.06264	ENSDARG00000097768
C21H18orf32	-0.27003	0.0150254	-0.765701	0.43947	0.100379	-0.118756	-0.545673	-0.912442	-2.79298	1	Keep	-2.79298	0.43947	ENSDARG00000057556
kntc1	-1.74604	4.25784	4.61577	4.05606	4.78979	-0.962479	3.81887	4.22261	4.05592	1	Keep	-1.74604	4.78979	ENSDARG00000101670
sypl2b	1.07314	2.60927	2.12258	1.88067	0.677807	0.509532	0.814333	0.64389	1.05396	1	Keep	0.509532	2.60927	ENSDARG00000000690
pygma	-0.24051	-2.1575	-4.43055	-1.02892	-2.36681	-1.82722	-2.89258	-2.75345	-1.78541	1	Keep	-4.43055	-0.24051	ENSDARG00000055518
CAMSAP3	-1.43608	-2.51533	-2.61856	-2.30696	-1.73689	0.258457	-0.371674	-0.719166	0.539408	1	Keep	-2.61856	0.539408	ENSDARG00000059475
tpm4b	1.57499	2.36646	3.96182	5.23893	5.40222	-0.174361	1.67995	1.82804	1.73818	1	Keep	-0.174361	5.40222	ENSDARG00000019128
calr3b	0.940302	2.07253	4.16618	1.83988	1.86766	0.044292	1.78658	2.0568	1.78667	1	Keep	0.044292	4.16618	ENSDARG00000102808
cdh1	1.30931	5.59969	8.98907	3.67536	5.03476	-0.106139	0.915066	1.98515	2.43419	1	Keep	-0.106139	8.98907	ENSDARG00000102750
mms19	-0.461912	-0.508936	0.324218	-0.716207	-0.372061	0.634564	0.576357	-0.0898786	-2.2276	1	Keep	-2.2276	0.634564	ENSDARG00000079067
mto1	-2.30693	-0.905102	-1.93736	-0.838573	-0.687022	-0.312009	-0.141827	0.0337484	0.0961356	1	Keep	-2.30693	0.0961356	ENSDARG00000055679
gapdhs	2.03255	3.29937	1.80923	1.86707	1.01027	0.558503	0.657308	1.59063	1.28062	1	Keep	0.558503	3.29937	ENSDARG00000039914
gnai3	-1.81985	-0.675071	3.00814	2.32934	0.625314	3.27857	5.4237	5.29514	4.65368	1	Keep	-1.81985	5.4237	ENSDARG00000030644
asb2b	-4.47667	-3.35878	-6.4469	-2.19819	-2.83925	-1.89179	-3.48455	-2.43146	-2.25189	1	Keep	-6.4469	-1.89179	ENSDARG00000102490
ubtd1b	3.93661	1.33132	4.24792	1.4048	0.240362	0.569241	0.393608	0.138703	-0.808825	1	Keep	-0.808825	4.24792	ENSDARG00000079623
ndst3	-6.80877	-3.346	-1.92374	-0.0363972	2.58507	-0.23228	1.71167	-0.139618	1.00636	1	Keep	-6.80877	2.58507	ENSDARG00000041776
nr3c1	-3.17778	-1.48018	-2.11447	-1.4504	-1.00198	0.782379	-0.0364984	0.498917	1.60753	1	Keep	-3.17778	1.60753	ENSDARG00000025032
cbfa2t2	-2.60213	-1.19903	-0.956436	-0.185955	-0.197083	-0.260554	-0.460782	-0.700217	-0.201168	1	Keep	-2.60213	-0.185955	ENSDARG00000074337
ccdc102a	-3.0597	-0.905102	-0.643085	-0.321917	0.0828817	-1.41942	-0.0744251	-0.341708	-2.15984	1	Keep	-3.0597	0.0828817	ENSDARG00000003872
antxr1c	0.67462	0.756239	2.2452	1.86707	2.88253	-2.13769	-0.226535	-0.00415039	-0.25924	1	Keep	-2.13769	2.88253	ENSDARG00000063612
dtx1	-0.0191073	0.44953	0.147106	0.711393	3.37247	-1.69623	-2.60541	-3.48184	-0.843635	1	Keep	-3.48184	3.37247	ENSDARG00000076302
creb3l1	-0.27003	3.41439	4.58852	4.40956	6.29461	1.09099	1.35361	0.554388	-0.302001	1	Keep	-0.302001	6.29461	ENSDARG00000015793
soul5	-3.00066	-3.9722	-6.5014	-2.10302	1.15025	-4.49559	-1.49121	0.461675	1.77125	1	Keep	-6.5014	1.77125	ENSDARG00000075015
ndufs1	-0.993277	-1.60798	-2.90467	-1.15129	-1.87687	-0.677821	-1.36974	-1.46899	-3.10044	1	Keep	-3.10044	-0.677821	ENSDARG00000028546
ddx26b	-0.402871	-1.62076	-0.0708779	-2.04863	-1.14197	0.825521	-0.313252	-0.347449	-1.17252	1	Keep	-2.04863	0.825521	ENSDARG00000017931
slc15a2	-3.44346	-0.0744317	-0.574965	-0.0228009	0.170371	-0.939338	0.24798	0.805482	1.16327	1	Keep	-3.44346	1.16327	ENSDARG00000032010
add3b	-1.83461	-2.37475	-0.561341	-1.04252	0.730301	-0.305749	1.30227	1.63587	2.35253	1	Keep	-2.37475	2.35253	ENSDARG00000056250
rnaset2	0.68938	2.21311	1.26427	0.806567	1.29023	1.02237	1.0693	1.09982	1.25504	1	Keep	0.68938	2.21311	ENSDARG00000036282
entpd1	-1.12612	1.65081	1.20978	1.55436	2.28761	-1.99795	-1.0329	-1.11183	-0.424713	1	Keep	-1.99795	2.28761	ENSDARG00000045066
ldhba	-1.89365	-2.60478	-3.73573	-1.49119	-1.82438	-0.810663	-1.5678	-1.02617	-2.26834	1	Keep	-3.73573	-0.810663	ENSDARG00000019644
ak4	-1.81985	-1.02012	-2.35971	-0.852169	-0.774511	0.33121	1.135	1.45347	1.41543	1	Keep	-2.35971	1.45347	ENSDARG00000006546
rps27.1	-0.137188	-0.291684	-0.847445	0.126757	-0.284572	-0.511879	-1.74249	-2.11425	-1.31368	1	Keep	-2.11425	0.126757	ENSDARG00000023298
DNM3	-1.84937	-2.7198	-3.0954	-1.50479	-2.76926	-1.10412	-1.63627	-3.14363	-0.253408	1	Keep	-3.14363	-0.253408	ENSDARG00000100145
gyg1b	0.0251732	-0.521716	-0.752077	1.59515	2.09513	-2.15387	-2.30423	-2.37207	-1.52654	1	Keep	-2.37207	2.09513	ENSDARG00000059391
dnajc6	-3.76818	-2.79648	-2.14172	-0.784188	-0.634529	1.33218	-1.15083	0.663323	1.58881	1	Keep	-3.76818	1.58881	ENSDARG00000079891
COL21A1	-1.65748	-1.95303	0.978168	0.589028	-0.284572	-2.0752	-0.532871	-0.217294	0.213992	1	Keep	-2.0752	0.978168	ENSDARG00000025320
hspbap1	-3.26634	-0.969	-1.67851	-0.879361	-0.774511	-0.18321	-1.02875	-1.12089	-0.302001	1	Keep	-3.26634	-0.18321	ENSDARG00000033771
CT573860.1	2.37204	1.42078	2.51768	0.643412	0.835288	1.08268	-0.0150338	-0.284153	-0.0579138	1	Keep	-0.284153	2.51768	ENSDARG00000098327
ndufa8	-0.875196	-1.33961	-2.59131	-0.716207	-1.43943	-0.798645	-1.69835	-1.28264	-0.575625	1	Keep	-2.59131	-0.575625	ENSDARG00000058041
cdca8	-1.49512	4.0917	5.36509	5.3341	6.73205	-0.137695	3.22153	3.09208	1.93941	1	Keep	-1.49512	6.73205	ENSDARG00000043137
lepr	-0.0486276	-1.17347	-0.629461	-0.0771858	-0.669524	4.80386	1.93112	2.26214	3.96393	1	Keep	-1.17347	4.80386	ENSDARG00000070961
ptprea	0.320376	1.76582	2.1907	1.47278	1.86766	0.576544	-0.291442	-0.287994	0.130184	1	Keep	-0.291442	2.1907	ENSDARG00000015891
arg2	1.87019	0.053364	0.555825	2.27496	-0.197083	1.75497	0.920878	0.92244	-0.935963	1	Keep	-0.935963	2.27496	ENSDARG00000039269
tbcela	-2.88258	-3.7166	-3.54499	-2.75564	-2.62928	0.137951	-1.25667	-1.41437	-1.81461	1	Keep	-3.7166	0.137951	ENSDARG00000002682
dirc2	-2.14457	0.44953	-0.738453	-0.0499934	-0.389559	0.50693	0.0152383	-0.723149	-0.697082	1	Keep	-2.14457	0.50693	ENSDARG00000009783
aqr	-2.14457	0.206719	-0.683957	-0.321917	-0.652026	0.594862	0.671081	0.932737	0.759762	1	Keep	-2.14457	0.932737	ENSDARG00000016775
rbmx2	2.88864	1.30576	1.5095	1.11928	1.13275	-0.161636	-0.550366	-0.529038	-1.17773	1	Keep	-1.17773	2.88864	ENSDARG00000044380
nuf2	-0.107668	4.23228	4.861	4.42315	6.10213	-0.460654	3.73968	4.29095	3.96321	1	Keep	-0.460654	6.10213	ENSDARG00000034624
snx27b	2.16539	-2.80926	-0.465973	-1.84469	-2.80426	1.11643	2.73429	2.26214	2.09422	1	Keep	-2.80926	2.73429	ENSDARG00000016977
nck1a	0.423697	1.2802	1.01904	1.11928	0.81779	2.13756	2.28584	2.00614	0.679832	1	Keep	0.423697	2.28584	ENSDARG00000074262
slc20a1a	1.13218	-1.25015	-2.49595	-2.00784	-3.2592	0.495213	-1.83725	-2.88469	-1.38344	1	Keep	-3.2592	1.13218	ENSDARG00000020114
and1	0.512258	-0.70063	-2.01911	1.47278	2.3226	-2.29936	-2.08972	-1.96762	-2.13466	1	Keep	-2.29936	2.3226	ENSDARG00000088514
uhrf1bp1	-0.0633878	-0.930662	1.19615	-1.85829	-4.0641	-1.65997	-1.58545	-0.891762	-0.251196	1	Keep	-4.0641	1.19615	ENSDARG00000077011
elp4	-3.03018	-0.189448	-1.69213	-0.199551	-0.792009	-0.203438	-1.18611	-0.318895	-0.51353	1	Keep	-3.03018	-0.189448	ENSDARG00000008852
usp2a	0.630339	-1.91469	-3.00003	-0.906553	-2.36681	-1.47193	-3.05183	-3.16667	-3.35143	1	Keep	-3.35143	0.630339	ENSDARG00000020107
xbp1	2.03255	1.62525	0.773809	1.24164	0.957772	-0.0829914	-0.0206718	0.362912	-0.86982	1	Keep	-0.86982	2.03255	ENSDARG00000035622
fgl2	1.63403	-0.521716	-1.3924	-0.185955	-0.599533	-1.01585	1.77741	2.15142	2.35149	1	Keep	-1.3924	2.35149	ENSDARG00000019861
adprm	1.95875	2.05975	1.41414	0.888144	0.170371	2.7101	1.09949	0.812209	-0.80344	1	Keep	-0.80344	2.7101	ENSDARG00000026090
bmp5	-1.49512	-0.802866	-1.40603	-2.00784	-0.267075	-1.46678	-0.669713	-0.709788	0.17138	1	Keep	-2.00784	0.17138	ENSDARG00000101701
ttc4	2.35728	1.9064	2.23157	0.874548	0.747799	0.287182	-0.179633	0.0528338	0.24574	1	Keep	-0.179633	2.35728	ENSDARG00000044405
phka1	0.512258	-2.24696	-2.40058	-1.64075	-1.24695	-1.27889	-0.644463	-0.566697	-0.791179	1	Keep	-2.40058	0.512258	ENSDARG00000105159
hspb8	0.0399333	-2.48977	-1.46052	-0.471475	-1.49192	0.1329	-1.36481	-1.53651	-0.8175	1	Keep	-2.48977	0.1329	ENSDARG00000058365
gpx7	-1.49512	4.10448	5.24247	5.38848	5.66468	-1.38052	1.08313	2.2334	2.80631	1	Keep	-1.49512	5.66468	ENSDARG00000091511
ugt5f1	-0.29955	0.423971	-0.138998	0.276315	0.222864	4.33788	4.91125	4.83997	4.01091	1	Keep	-0.29955	4.91125	ENSDARG00000054835
lrrc17	-0.934236	1.9703	3.86645	4.13763	4.50983	-1.211	1.2507	1.91434	3.35145	1	Keep	-1.211	4.50983	ENSDARG00000037960
dph6	-2.35121	-0.163888	-1.51502	-0.498668	-0.652026	-1.96305	-0.725765	-1.17351	-0.00258756	1	Keep	-2.35121	-0.00258756	ENSDARG00000042839
klf15	2.47536	-2.82204	2.44956	-0.797784	0.170371	-1.71611	-0.705748	-0.823542	-0.379608	1	Keep	-2.82204	2.47536	ENSDARG00000091127
si:ch73-335m24.2	-2.97114	-1.78689	-1.40603	-0.52586	-2.01686	4.66941	1.5098	0.709233	0.955389	1	Keep	-2.97114	4.66941	ENSDARG00000074285
si:ch73-22o12.1	2.72628	-0.853984	3.92095	-0.743399	1.01027	1.2731	2.26115	2.74583	2.42579	1	Keep	-0.853984	3.92095	ENSDARG00000062831
bbox1	-0.181469	-1.92747	-3.59949	-0.770592	-1.92937	1.0373	-0.561469	-0.902093	-1.91582	1	Keep	-3.59949	1.0373	ENSDARG00000036135
meis2a	-4.00435	-1.87635	-1.91011	-1.54557	-1.47442	-0.998857	-1.52781	-0.931856	-0.662235	1	Keep	-4.00435	-0.662235	ENSDARG00000098240
slc37a4a	-0.210989	2.05975	1.31877	2.34294	2.3401	-0.818377	-0.684962	-0.710795	-0.709603	1	Keep	-0.818377	2.34294	ENSDARG00000038106
DENND1A	0.113734	-1.92747	0.02449	-2.60608	-2.41931	1.12568	0.277766	0.126135	-0.448492	1	Keep	-2.60608	1.12568	ENSDARG00000014592
prickle1b	-0.948997	-1.4674	-2.50957	-0.974534	-0.442053	-0.358208	-1.8472	-1.82942	-0.526491	1	Keep	-2.50957	-0.358208	ENSDARG00000045694
CHST13	-0.742355	-0.138329	-0.656709	-0.24034	-0.757013	1.9616	2.50423	2.58384	-0.658003	1	Keep	-0.757013	2.58384	ENSDARG00000004018
creg1	-0.919476	-1.31405	-1.7875	-1.87188	-2.73427	0.611205	0.382458	-1.11194	-0.685789	1	Keep	-2.73427	0.611205	ENSDARG00000105154
fibinb	0.866502	-2.0297	-1.40603	-1.40961	-2.12184	0.450274	0.756678	1.73116	3.03514	1	Keep	-2.12184	3.03514	ENSDARG00000087196
dnajc27	-1.33276	-0.841205	-0.820197	-0.607437	-0.599533	-1.06611	-1.95214	-1.74906	-2.04751	1	Keep	-2.04751	-0.599533	ENSDARG00000070916
adrbk2	0.0546935	-3.63993	0.896425	-2.5109	-2.50679	0.540601	0.401181	0.165525	-1.3348	1	Keep	-3.63993	0.896425	ENSDARG00000104094
irf1b	-0.151949	0.794578	-0.397853	0.521047	1.02776	1.11589	1.17189	0.618466	2.49119	1	Keep	-0.397853	2.49119	ENSDARG00000043249
paplnb	1.29455	0.142821	-1.14717	0.738586	0.625314	0.148783	-1.54308	-2.82281	-0.602757	1	Keep	-2.82281	1.29455	ENSDARG00000042186
ablim1a	3.15432	5.2163	3.43048	2.4653	4.68481	-0.725838	-1.77832	-1.81456	-1.36777	1	Keep	-1.81456	5.2163	ENSDARG00000060149
scly	1.57499	-1.13513	1.23702	-0.52586	-0.45955	-0.915095	-2.59529	-2.22594	-2.11238	1	Keep	-2.59529	1.57499	ENSDARG00000073813
taok3a	0.512258	2.14921	0.692065	0.833759	1.01027	0.818255	0.856788	0.379122	-1.25381	1	Keep	-1.25381	2.14921	ENSDARG00000060751
kcnq1	-2.43977	-2.54088	-3.94009	-1.88548	-1.87687	1.16043	-0.515803	-0.926879	0.342119	1	Keep	-3.94009	1.16043	ENSDARG00000059798
rnf25	-0.27003	-1.33961	-2.30521	-0.593841	-1.33444	0.546912	-0.496327	-0.410697	-1.38086	1	Keep	-2.30521	0.546912	ENSDARG00000027182
anapc2	-2.77925	1.2163	0.310594	0.412277	0.467834	-0.653519	0.125009	-0.13475	-1.14723	1	Keep	-2.77925	1.2163	ENSDARG00000105035
wee1	0.866502	0.973492	1.26427	1.64953	2.18262	2.96766	0.769642	1.30696	0.498656	1	Keep	0.498656	2.96766	ENSDARG00000093864
espnla	-2.41025	-1.92747	-1.13355	-2.48371	-3.04923	-0.882753	-2.47438	-1.55492	-1.14668	1	Keep	-3.04923	-0.882753	ENSDARG00000078211
trpm5	1.97351	2.22589	2.28607	1.58155	2.60257	-0.128108	-0.17286	-1.50663	0.207442	1	Keep	-1.50663	2.60257	ENSDARG00000059792
pebp1	0.68938	-2.10638	-2.05998	-0.797784	-0.617031	-1.0971	-2.10034	-1.69836	-2.01344	1	Keep	-2.10638	0.68938	ENSDARG00000042069
glb1	-1.65748	2.3409	1.11441	1.63593	0.730301	-0.4462	0.0544555	-0.00640607	0.0396411	1	Keep	-1.65748	2.3409	ENSDARG00000036415
tbccd1	-1.33276	-0.68785	-1.95099	-0.743399	-0.582035	0.804197	1.64441	0.299589	-2.89234	1	Keep	-2.89234	1.64441	ENSDARG00000056886
fam198b	3.77425	1.49745	2.09533	1.83988	3.28498	0.141222	1.31524	2.18448	2.76097	1	Keep	0.141222	3.77425	ENSDARG00000077054
mtfmt	-0.28479	-1.10958	-1.37878	-0.947342	-1.45693	0.567222	0.966936	0.0152268	-2.30687	1	Keep	-2.30687	0.966936	ENSDARG00000005448
ogfrl1	2.35728	0.960712	2.27245	1.44559	1.23774	1.63418	1.80686	1.95456	0.955389	1	Keep	0.955389	2.35728	ENSDARG00000061223
rpl6	-1.22944	-0.368361	-1.21529	0.0723724	-0.127092	0.037709	-0.210504	0.294956	-3.78828	1	Keep	-3.78828	0.294956	ENSDARG00000058451
asrgl1	-3.90103	0.142821	-1.31066	-0.185955	0.152873	-0.123535	-1.24741	-1.51158	-0.589644	1	Keep	-3.90103	0.152873	ENSDARG00000021681
mapre1b	2.6082	1.03739	1.14166	0.629816	0.25786	1.33218	1.77598	1.81192	1.40116	1	Keep	0.25786	2.6082	ENSDARG00000002659
etfdh	-2.17409	-1.37795	-3.39513	-1.30084	-1.75439	-0.0872869	-0.791431	-0.666743	-0.821073	1	Keep	-3.39513	-0.0872869	ENSDARG00000038834
krit1	-2.48405	0.436751	-1.01093	-0.0499934	0.170371	-0.540188	0.162244	-0.43919	-1.61722	1	Keep	-2.48405	0.436751	ENSDARG00000098916
rpz2	2.01779	0.590105	0.419585	0.0179876	0.170371	-0.296265	-0.0364984	0.212785	-0.263437	1	Keep	-0.296265	2.01779	ENSDARG00000091215
mrpl24	-0.535712	-0.12555	-1.24254	-0.145167	-0.564537	-0.497994	-0.282184	-0.892061	-2.24212	1	Keep	-2.24212	-0.12555	ENSDARG00000019222
C3H17orf75	-3.25158	-0.317243	-2.11447	-0.580245	-0.0920963	0.115548	-1.03993	-0.199307	-0.434732	1	Keep	-3.25158	0.115548	ENSDARG00000061257
dock1	-2.27741	-6.46421	-0.888317	-3.82973	-3.50417	-1.01142	-0.296113	-0.554484	-0.638911	1	Keep	-6.46421	-0.296113	ENSDARG00000099093
hapln1a	0.143254	-3.05207	-2.14172	-1.4504	-0.372061	-2.81292	4.16278	4.09547	3.69272	1	Keep	-3.05207	4.16278	ENSDARG00000089769
csrnp1b	-1.05232	-1.25015	-2.94554	-0.34911	-0.30207	-0.648333	-2.21049	-2.10466	-3.41788	1	Keep	-3.41788	-0.30207	ENSDARG00000038429
rcn1	0.512258	1.9064	2.12258	1.69032	1.5002	1.00584	2.47315	2.68398	2.78067	1	Keep	0.512258	2.78067	ENSDARG00000070006
vcanb	1.29455	4.59011	4.15256	4.99419	1.34272	1.62209	1.09345	0.790765	1.73737	1	Keep	0.790765	4.99419	ENSDARG00000009401
rabl2	-0.358591	1.02461	1.30514	1.25524	0.397842	1.72438	2.59013	2.99166	3.90425	1	Keep	-0.358591	3.90425	ENSDARG00000063321
rdh12	-2.35121	0.73068	1.68662	0.04518	2.13013	-0.0518415	-0.296993	-0.63194	-2.18848	1	Keep	-2.35121	2.13013	ENSDARG00000018069
ago4	-2.30693	-2.34919	-2.60494	-2.29337	-2.55929	-0.0596008	-0.70366	-1.17459	-2.1463	1	Keep	-2.60494	-0.0596008	ENSDARG00000100854
wt1b	2.19491	4.51343	5.81468	3.9065	5.36722	0.317221	2.35792	3.67836	3.91603	1	Keep	0.317221	5.81468	ENSDARG00000007990
sgip1a	-1.27372	-2.84759	-3.20439	-2.07583	-1.87687	-0.404512	-1.34328	-1.84749	-0.862998	1	Keep	-3.20439	-0.404512	ENSDARG00000097897
smtnl	-0.181469	-2.24696	-2.65943	-2.10302	-2.4543	-1.54608	-1.84255	-1.55811	-2.24593	1	Keep	-2.65943	-0.181469	ENSDARG00000055632
myo18aa	-1.19992	-2.55366	-2.90467	-1.38242	-1.87687	0.321519	-0.0155683	-0.0267293	0.574474	1	Keep	-2.90467	0.574474	ENSDARG00000075752
xrcc4	-1.0228	2.48148	1.35964	1.69032	0.852786	-0.308235	2.61558	2.34489	2.7808	1	Keep	-1.0228	2.7808	ENSDARG00000010732
braf	-2.88258	-2.80926	-1.93736	-2.59248	-1.6669	-0.182506	0.233983	0.0980449	-0.214937	1	Keep	-2.88258	0.233983	ENSDARG00000017661
astn1	-1.06708	-1.60798	-2.26434	-0.621034	-0.652026	1.9929	-0.486054	-1.8707	1.25336	1	Keep	-2.26434	1.9929	ENSDARG00000068323
jarid2b	3.25765	-1.49296	2.88553	-2.10302	-1.35194	-1.12389	-1.31873	-1.82897	-2.15708	1	Keep	-2.15708	3.25765	ENSDARG00000062268
pdia5	1.35359	1.88084	2.05446	1.45918	1.46521	0.856658	2.37562	2.26744	2.55151	1	Keep	0.856658	2.55151	ENSDARG00000069242
khk	-3.0597	-2.94983	-3.20439	-1.4504	-0.722018	-1.18205	-1.11899	0.00370288	-0.065829	1	Keep	-3.20439	0.00370288	ENSDARG00000029874
si:ch211-130m23.5	-0.476672	-0.828425	-0.0572539	-0.430687	0.117877	0.477996	1.10972	2.17906	1.40488	1	Keep	-0.828425	2.17906	ENSDARG00000098013
dgcr6	-2.33645	-0.368361	-0.929188	-0.498668	-0.45955	-0.545573	-0.196017	-0.319044	0.350476	1	Keep	-2.33645	0.350476	ENSDARG00000005500
fam160b1	2.41632	0.884035	2.23157	-0.417091	-1.26445	0.337532	0.0532513	-0.229148	-0.983398	1	Keep	-1.26445	2.41632	ENSDARG00000060168
tmem199	2.43108	0.360073	-0.629461	-0.104378	-1.22945	-0.27877	-1.38134	-1.39611	-0.59647	1	Keep	-1.39611	2.43108	ENSDARG00000069314
tpm2	-1.52464	-1.44184	-1.29704	-0.784188	0.0653839	-1.08428	1.48033	1.65311	2.29931	1	Keep	-1.52464	2.29931	ENSDARG00000104682
sgcg	0.70414	-2.28529	-1.25616	-1.57277	-2.10434	-1.63277	-1.39086	-1.02109	-0.569326	1	Keep	-2.28529	0.70414	ENSDARG00000038107
prrg4	-0.594753	0.986271	1.23702	0.711393	0.81779	3.69001	2.51484	3.53319	3.11648	1	Keep	-0.594753	3.69001	ENSDARG00000030753
mylipa	-1.11136	-2.05526	-3.46325	-1.50479	-1.52692	-0.763576	-1.07458	-2.24071	-1.6194	1	Keep	-3.46325	-0.763576	ENSDARG00000008859
qser1	-2.51357	-2.04248	-2.08723	-1.88548	-1.50942	-0.302597	-0.115183	-0.162141	0.31978	1	Keep	-2.51357	0.31978	ENSDARG00000074750
klhl31	-3.03018	-2.92427	-4.08995	-2.19819	-2.24433	-0.576794	-1.80565	-2.21709	-1.65809	1	Keep	-4.08995	-0.576794	ENSDARG00000039066
klhl30	0.600819	0.538987	-2.19622	-0.145167	-1.26445	-0.0890064	-3.34131	-3.39118	-3.32225	1	Keep	-3.39118	0.600819	ENSDARG00000076094
acads	-1.6132	-1.64632	-3.08178	-0.974534	-1.78938	0.700617	-0.178756	-1.11554	-1.83252	1	Keep	-3.08178	0.700617	ENSDARG00000030781
SHF	2.26872	1.24186	2.64029	2.00303	2.88253	3.26	2.92472	2.14227	0.615044	1	Keep	0.615044	3.26	ENSDARG00000100342
brd8	-2.02649	-0.4067	-1.43328	-0.702611	-0.669524	-0.924505	-0.660541	-0.949564	-1.33757	1	Keep	-2.02649	-0.4067	ENSDARG00000025071
nxpe3	-0.388111	0.245057	1.25065	0.480258	1.23774	-0.0874879	2.78795	2.9669	3.94676	1	Keep	-0.388111	3.94676	ENSDARG00000061690
sept9b	2.44584	2.23867	1.6185	1.66313	1.92015	0.404358	-0.722422	-0.684196	-0.510288	1	Keep	-0.722422	2.44584	ENSDARG00000103900
fam212ab	2.72628	1.52301	0.991792	0.847355	-0.039603	0.591311	-0.569436	-0.0362546	2.7362	1	Keep	-0.569436	2.7362	ENSDARG00000070404
cldn5b	5.91447	2.59649	2.10896	2.26136	2.63756	4.11708	1.58512	0.927024	-1.37846	1	Keep	-1.37846	5.91447	ENSDARG00000014059
wsb2	-1.92317	-0.828425	-0.0436299	-1.50479	-2.55929	1.15589	0.633791	0.26569	-0.412194	1	Keep	-2.55929	1.15589	ENSDARG00000058608
HDAC7	-3.23682	-1.19903	-2.08723	-1.28725	-1.77189	0.415611	1.24592	0.976149	-0.252795	1	Keep	-3.23682	1.24592	ENSDARG00000105179
slc38a3a	-1.87889	-3.47379	-4.41693	-2.82362	-2.19183	-0.134009	-3.26711	-1.80044	-1.34832	1	Keep	-4.41693	-0.134009	ENSDARG00000027065
adamts2	-0.860436	-3.1543	-0.152622	-0.974534	-0.582035	-1.05733	1.76302	2.43656	3.83803	1	Keep	-3.1543	3.83803	ENSDARG00000075930
GXYLT1	-5.6132	-2.68146	-4.25344	-2.27977	-2.33182	-1.17182	-0.233856	-0.324625	-0.0680873	1	Keep	-5.6132	-0.0680873	ENSDARG00000076111
MYOCD	-0.639033	-1.48018	-2.57769	-0.716207	-1.17696	-1.02985	-2.89103	-3.39103	-2.87973	1	Keep	-3.39103	-0.639033	ENSDARG00000098836
THNSL1	-4.13719	-2.64312	-3.84472	-2.11661	-1.6319	-0.568475	-0.0499257	-0.74861	-1.42072	1	Keep	-4.13719	-0.0499257	ENSDARG00000103637
si:dkey-12e7.4	-3.88627	-1.40351	-2.93191	-2.61967	-0.494546	-2.51336	-1.65213	-1.45731	-0.621277	1	Keep	-3.88627	-0.494546	ENSDARG00000041073
gmpr	-0.963757	-2.19584	-2.78205	-1.26005	-1.56191	0.10236	-1.90734	-1.92774	-1.30194	1	Keep	-2.78205	0.10236	ENSDARG00000016160
COL13A1	-0.963757	-3.94664	-2.94554	-1.91267	-1.40443	-0.632365	-1.14131	-2.09663	-0.96103	1	Keep	-3.94664	-0.632365	ENSDARG00000091398
mctp1b	-0.210989	0.487869	0.038114	0.996913	2.48008	2.23206	0.54959	1.57088	1.30199	1	Keep	-0.210989	2.48008	ENSDARG00000060871
rapgef6	-3.10398	-0.368361	-1.63764	-1.51838	-0.687022	0.500895	-0.201731	-0.228482	-0.643974	1	Keep	-3.10398	0.500895	ENSDARG00000010945
ampd3b	-2.29217	-1.82523	-3.62674	-1.36882	-1.28195	-0.664541	-1.5009	-1.39032	-0.775122	1	Keep	-3.62674	-0.664541	ENSDARG00000032469
SRF	-3.5025	-2.75814	-4.22619	-2.22538	-2.52429	-0.773869	-0.0813764	-1.07052	-2.27616	1	Keep	-4.22619	-0.0813764	ENSDARG00000102867
cd276	4.17277	4.20672	4.49316	4.36877	3.98489	2.63082	3.6803	3.65069	3.16311	1	Keep	2.63082	4.49316	ENSDARG00000003061
ryr1b	-0.461912	-2.11916	-1.97823	-1.06971	-0.914494	1.60736	1.18274	1.55163	1.7532	1	Keep	-2.11916	1.7532	ENSDARG00000023797
gig2e	1.95875	3.98947	3.8392	1.52717	3.17999	1.178	3.00841	3.50352	2.66611	1	Keep	1.178	3.98947	ENSDARG00000075757
CABZ01065679.1	-2.02649	-1.13513	-1.89649	-1.8039	-0.45955	-1.8487	-3.3612	-2.66244	-2.08832	1	Keep	-3.3612	-0.45955	ENSDARG00000062839
si:dkeyp-80c12.4	2.87388	3.01822	2.46318	1.43199	1.74517	-0.684677	0.0121604	-0.0965431	0.308648	1	Keep	-0.684677	3.01822	ENSDARG00000036479
anxa13	0.866502	-0.253345	-0.425101	-0.145167	-0.477048	2.1734	1.71785	1.32867	0.00536633	1	Keep	-0.477048	2.1734	ENSDARG00000013976
tnfrsf19	0.113734	-1.5952	-1.71938	-0.145167	-0.54704	1.27552	2.10045	2.19011	2.41132	1	Keep	-1.71938	2.41132	ENSDARG00000041869
atl2	-1.21468	-1.94025	-2.8093	-1.17848	-2.01686	0.49724	-0.40562	-0.460384	-0.610187	1	Keep	-2.8093	0.49724	ENSDARG00000057719
CABZ01088025.1	-0.889956	-3.55047	-2.57769	-2.72844	-2.99673	-0.323988	-1.76191	-1.57619	-0.736607	1	Keep	-3.55047	-0.323988	ENSDARG00000033955
sned1	-5.89365	-5.78689	-5.65671	-4.3056	-1.33444	-1.0001	-2.00142	-0.615826	0.437359	1	Keep	-5.89365	0.437359	ENSDARG00000044433
tmem220	-3.59106	0.986271	1.42776	0.194738	1.34272	-0.683218	-0.480613	0.222936	-0.0665345	1	Keep	-3.59106	1.42776	ENSDARG00000088981
map2k4a	1.20598	-0.764527	2.09533	-1.1105	-0.827004	-0.658878	-1.17797	-1.21243	-1.15089	1	Keep	-1.21243	2.09533	ENSDARG00000063583
rnf141	-1.81985	-1.63354	-2.40058	-1.00173	-1.15946	-0.0126123	0.283954	-0.189033	-0.541918	1	Keep	-2.40058	0.283954	ENSDARG00000041802
spred1	0.645099	0.257837	0.106234	0.113161	-0.284572	2.10252	0.403234	1.06755	0.086297	1	Keep	-0.284572	2.10252	ENSDARG00000041449
ndufa2	-1.2442	-1.32683	-3.02728	-0.852169	-1.35194	-0.996878	-2.29556	-1.9973	-2.08048	1	Keep	-3.02728	-0.852169	ENSDARG00000021984
phf2	-2.48405	-1.19903	-1.5014	-1.49119	-0.372061	-0.64378	-0.255948	-0.453922	0.17889	1	Keep	-2.48405	0.17889	ENSDARG00000018691
arrdc3b	1.54547	-1.40351	-1.33791	-0.389898	0.835288	2.60353	-0.503339	-0.307172	-1.84194	1	Keep	-1.84194	2.60353	ENSDARG00000036028
itchb	3.00672	0.845696	2.5858	-1.19207	-2.76926	0.513379	0.045735	-0.143447	-0.478816	1	Keep	-2.76926	3.00672	ENSDARG00000099199
ndufa1	-0.476672	-1.48018	-2.26434	-0.770592	-1.7019	-0.783932	-1.13863	-1.05609	-0.116286	1	Keep	-2.26434	-0.116286	ENSDARG00000036329
rpusd1	-2.11505	-0.39392	-0.97006	-0.566649	-0.564537	0.499999	1.27725	0.968648	1.92385	1	Keep	-2.11505	1.92385	ENSDARG00000060192
ndufa5	-0.0633878	-1.44184	-2.0736	-0.865765	-1.47442	-0.972828	-2.16045	-1.87969	-1.50763	1	Keep	-2.16045	-0.0633878	ENSDARG00000039346
adssl1	0.364657	-2.06804	-2.70031	-1.32804	-1.99936	-1.20673	-2.69094	-3.22516	-2.14533	1	Keep	-3.22516	0.364657	ENSDARG00000099517
aplnra	0.320376	-0.368361	0.801057	-0.104378	0.0653839	-2.24023	-0.419539	-0.623357	-0.0840595	1	Keep	-2.24023	0.801057	ENSDARG00000002172
lpl	-1.71652	0.475089	-0.479597	1.20086	-1.6494	-0.33214	-2.76878	-3.51195	-4.33816	1	Keep	-4.33816	1.20086	ENSDARG00000087697
hdac5	1.51595	-0.675071	0.0653619	-1.53198	-0.792009	-0.656404	-1.06753	-1.67039	-2.48049	1	Keep	-2.48049	1.51595	ENSDARG00000075139
ptk7a	-3.19254	-1.72299	-0.370605	-1.53198	-0.54704	0.313286	1.36874	0.757265	-0.758979	1	Keep	-3.19254	1.36874	ENSDARG00000011863
ttc21b	-4.43239	-0.649511	-1.77388	-1.02892	-0.652026	-0.498029	1.23951	1.66073	2.12941	1	Keep	-4.43239	2.12941	ENSDARG00000012368
psma8	0.600819	2.35368	1.86373	1.51357	0.905279	0.676342	1.08457	1.37115	1.6666	1	Keep	0.600819	2.35368	ENSDARG00000010965
rasgrp4	0.143254	2.35368	1.26427	2.05742	1.5702	0.511718	1.99394	2.22381	1.25808	1	Keep	0.143254	2.35368	ENSDARG00000061796
hapln1b	1.87019	-1.31405	1.75474	1.24164	2.3576	0.278778	2.52273	3.35605	4.61489	1	Keep	-1.31405	4.61489	ENSDARG00000068516
si:dkey-226l10.6	0.482738	-0.815646	0.474081	-0.444283	0.310353	0.238537	0.495213	-0.501157	-3.01992	1	Keep	-3.01992	0.495213	ENSDARG00000087483
pgm3	1.02886	4.42397	4.15256	2.58767	2.20012	1.03481	1.70023	1.75958	1.66351	1	Keep	1.02886	4.42397	ENSDARG00000024654
ncapd3	-0.742355	4.41119	4.68389	4.49114	5.94465	-1.48405	2.60255	2.75483	2.2102	1	Keep	-1.48405	5.94465	ENSDARG00000034773
pttg1	0.836981	5.01183	5.09261	5.3341	6.99452	0.749177	3.72872	3.56908	3.43258	1	Keep	0.749177	6.99452	ENSDARG00000075421
malt1a	0.836981	2.92876	1.67299	2.19338	2.23511	2.25478	1.53236	2.0658	1.10966	1	Keep	0.836981	2.92876	ENSDARG00000006052
zgc:158343	6.15063	5.43356	3.73021	5.25252	5.26223	4.39752	2.77181	1.82817	-1.05576	1	Keep	-1.05576	6.15063	ENSDARG00000099411
txnl4b	-4.59475	-0.828425	-1.74663	-0.362706	-0.337066	-0.538579	-0.870938	-0.706065	0.229707	1	Keep	-4.59475	0.229707	ENSDARG00000058962
atrnl1b	-2.11505	-1.30127	-1.70576	-0.988131	-0.862	0.179394	-0.538213	-0.636747	-1.01172	1	Keep	-2.11505	0.179394	ENSDARG00000006420
adamts1	2.25396	1.15241	0.760185	0.711393	1.02776	2.44531	1.71167	1.07941	0.993645	1	Keep	0.711393	2.44531	ENSDARG00000103519
col6a6	-0.210989	-2.92427	0.0926099	0.507451	1.48271	-1.93244	2.36033	2.60001	2.88151	1	Keep	-2.92427	2.88151	ENSDARG00000079752
MEX3C	4.2761	-0.508936	4.53403	-0.389898	-0.896996	0.661606	0.552696	0.488287	-0.241105	1	Keep	-0.896996	4.53403	ENSDARG00000068971
ercc5	-2.72021	-1.00734	-1.80112	-0.566649	-0.564537	-0.542438	0.652951	0.670167	0.238209	1	Keep	-2.72021	0.670167	ENSDARG00000023678
tanc2a	-2.77925	-1.60798	-2.34608	-1.49119	-1.40443	2.27697	1.90839	2.32194	0.550224	1	Keep	-2.77925	2.32194	ENSDARG00000079097
dnajc17	-2.80878	0.935153	-0.166246	0.425873	0.957772	0.339851	1.65801	0.96382	1.89061	1	Keep	-2.80878	1.89061	ENSDARG00000104959
FH	-3.39918	-2.18306	-4.03546	-1.12409	-1.75439	-0.827229	-1.62168	-1.6451	-2.42297	1	Keep	-4.03546	-0.827229	ENSDARG00000103908
elk1	1.07314	-2.96261	0.0653619	-2.33415	-2.76926	-0.0248895	0.929437	0.547435	-0.0910103	1	Keep	-2.96261	1.07314	ENSDARG00000078066
zgc:122979	-4.18147	-4.39392	-8.20439	-2.25258	-2.90924	4.33885	0.469608	-0.0362546	-0.148194	1	Keep	-8.20439	4.33885	ENSDARG00000004187
ZNF521	5.20599	2.26423	2.02721	3.59379	3.70493	-0.628088	-1.51996	-1.50756	-1.19763	1	Keep	-1.51996	5.20599	ENSDARG00000086825
gchfr	-1.11136	-2.66868	-0.411477	0.847355	1.99014	-3.8715	-2.06693	-2.43481	-1.38318	1	Keep	-3.8715	1.99014	ENSDARG00000098588
itih5	0.349896	-0.879543	0.010866	0.643412	2.16512	0.950319	5.05642	5.04756	4.74003	1	Keep	-0.879543	5.05642	ENSDARG00000045517
adamts5	2.03255	-2.60478	1.00542	-2.1574	-3.76664	-0.865948	-1.75584	-0.965106	-0.0715182	1	Keep	-3.76664	2.03255	ENSDARG00000100307
nptna	1.04362	0.692342	0.22885	2.92757	4.40484	-2.76458	-1.66734	-1.31824	-0.564357	1	Keep	-2.76458	4.40484	ENSDARG00000103002
cyp1c1	-1.42132	-0.98178	0.201602	0.425873	-0.774511	0.40111	2.45685	1.82145	7.03548	1	Keep	-1.42132	7.03548	ENSDARG00000101195
dusp3b	-1.40656	-4.50894	-3.64036	-2.45652	-2.31432	-0.192829	-1.32484	-4.11688	-1.97529	1	Keep	-4.50894	-0.192829	ENSDARG00000060130
EIF2AK4	-2.82354	-1.02012	-2.05998	-1.27365	-1.21196	-0.651349	-0.135741	0.237655	0.498821	1	Keep	-2.82354	0.498821	ENSDARG00000104276
ptar1	-1.06708	-1.37795	-1.01093	-0.892957	-0.477048	0.305418	-0.281553	-0.505404	-3.31036	1	Keep	-3.31036	0.305418	ENSDARG00000102338
cdc7	0.364657	3.78499	3.92095	2.99555	2.93503	-0.447249	0.927686	0.839525	-0.293958	1	Keep	-0.447249	3.92095	ENSDARG00000023584
rapgef2	-2.54309	-1.74855	-2.01911	-1.15129	-1.45693	-0.365372	-0.264618	-0.960001	-1.8237	1	Keep	-2.54309	-0.264618	ENSDARG00000005482
uso1	-0.358591	0.372853	0.106234	0.0995648	-0.0571008	0.0394678	-0.310245	-0.435668	-3.24664	1	Keep	-3.24664	0.372853	ENSDARG00000019581
cmtm6	1.84067	1.56135	1.63212	1.35041	1.01027	0.561958	2.03586	2.51254	1.50952	1	Keep	0.561958	2.51254	ENSDARG00000099631
pfkfb2b	-2.14457	-3.42267	-4.32156	-3.05475	-2.13934	-1.8134	-3.12025	-2.80418	-1.97106	1	Keep	-4.32156	-1.8134	ENSDARG00000002037
stk38a	3.81853	0.820137	3.5531	0.344296	0.520327	0.179525	0.219795	0.209035	0.291918	1	Keep	0.179525	3.81853	ENSDARG00000019973
tmem175	-2.51357	-0.777307	-1.55589	-0.784188	-0.687022	-0.908444	-1.82636	-1.80375	-2.65706	1	Keep	-2.65706	-0.687022	ENSDARG00000076376
GRB14	-0.978517	-1.41628	-0.438725	0.466662	-0.424555	-0.790831	-1.91481	-3.21922	-2.01208	1	Keep	-3.21922	0.466662	ENSDARG00000068280
thbs4b	1.92923	-2.94983	-0.452349	2.31574	4.21237	1.11643	1.56414	-0.170259	4.1827	1	Keep	-2.94983	4.21237	ENSDARG00000020072
pkmb	-7.2811	-4.07443	-2.27796	-1.95346	-5.56891	-1.47766	-3.17102	-3.21306	-2.21385	1	Keep	-7.2811	-1.47766	ENSDARG00000099860
ndst1a	-4.88996	-4.07443	-4.92101	-3.01396	-4.34407	0.551627	-0.93606	-0.697875	-0.955211	1	Keep	-4.92101	0.551627	ENSDARG00000062397
tg	0.969823	-0.036093	0.501329	1.11928	-1.75439	5.28799	7.04227	1.55163	1.95064	1	Keep	-1.75439	7.04227	ENSDARG00000020084
si:ch73-187m15.4	-0.639033	-3.17986	-3.68123	-1.53198	-1.82438	-2.30652	-2.88787	-2.7224	-2.10895	1	Keep	-3.68123	-0.639033	ENSDARG00000076126
tmem110l	-1.5394	-0.0744317	-0.425101	-0.0771858	-0.407057	1.41412	2.69901	1.94531	1.40281	1	Keep	-1.5394	2.69901	ENSDARG00000045518
cds1	0.364657	1.99586	3.11713	2.1254	-1.01948	-0.202453	0.139718	0.456772	0.0179789	1	Keep	-1.01948	3.11713	ENSDARG00000019549
arhgap11a	0.600819	6.28979	6.70024	6.28583	6.80204	-1.12879	2.03035	2.35897	2.32523	1	Keep	-1.12879	6.80204	ENSDARG00000100019
sfmbt2	2.66724	0.46231	0.446833	0.453066	0.41534	0.689538	0.355873	-0.0882554	-0.597413	1	Keep	-0.597413	2.66724	ENSDARG00000045519
psen2	-0.00434709	2.25145	1.25065	1.35041	0.467834	0.121958	0.650786	0.413389	-0.822431	1	Keep	-0.822431	2.25145	ENSDARG00000015540
dpy30	0.246575	0.513428	0.02449	0.752182	0.135375	1.20796	1.48159	0.373246	-2.75002	1	Keep	-2.75002	1.48159	ENSDARG00000004427
taz	-2.39549	-1.0968	-2.10085	-1.43681	-1.56191	-0.545996	-0.386551	-0.346587	-0.029881	1	Keep	-2.39549	-0.029881	ENSDARG00000041421
renbp	-4.12243	3.41439	2.27245	1.69032	1.74517	-0.96975	0.483929	0.302292	-0.201233	1	Keep	-4.12243	3.41439	ENSDARG00000008931
nudt17	-1.00804	-0.905102	-1.36516	-0.376302	-0.652026	-0.890609	-1.48761	-1.79758	-2.9302	1	Keep	-2.9302	-0.376302	ENSDARG00000008014
atp6ap1a	-1.56892	-2.68146	-2.76843	-2.19819	-0.757013	-0.97085	-1.37692	-1.30001	-1.31057	1	Keep	-2.76843	-0.757013	ENSDARG00000041417
dixdc1b	1.54547	-0.521716	0.119858	0.792971	0.520327	-1.34816	-2.04615	-1.48934	-1.7648	1	Keep	-2.04615	1.54547	ENSDARG00000056267
rgs17	-3.34014	-1.35239	-2.4687	-0.797784	-1.12447	-2.91548	-1.16207	-1.05862	-1.02829	1	Keep	-3.34014	-0.797784	ENSDARG00000039435
cd74a	-1.43608	-1.10958	-1.61039	0.398681	3.21499	1.11786	-0.593612	-0.604818	0.62072	1	Keep	-1.61039	3.21499	ENSDARG00000009087
gtdc1	3.02148	3.18435	2.76291	1.88067	2.21761	-1.09324	-0.712187	-0.234623	-0.231878	1	Keep	-1.09324	3.18435	ENSDARG00000020642
CABZ01079490.1	2.13587	1.72749	2.44956	0.385085	2.3401	-0.0414183	-0.147621	-0.387742	0.607232	1	Keep	-0.387742	2.44956	ENSDARG00000091595
tnfrsf11b	6.9034	5.07573	4.71114	3.68896	4.07238	2.91056	4.34609	2.16499	-0.204917	1	Keep	-0.204917	6.9034	ENSDARG00000098377
zgc:66350	-0.639033	-4.36836	-3.58586	-4.02008	-4.62403	0.321466	-0.331015	-0.761932	-0.589926	1	Keep	-4.62403	0.321466	ENSDARG00000095464
ostc	1.50119	2.4687	1.79561	1.7447	1.85016	0.0864391	0.122213	0.666571	0.718402	1	Keep	0.0864391	2.4687	ENSDARG00000104901
mylka	1.0141	0.602885	-0.234366	0.670605	0.97527	-0.0248895	1.42585	2.02985	1.81517	1	Keep	-0.234366	2.02985	ENSDARG00000034801
chek2	1.26503	3.17157	2.42231	2.66925	2.86503	-1.55978	-0.0473229	0.124738	0.577825	1	Keep	-1.55978	3.17157	ENSDARG00000025820
irf5	2.28348	5.49745	3.53948	4.30079	4.92978	0.31442	0.529747	1.16106	0.660024	1	Keep	0.31442	5.49745	ENSDARG00000045681
mecp2	0.7189	-0.547275	1.10078	-2.25258	-2.03435	-0.899457	0.737099	-0.306075	0.354445	1	Keep	-2.25258	1.10078	ENSDARG00000014218
qdpra	3.39049	1.48467	1.1689	2.03022	3.07501	-1.40191	-1.56189	-1.28346	-1.17853	1	Keep	-1.56189	3.39049	ENSDARG00000040190
trmt1l	-2.20361	0.871255	-0.288862	-0.0499934	-0.039603	-0.911287	-0.810557	-0.486884	0.311188	1	Keep	-2.20361	0.871255	ENSDARG00000042057
fam26e.1	0.541778	3.28659	3.8392	4.06965	3.56495	-0.450889	2.18254	2.6657	2.84487	1	Keep	-0.450889	4.06965	ENSDARG00000074947
pde4ba	3.65617	1.17796	0.310594	0.711393	0.887781	2.0428	1.10477	1.66781	2.1978	1	Keep	0.310594	3.65617	ENSDARG00000032868
nnt	-0.801395	-1.54408	-2.65943	-1.26005	-1.73689	-0.266869	0.802287	0.918424	0.0789418	1	Keep	-2.65943	0.918424	ENSDARG00000023536
LRRC75A	-3.29586	-2.14472	-2.27796	-1.50479	-0.792009	-0.390552	-2.50252	-1.56194	-1.87385	1	Keep	-3.29586	-0.390552	ENSDARG00000076834
slc17a9b	1.98827	2.31534	3.07626	1.90786	2.3576	1.64411	2.12156	2.55777	2.47689	1	Keep	1.64411	3.07626	ENSDARG00000011049
f2r	3.68569	0.845696	0.950921	-0.0499934	0.642812	-0.315887	-0.990782	-0.632214	-0.690465	1	Keep	-0.990782	3.68569	ENSDARG00000060012
f2rl2	2.10635	-1.18625	-0.983684	-0.52586	-0.564537	1.5841	0.168661	0.266972	0.205342	1	Keep	-1.18625	2.10635	ENSDARG00000090524
nup85	0.807461	2.12365	1.15528	1.11928	0.887781	0.754225	0.227447	0.313699	0.641198	1	Keep	0.227447	2.12365	ENSDARG00000098679
cdca5	-1.77556	4.41119	5.03811	4.26	5.31473	1.17518	4.16065	4.29536	2.81447	1	Keep	-1.77556	5.31473	ENSDARG00000044437
adcy5	-1.84937	-2.50255	-2.59131	-1.50479	-1.36944	-1.44977	-1.48761	-2.2554	-1.54901	1	Keep	-2.59131	-1.36944	ENSDARG00000091342
map3k20	2.65248	-2.51533	2.29969	-2.06223	-1.75439	-0.744301	-1.14981	-1.131	-1.59017	1	Keep	-2.51533	2.65248	ENSDARG00000074219
uros	-1.48036	-1.13513	-2.44145	-0.892957	-1.12447	-1.01487	-1.82286	-1.83771	-0.779398	1	Keep	-2.44145	-0.779398	ENSDARG00000027491
SCARB2	-3.63534	0.781798	-1.01093	0.61622	0.345349	-0.150316	0.333941	0.254855	0.105978	1	Keep	-3.63534	0.781798	ENSDARG00000089844
ppp3cb	-2.01173	-0.649511	-2.11447	0.126757	-0.617031	1.59267	-0.762055	-1.62414	-0.547287	1	Keep	-2.11447	1.59267	ENSDARG00000025106
hipk3b	0.246575	-2.74536	-0.275238	-2.30696	-3.15421	0.147825	-0.815029	-0.721892	-0.356273	1	Keep	-3.15421	0.246575	ENSDARG00000062082
ncdn	-0.25527	-0.036093	-0.17987	-0.281129	-0.512044	2.58817	1.76591	1.52155	0.292904	1	Keep	-0.512044	2.58817	ENSDARG00000098544
si:ch211-193k19.1	3.34621	-0.649511	3.56672	-0.661822	-0.109594	0.00230217	-1.10089	-1.30134	-1.89207	1	Keep	-1.89207	3.56672	ENSDARG00000035660
pbxip1b	1.72259	-2.41309	-0.261614	-1.12409	-1.07197	0.244623	0.405054	0.0608976	1.04647	1	Keep	-2.41309	1.72259	ENSDARG00000011824
s100t	4.58606	1.57413	1.52313	2.8188	2.56757	1.48254	0.118279	-0.628603	0.119881	1	Keep	-0.628603	4.58606	ENSDARG00000055589
nkain4	-1.48036	-2.46421	-1.26979	-1.55917	-1.91187	0.915289	0.37267	-0.212039	-0.475396	1	Keep	-2.46421	0.915289	ENSDARG00000062699
slc43a2a	0.349896	-2.10638	-2.90467	-1.15129	-2.08685	-0.223427	-2.07461	-3.35804	-3.2906	1	Keep	-3.35804	0.349896	ENSDARG00000036848
cap1	3.30193	3.58052	5.65119	2.58767	2.41009	0.856706	1.97353	1.8691	0.556794	1	Keep	0.556794	5.65119	ENSDARG00000016350
kal1b	-1.67224	-0.943441	-1.31066	-0.145167	1.5002	-2.63248	-1.85052	-1.9606	-0.519236	1	Keep	-2.63248	1.5002	ENSDARG00000004932
tfr1a	4.8665	-1.42906	2.46318	-1.31444	-0.319568	0.574759	-0.805353	-0.917274	-1.36668	1	Keep	-1.42906	4.8665	ENSDARG00000101322
fbln5	-0.506192	-1.58242	-1.54227	0.00439143	0.362847	-1.24369	0.370232	1.58714	2.16112	1	Keep	-1.58242	2.16112	ENSDARG00000039273
sema4aa	2.54916	3.87445	4.04356	2.27496	4.94727	2.40493	2.73149	2.44204	0.929272	1	Keep	0.929272	4.94727	ENSDARG00000077103
prkcq	7.71521	8.05336	6.64574	6.70731	6.57457	1.29406	1.93017	2.35988	0.935344	1	Keep	0.935344	8.05336	ENSDARG00000034173
adam15	2.00303	-0.0872111	3.03539	0.521047	0.205366	1.45063	1.50114	0.621098	-0.924732	1	Keep	-0.924732	3.03539	ENSDARG00000089213
vegfab	1.29455	-2.18306	-2.94554	-1.64075	-1.85938	3.17235	4.01761	2.92046	3.58154	1	Keep	-2.94554	4.01761	ENSDARG00000034700
gna11a	1.1617	-2.31085	0.773809	-1.8039	-1.54441	0.212911	0.799209	0.853302	0.54049	1	Keep	-2.31085	1.1617	ENSDARG00000010002
hmces	-2.18885	-0.11277	-1.31066	-0.0907819	0.782794	0.246723	0.628409	1.03333	0.854087	1	Keep	-2.18885	1.03333	ENSDARG00000077471
plch2a	-1.11136	-2.29807	-0.833821	0.888144	-1.29945	-1.16621	-0.302226	-1.4058	-0.993224	1	Keep	-2.29807	0.888144	ENSDARG00000059960
naga	-0.653794	3.42717	2.73566	3.06353	3.54745	-0.705053	0.139442	0.249777	-0.182733	1	Keep	-0.705053	3.54745	ENSDARG00000099313
zgc:171704	2.28348	-3.8444	-1.92374	-1.43681	-3.13672	1.88138	0.597336	-0.389387	1.29246	1	Keep	-3.8444	2.28348	ENSDARG00000018048
STIM2	-1.34752	-1.5952	-2.63219	-2.06223	-0.879498	2.25885	-0.0364984	0.833091	1.06574	1	Keep	-2.63219	2.25885	ENSDARG00000074867
hic1	-0.358591	-2.48977	0.433209	-1.20567	-1.75439	0.766057	1.65962	1.86311	1.42281	1	Keep	-2.48977	1.86311	ENSDARG00000055493
cox5aa	0.0546935	-0.956221	-2.01911	-0.593841	-0.914494	0.163672	-0.211786	0.203603	0.775613	1	Keep	-2.01911	0.775613	ENSDARG00000088383
papl	-2.45453	0.193939	-0.752077	-0.213148	-0.827004	-0.103668	-0.039183	-0.164043	0.198833	1	Keep	-2.45453	0.198833	ENSDARG00000102421
si:dkey-42p8.3	-0.727594	-1.68466	-0.656709	-0.335513	0.712803	-1.70879	-0.903782	-0.988698	-2.54105	1	Keep	-2.54105	0.712803	ENSDARG00000008767
si:ch211-251b21.1	1.63403	-3.60159	-4.64853	-4.21043	-4.76401	-1.17709	-3.53284	-5.8766	-0.815539	1	Keep	-5.8766	1.63403	ENSDARG00000007275
KBTBD13	-3.34014	-1.45462	-3.36788	-2.57889	-0.862	-1.80737	-1.53639	-0.980959	-0.0503309	1	Keep	-3.36788	-0.0503309	ENSDARG00000061045
slc29a1a	2.41632	1.68915	2.47681	0.72499	1.85016	-0.692291	-1.78564	-1.788	-1.15083	1	Keep	-1.788	2.47681	ENSDARG00000101289
afap1l2	-2.05601	-0.240566	-0.901941	-0.199551	0.712803	-0.587203	-0.495857	-0.391525	-0.577244	1	Keep	-2.05601	0.712803	ENSDARG00000074806
THBS1	1.0879	0.321735	0.324218	1.25524	1.15025	2.78566	2.8948	2.63026	2.77776	1	Keep	0.321735	2.8948	ENSDARG00000103775
thbs3b	0.600819	-1.55686	-1.46052	-1.31444	-2.73427	-0.418802	3.36733	2.9525	2.97307	1	Keep	-2.73427	3.36733	ENSDARG00000012060
prkcz	3.03624	1.33132	3.63484	0.969721	-0.267075	-1.32584	-2.06693	-1.86051	-1.00348	1	Keep	-2.06693	3.63484	ENSDARG00000043332
PKN2	-1.65748	-2.0297	-2.03273	-1.21927	-1.12447	-0.00725126	-0.190168	-0.532936	-1.05972	1	Keep	-2.03273	-0.00725126	ENSDARG00000101293
ube2q2	2.07683	-0.39392	0.419585	-0.498668	-0.669524	0.132418	-0.685853	-0.610217	-0.162112	1	Keep	-0.685853	2.07683	ENSDARG00000013990
fam217b	-0.816155	-1.76133	-0.479597	-3.34027	-0.634529	2.16338	2.87388	2.02904	2.55595	1	Keep	-3.34027	2.87388	ENSDARG00000088505
rasa3	-0.506192	-1.91469	-1.81475	-2.07583	-1.54441	1.77317	0.0509812	0.313025	0.325922	1	Keep	-2.07583	1.77317	ENSDARG00000063371
rmi2	-0.491432	2.04697	2.42231	0.969721	2.84754	0.797511	2.31296	3.18315	2.40708	1	Keep	-0.491432	3.18315	ENSDARG00000103137
cidec	-0.993277	-1.40351	-1.3924	-1.53198	-3.78413	1.32709	1.36395	3.65762	4.74754	1	Keep	-3.78413	4.74754	ENSDARG00000059651
tbc1d30	-2.08553	-2.55366	-1.59676	-1.50479	-1.99936	0.331318	0.713192	0.555722	-1.07036	1	Keep	-2.55366	0.713192	ENSDARG00000075281
s1pr3a	1.45691	0.296175	-0.0436299	0.289912	2.65506	1.64839	0.0836231	-0.286949	-1.75847	1	Keep	-1.75847	2.65506	ENSDARG00000042470
shdb	-0.388111	0.858476	3.00814	2.88678	3.38997	-2.09374	-3.40347	-1.71192	-1.50315	1	Keep	-3.40347	3.38997	ENSDARG00000062109
smarcad1b	-0.122428	1.79138	1.98634	1.36401	1.06276	1.54203	1.82148	2.03627	2.56996	1	Keep	-0.122428	2.56996	ENSDARG00000073721
plxnb3	4.80746	1.42078	4.20705	1.0513	0.730301	-0.247179	-0.39063	-0.823144	-0.581672	1	Keep	-0.823144	4.80746	ENSDARG00000032990
cercam	-3.97483	-0.0872111	-0.00275798	0.888144	1.15025	-0.385313	1.80485	2.56115	2.75462	1	Keep	-3.97483	2.75462	ENSDARG00000079049
sh3glb2a	0.143254	-2.92427	0.201602	-2.72844	-3.06672	-0.714093	-1.0706	-0.893351	-1.01974	1	Keep	-3.06672	0.201602	ENSDARG00000008983
slc6a13	-0.771875	-1.0329	-3.01366	-2.11661	-1.96436	-0.147047	-1.35982	-1.56803	-0.626372	1	Keep	-3.01366	-0.147047	ENSDARG00000000730
FEZ2	-1.0966	-3.46101	-1.02456	-2.13021	-1.6669	1.5216	0.393832	0.582467	0.715632	1	Keep	-3.46101	1.5216	ENSDARG00000022260
hgsnat	-2.38073	-0.189448	0.542201	-0.512264	-1.01948	-0.561022	-0.57422	-0.445671	-0.210419	1	Keep	-2.38073	0.542201	ENSDARG00000077804
rpa1	-1.18516	0.896814	-0.00275798	0.752182	0.677807	-1.04645	2.98998	3.3185	3.43526	1	Keep	-1.18516	3.43526	ENSDARG00000003938
wdr83	-2.24789	1.53579	0.787433	0.752182	0.66031	1.67501	2.10811	2.18616	1.90429	1	Keep	-2.24789	2.18616	ENSDARG00000041600
adss	-0.698074	-4.61117	-2.27796	-2.40213	-3.45168	1.27862	0.280422	0.125226	-0.444019	1	Keep	-4.61117	1.27862	ENSDARG00000002071
pigt	3.19861	0.960712	3.44411	0.289912	-0.949489	0.193579	0.203659	0.134942	0.441911	1	Keep	-0.949489	3.44411	ENSDARG00000075842
IER2	1.20598	1.81694	-0.452349	3.553	3.9499	0.751056	-0.553393	-0.691098	-2.11433	1	Keep	-2.11433	3.9499	ENSDARG00000086881
TNFRSF14	2.3868	1.42078	0.446833	0.833759	2.06013	0.408499	0.433788	0.38564	1.05347	1	Keep	0.38564	2.3868	ENSDARG00000068969
hfe2	-3.5025	-3.39712	-3.25889	-0.376302	-2.08685	-2.32337	-1.78467	-0.351521	0.366354	1	Keep	-3.5025	0.366354	ENSDARG00000030494
chchd4	2.06207	0.692342	0.760185	-0.172359	0.450336	0.192962	0.00473523	-0.0743301	-1.01822	1	Keep	-1.01822	2.06207	ENSDARG00000033376
csf1ra	1.29455	3.64442	4.49316	2.26136	3.11	1.57405	1.71982	1.32177	1.84988	1	Keep	1.29455	4.49316	ENSDARG00000102986
adal	-2.14457	0.411191	-0.261614	-0.485072	-0.0745986	-1.68152	-1.63587	-1.0358	-0.583751	1	Keep	-2.14457	0.411191	ENSDARG00000012986
ccna2	2.09159	6.85209	7.77653	7.00643	9.63669	0.862621	5.7964	5.72153	4.54742	1	Keep	0.862621	9.63669	ENSDARG00000011094
scgn	-1.05232	-1.28849	-0.997308	0.3307	2.11263	1.00774	2.44923	2.42143	3.41903	1	Keep	-1.28849	3.41903	ENSDARG00000058732
srpk3	-1.687	-1.78689	-3.05453	-1.47759	-1.15946	-0.0537136	-0.757859	-0.706756	-0.525865	1	Keep	-3.05453	-0.0537136	ENSDARG00000005916
tspan36	0.70414	1.70193	-0.00275798	1.07849	0.485332	-0.264524	-2.04114	-2.18162	-1.18805	1	Keep	-2.18162	1.70193	ENSDARG00000024540
bbs7	-0.639033	1.2163	1.20978	1.22805	2.00764	-2.12223	0.515052	1.8607	1.59849	1	Keep	-2.12223	2.00764	ENSDARG00000059911
zgc:194209	-4.06339	-1.81245	-1.5014	-1.65434	-0.407057	-1.0613	-1.39758	-1.25055	-2.55295	1	Keep	-4.06339	-0.407057	ENSDARG00000039356
fkbp5	-0.461912	-1.78689	-2.31883	-0.756995	-1.98186	-0.649328	-2.49604	-4.93285	-5.97965	1	Keep	-5.97965	-0.461912	ENSDARG00000028396
man2b1	-2.33645	0.538987	-0.193494	-0.0635896	0.117877	-1.07044	0.0329208	-0.194305	-1.23347	1	Keep	-2.33645	0.538987	ENSDARG00000001897
zgc:172139	3.24289	1.58691	1.86373	0.126757	-0.652026	0.0151348	0.190243	-0.101233	-1.75364	1	Keep	-1.75364	3.24289	ENSDARG00000068830
znf330	2.50488	1.17796	1.64574	0.629816	0.537825	-0.189249	0.319312	0.467203	0.702025	1	Keep	-0.189249	2.50488	ENSDARG00000020494
loxl2a	3.77425	-0.675071	0.242474	1.58155	0.66031	-0.388083	3.47316	3.16363	1.92401	1	Keep	-0.675071	3.77425	ENSDARG00000044010
psmc4	0.999343	2.13643	1.37326	1.17366	0.467834	0.47478	0.404215	0.605823	-0.104408	1	Keep	-0.104408	2.13643	ENSDARG00000027099
si:dkey-177p2.16	0.910782	1.33132	0.814681	0.221931	1.23774	-0.922165	-2.54994	-1.43527	-0.971581	1	Keep	-2.54994	1.33132	ENSDARG00000095125
ccdc149a	-3.1335	-2.41309	-1.40603	-0.0635896	-0.669524	-0.0248895	-0.0364984	-0.531585	0.0430508	1	Keep	-3.1335	0.0430508	ENSDARG00000078829
nup50	2.96244	2.16199	1.75474	0.996913	1.13275	0.241657	0.221	0.283592	-1.65898	1	Keep	-1.65898	2.96244	ENSDARG00000017454
pros1	0.261335	-0.930662	-1.07905	0.629816	0.485332	1.14558	3.23156	4.56777	5.76883	1	Keep	-1.07905	5.76883	ENSDARG00000068261
CD68	-0.432392	3.83611	2.46318	2.76442	1.88516	-0.594529	0.287557	0.357966	0.310974	1	Keep	-0.594529	3.83611	ENSDARG00000055504
mapk4	-0.771875	-3.63993	-3.99458	-3.06835	-3.66165	2.66456	-0.276878	0.960985	2.25026	1	Keep	-3.99458	2.66456	ENSDARG00000017681
tox2	-1.62796	-1.67188	-1.66488	-1.0833	-2.27932	-1.39473	-2.26892	-2.32964	-2.03745	1	Keep	-2.32964	-1.0833	ENSDARG00000100055
cenpl	0.128494	3.05656	4.09806	2.92757	4.15987	-0.574098	2.95227	3.07906	1.99621	1	Keep	-0.574098	4.15987	ENSDARG00000038802
akt3a	1.17646	-0.266125	1.40051	-1.53198	-1.49192	2.83166	1.15621	1.80362	1.23924	1	Keep	-1.53198	2.83166	ENSDARG00000104810
me2	-0.742355	-0.278904	-0.942813	-0.92015	-1.33444	-1.22042	-2.30781	-2.19286	-1.00992	1	Keep	-2.30781	-0.278904	ENSDARG00000100718
limch1b	-0.639033	-2.01692	-1.82837	-1.00173	-1.29945	-1.24015	0.653342	-0.602788	-0.572574	1	Keep	-2.01692	0.653342	ENSDARG00000103774
zfat	-2.51357	-0.355582	-0.629461	-0.81138	-0.54704	-0.61141	0.105851	-0.661056	0.281267	1	Keep	-2.51357	0.281267	ENSDARG00000077987
SHISA4	-2.35121	2.23867	2.21795	1.0513	3.52995	2.15038	0.878777	-0.184101	1.16452	1	Keep	-2.35121	3.52995	ENSDARG00000071543
rab44	1.66355	2.87765	5.2561	2.846	1.85016	0.465765	-1.67147	-1.9153	-2.50034	1	Keep	-2.50034	5.2561	ENSDARG00000028389
adrb1	2.50488	-0.470598	-1.36516	-0.675418	0.292856	-0.623909	-1.54075	-2.2282	-1.38152	1	Keep	-2.2282	2.50488	ENSDARG00000007490
mt-co2	0.290856	-1.42906	-2.52319	-0.756995	-1.57941	-0.931511	-2.38147	-2.40969	-1.322	1	Keep	-2.52319	0.290856	ENSDARG00000063908
mt-atp6	-0.196229	-1.19903	-2.76843	-0.675418	-1.35194	-1.06991	-2.68698	-2.42778	-1.36105	1	Keep	-2.76843	-0.196229	ENSDARG00000063911
trim65	-0.358591	-2.08082	0.310594	-1.51838	-2.01686	0.506654	0.802611	-0.0122666	-1.56293	1	Keep	-2.08082	0.802611	ENSDARG00000077098
rad51c	-1.55416	0.871255	-0.166246	-0.498668	0.345349	-1.0379	2.85498	2.79478	2.50974	1	Keep	-1.55416	2.85498	ENSDARG00000068919
cyp51	-1.81985	2.27701	2.62667	1.37761	3.07501	-0.296108	-1.44547	-1.45877	-1.89795	1	Keep	-1.89795	3.07501	ENSDARG00000042641
ttyh3b	-1.59844	-2.13194	-1.82837	-1.0833	-0.424555	1.37326	1.06338	1.17032	1.37653	1	Keep	-2.13194	1.37653	ENSDARG00000007678
zbtb46	1.47167	1.76582	3.38961	1.22805	2.3576	-1.04969	1.71813	0.458423	0.403086	1	Keep	-1.04969	3.38961	ENSDARG00000078191
pigl	-3.16302	-0.649511	-0.997308	0.140353	0.590318	-0.856744	-2.3824	-2.48059	-1.00442	1	Keep	-3.16302	0.590318	ENSDARG00000067752
psd2	-2.10029	-2.98817	-2.4142	-1.27365	-1.03698	-2.88705	-0.93956	-0.0586042	-0.400742	1	Keep	-2.98817	-0.0586042	ENSDARG00000063036
ncor1	-2.23313	-2.46421	-3.04091	-2.41573	-2.57679	-0.831386	-1.2916	-2.06213	-1.88992	1	Keep	-3.04091	-0.831386	ENSDARG00000035285
il11ra	4.89602	0.142821	3.14438	0.548239	0.572821	1.41946	-0.191276	-0.326621	0.397924	1	Keep	-0.326621	4.89602	ENSDARG00000026736
cgna	0.0694536	-2.66868	1.18253	-0.335513	1.06276	0.318416	-1.27732	-1.52068	-0.19458	1	Keep	-2.66868	1.18253	ENSDARG00000055607
zgc:173961	3.72997	1.42078	2.72204	3.07713	1.90265	-1.44015	-2.04345	-2.35632	-1.4809	1	Keep	-2.35632	3.72997	ENSDARG00000039832
uckl1b	-0.993277	-1.13513	-2.23709	-0.947342	-1.29945	0.428455	-0.250209	-0.566214	-0.240673	1	Keep	-2.23709	0.428455	ENSDARG00000078973
ivns1abpa	-0.151949	-0.560055	-0.588589	-0.838573	-0.0046072	-1.59466	-2.44856	-3.00916	-2.53729	1	Keep	-3.00916	-0.0046072	ENSDARG00000031100
nrg2b	-3.01542	-2.77092	-2.08723	-1.13769	-0.179585	2.51535	1.3749	0.0388613	-0.431277	1	Keep	-3.01542	2.51535	ENSDARG00000086585
GNAZ	2.15063	-1.13513	2.43593	-0.580245	0.432838	-0.847289	-0.599284	-1.0231	-2.0913	1	Keep	-2.0913	2.43593	ENSDARG00000099844
pitpnaa	4.43846	4.59011	4.02994	3.00915	2.3226	2.56788	5.02649	3.93742	4.41779	1	Keep	2.3226	5.02649	ENSDARG00000039490
podxl	0.158015	-1.69743	-0.901941	-0.485072	-0.669524	0.316771	2.19463	2.02567	1.82148	1	Keep	-1.69743	2.19463	ENSDARG00000031228
m6pr	1.39787	2.60927	2.73566	1.67672	1.36022	0.196575	1.17244	1.27982	1.29102	1	Keep	0.196575	2.73566	ENSDARG00000018432
cntfr	0.630339	-2.91149	-2.48232	-1.35523	-1.31694	-1.30216	-1.84694	-1.56893	-0.725419	1	Keep	-2.91149	0.630339	ENSDARG00000028661
nfatc3a	0.792701	-2.17028	0.310594	-0.960938	-1.78938	-0.726358	-1.32701	-1.55993	-1.52892	1	Keep	-2.17028	0.792701	ENSDARG00000076297
arhgef19	-4.32907	-3.44823	-3.46325	-2.13021	-1.17696	2.65204	2.86994	3.20591	2.97615	1	Keep	-4.32907	3.20591	ENSDARG00000078853
rragd	-2.05601	-2.50255	-3.53137	-1.59996	-1.56191	-1.27681	-1.1085	-0.992736	-0.852201	1	Keep	-3.53137	-0.852201	ENSDARG00000006279
MAF	1.30931	-3.11596	-2.55044	-1.17848	-4.72902	-1.06621	-0.828666	-1.86152	-1.76176	1	Keep	-4.72902	1.30931	ENSDARG00000076520
chst11	2.65248	2.37924	4.20705	2.58767	2.00764	5.38395	6.70791	6.93823	7.16892	1	Keep	2.00764	7.16892	ENSDARG00000034375
neb	-1.81985	-1.76133	-0.520469	-0.430687	-0.862	0.08219	-2.09388	-2.59747	0.55431	1	Keep	-2.59747	0.55431	ENSDARG00000032630
rbm28	2.04731	1.06295	1.9046	0.357892	0.25786	0.330979	-0.357215	-0.567224	-0.0122592	1	Keep	-0.567224	2.04731	ENSDARG00000025332
ctsf	-1.0228	-1.55686	-2.34608	-0.63463	-1.01948	-0.660333	-0.914146	-0.664121	0.0975525	1	Keep	-2.34608	0.0975525	ENSDARG00000063095
angpt2a	-3.7239	-2.28529	-2.10085	-2.59248	-2.13934	1.94074	1.30179	1.8718	1.04409	1	Keep	-3.7239	1.94074	ENSDARG00000014946
GABARAPL1	-1.36228	-1.5313	-3.436	-0.947342	-0.931991	0.184265	-1.26036	-1.32789	-0.71745	1	Keep	-3.436	0.184265	ENSDARG00000040971
si:dkey-26c10.5	-2.35121	2.32812	1.57762	0.534643	2.51508	-1.01779	-1.23624	-0.741728	-0.00954604	1	Keep	-2.35121	2.51508	ENSDARG00000088023
iqce	-3.1335	-1.18625	-1.52864	-1.05611	-0.319568	-0.61619	-0.363193	-0.394746	0.455981	1	Keep	-3.1335	0.455981	ENSDARG00000089930
nt5c2l1	1.92923	-1.23737	-1.74663	-1.91267	-3.52167	0.443938	-0.577211	-1.99604	-1.13888	1	Keep	-3.52167	1.92923	ENSDARG00000034852
aifm1	-0.786635	-1.51852	-2.49595	-1.01532	-1.52692	-0.486123	-0.703933	-0.639756	-0.136539	1	Keep	-2.49595	-0.136539	ENSDARG00000058088
oat	-0.506192	-1.17347	0.392337	-1.27365	-2.75176	-2.13293	-1.71936	-1.77677	-1.12844	1	Keep	-2.75176	0.392337	ENSDARG00000078425
fhl3b	1.87019	1.22908	2.79016	3.10432	4.07238	2.45555	4.36161	4.68684	4.1683	1	Keep	1.22908	4.68684	ENSDARG00000104315
BX005082.1	0.335136	4.2834	3.9482	2.8324	2.44509	0.983235	4.6418	4.45679	4.49185	1	Keep	0.335136	4.6418	ENSDARG00000053124
slc2a11l	-1.42132	-1.07124	-1.47415	-1.51838	-2.85675	-0.74021	-2.17345	-3.29533	-0.724073	1	Keep	-3.29533	-0.724073	ENSDARG00000062873
klhl40a	2.09159	-1.51852	-1.86924	-0.34911	-0.879498	-2.24544	-4.55545	-4.14087	-2.64963	1	Keep	-4.55545	2.09159	ENSDARG00000039052
galt	-0.978517	2.20033	0.651193	0.629816	0.502829	1.02861	0.992624	1.13396	1.3376	1	Keep	-0.978517	2.20033	ENSDARG00000069543
snx5	1.0879	2.92876	2.17708	1.69032	0.800292	-0.318818	-0.308381	-0.420236	-0.154364	1	Keep	-0.420236	2.92876	ENSDARG00000020442
tspan5a	-0.506192	-3.14152	-0.588589	-2.44292	-2.36681	-0.127834	-0.507639	-0.771452	-0.929161	1	Keep	-3.14152	-0.127834	ENSDARG00000086033
zswim7	-1.81985	3.1588	2.81741	2.69644	3.98489	-0.481598	-0.708956	0.323831	-0.559986	1	Keep	-1.81985	3.98489	ENSDARG00000067608
plk1	1.85543	5.08851	6.40051	5.91874	7.50195	1.00881	5.06138	5.16442	3.75137	1	Keep	1.00881	7.50195	ENSDARG00000058471
hmcn1	-4.04863	-2.79648	-2.10085	-1.76311	-1.33444	-0.937499	-0.393533	0.295837	1.32551	1	Keep	-4.04863	1.32551	ENSDARG00000016936
ypel3	-5.00804	-3.02651	-4.94826	-3.585	-0.809507	-1.15343	-3.28601	-2.77639	-1.22889	1	Keep	-5.00804	-0.809507	ENSDARG00000055510
aldh1l2	1.51595	1.56135	1.71386	-0.0228009	0.327851	2.12483	0.19511	-0.00727677	0.765273	1	Keep	-0.0228009	2.12483	ENSDARG00000070230
adora2b	1.92923	2.60927	3.03539	1.92145	1.62269	0.145263	-1.17949	-0.814834	-0.462154	1	Keep	-1.17949	3.03539	ENSDARG00000002533
etv4	-2.39549	0.564546	-0.915564	0.493854	1.5177	-1.21749	-0.32807	0.394237	-0.343177	1	Keep	-2.39549	1.5177	ENSDARG00000018303
hhatla	-0.29955	-1.83801	-2.93191	-0.281129	-0.284572	-0.182281	-0.672926	-0.745269	0.198125	1	Keep	-2.93191	0.198125	ENSDARG00000039051
kpna3	2.37204	0.334514	0.583073	-0.321917	-0.582035	0.609331	-0.982952	-1.04498	-0.986489	1	Keep	-1.04498	2.37204	ENSDARG00000052641
CD302	-2.17409	-1.94025	-2.14172	-1.27365	-1.17696	-1.42488	-1.18882	-1.3412	-0.74525	1	Keep	-2.17409	-0.74525	ENSDARG00000086100
DGKI	-2.46929	-0.508936	-1.36516	0.235527	1.16775	-0.574098	-0.943577	-0.601769	-1.15861	1	Keep	-2.46929	1.16775	ENSDARG00000063578
bcl2b	1.20598	-1.87635	-2.19622	-2.10302	-2.90924	-0.839001	-1.462	-2.53287	-3.78821	1	Keep	-3.78821	1.20598	ENSDARG00000089109
scn1ba	-3.38442	-2.97539	-3.47687	-2.08942	-3.01423	0.0730338	-1.41492	-0.291054	1.01414	1	Keep	-3.47687	1.01414	ENSDARG00000060222
tnnt1	-1.0228	-1.05846	-1.66488	-0.0771858	-0.232079	1.79926	2.89706	1.55163	2.30978	1	Keep	-1.66488	2.89706	ENSDARG00000037954
pnpla7b	-3.70914	-3.20542	-4.93464	-1.99425	-1.75439	-2.19254	-2.06893	-2.51448	-2.48078	1	Keep	-4.93464	-1.75439	ENSDARG00000040002
wdsub1	-2.01173	-0.764527	-2.29159	-0.376302	-0.70452	-0.679212	-1.40879	-0.894613	-0.488538	1	Keep	-2.29159	-0.376302	ENSDARG00000090418
rgs6	0.497498	-1.5952	-1.80112	-1.24646	-2.27932	-1.42143	-2.51959	-2.78533	-2.1211	1	Keep	-2.78533	0.497498	ENSDARG00000015627
prkag2b	-4.60951	-1.42906	-2.72755	-0.661822	-0.739516	-0.641898	-1.97354	-2.18133	-1.38452	1	Keep	-4.60951	-0.641898	ENSDARG00000001933
tcea2	-2.97114	-0.956221	-2.38695	-1.04252	-0.14459	-1.25935	-1.81852	-1.92692	-1.38874	1	Keep	-2.97114	-0.14459	ENSDARG00000012927
tanc1a	-2.9121	-2.17028	-1.21529	-0.226744	0.187869	-1.52833	-1.81771	-1.98364	-2.21812	1	Keep	-2.9121	0.187869	ENSDARG00000077073
creb3l2	-0.594753	-0.496157	0.514953	0.317104	0.502829	1.3357	2.35929	2.50794	2.05644	1	Keep	-0.594753	2.50794	ENSDARG00000063563
PTP4A3	-0.565233	-1.77411	-2.61856	-1.13769	-1.22945	-0.241156	-2.31114	-2.74552	-1.53	1	Keep	-2.74552	-0.241156	ENSDARG00000054814
SLC47A1	5.13218	2.89042	2.23157	4.39596	2.70755	1.44635	0.267735	0.616474	0.457424	1	Keep	0.267735	5.13218	ENSDARG00000074561
pycard	-0.565233	5.45911	5.41959	4.91262	4.45733	-1.37603	-0.871336	-0.465016	-0.62986	1	Keep	-1.37603	5.45911	ENSDARG00000040076
aldh16a1	-2.39549	0.372853	-0.288862	-0.172359	-0.127092	3.24893	-0.203834	2.56875	0.308	1	Keep	-2.39549	3.24893	ENSDARG00000037935
tbx20	1.50119	-4.52172	0.22885	-4.27841	-2.62928	1.48272	0.736484	0.172307	-0.67079	1	Keep	-4.52172	1.50119	ENSDARG00000005150
alas1	2.81484	0.845696	-1.26979	0.589028	-1.43943	1.41164	-0.987744	-0.822565	-0.559346	1	Keep	-1.43943	2.81484	ENSDARG00000021059
ppargc1a	-0.166709	-4.86676	-3.02728	-3.57141	-4.43155	-2.61945	-3.70177	-3.96815	-4.1164	1	Keep	-4.86676	-0.166709	ENSDARG00000067829
PDGFRB	2.13587	-5.25015	1.70024	-3.28589	-2.33182	1.21842	0.867549	0.879557	1.35803	1	Keep	-5.25015	2.13587	ENSDARG00000100897
tnfaip3	5.75211	-0.138329	5.2561	-0.104378	-2.13934	1.88962	1.00676	1.19954	0.119291	1	Keep	-2.13934	5.75211	ENSDARG00000027777
b9d2	-0.28479	0.871255	0.773809	0.221931	0.170371	2.03465	3.18586	4.17799	3.48405	1	Keep	-0.28479	4.17799	ENSDARG00000017385
si:ch211-120j21.1	-2.8383	-2.47699	-2.38695	-1.88548	-0.389559	0.749177	1.71167	1.24573	2.26903	1	Keep	-2.8383	2.26903	ENSDARG00000088816
LPXN	2.06207	5.9064	4.83375	4.16483	3.73992	-0.461089	-0.241734	0.498408	-0.18993	1	Keep	-0.461089	5.9064	ENSDARG00000079315
herpud2	-1.318	-1.5952	-2.65943	-0.824976	-2.06935	-0.473318	-1.27671	-1.56789	-1.95431	1	Keep	-2.65943	-0.473318	ENSDARG00000021033
GNPAT	-1.96745	-1.54408	-2.85017	-1.39602	-0.984485	-0.167347	-1.68029	-1.53259	-0.164326	1	Keep	-2.85017	-0.164326	ENSDARG00000078770
elac1	-0.24051	0.858476	-0.288862	0.684201	0.81779	1.38584	1.78928	2.22849	1.87714	1	Keep	-0.288862	2.22849	ENSDARG00000045095
SLC47A1	-7.39918	-6.24696	-4.13082	-6.75292	-2.4893	1.35595	0.597336	0.46556	1.20014	1	Keep	-7.39918	1.35595	ENSDARG00000061455
dclre1a	2.25396	2.95432	3.08988	1.7583	2.88253	-0.0312004	0.261484	0.103071	0.614878	1	Keep	-0.0312004	3.08988	ENSDARG00000091768
MFF	-2.15933	-1.14791	-2.27796	-0.743399	-0.54704	-0.969055	-0.483131	-0.858707	-1.87069	1	Keep	-2.27796	-0.483131	ENSDARG00000039203
lamb1b	-0.727594	-1.44184	-1.02456	0.289912	0.432838	-1.82753	-1.95072	-2.403	-3.32439	1	Keep	-3.32439	0.432838	ENSDARG00000045524
ADGRA3	-2.76449	-2.08082	-3.00003	-1.42321	-1.21196	-0.611877	-0.0890619	-0.685593	-0.856141	1	Keep	-3.00003	-0.0890619	ENSDARG00000073673
si:ch73-308l14.2	-0.683314	0.769019	1.52313	0.276315	0.572821	2.07245	3.92921	3.5222	3.96393	1	Keep	-0.683314	3.96393	ENSDARG00000087555
tmem26a	-1.34752	-2.06804	-0.343357	-0.471475	-0.249577	-0.887766	-0.19418	-1.42481	-0.646841	1	Keep	-2.06804	-0.19418	ENSDARG00000077979
CD53	2.78532	4.93515	3.5531	3.79773	4.78979	0.42848	1.56739	1.66747	1.55908	1	Keep	0.42848	4.93515	ENSDARG00000068233
dpp6b	-3.23682	-2.04248	-5.22074	-1.88548	-2.01686	-2.35662	-3.31171	-3.20291	-2.72103	1	Keep	-5.22074	-1.88548	ENSDARG00000024744
sox18	-0.29955	-0.649511	-0.220742	0.983317	0.397842	-2.02909	-2.5669	-2.0418	-1.23797	1	Keep	-2.5669	0.983317	ENSDARG00000058598
araf	1.38311	1.63803	2.10896	1.09209	1.06276	0.231968	0.412222	0.673328	-0.0559201	1	Keep	-0.0559201	2.10896	ENSDARG00000054533
ankmy2a	-2.35121	-0.917882	-1.33791	-1.16488	-0.407057	0.680352	0.668185	0.578292	-0.791549	1	Keep	-2.35121	0.680352	ENSDARG00000005948
si:dkey-51e6.1	-1.14088	-1.85079	-3.62674	-0.770592	-1.50942	-1.39759	-1.9512	-1.51341	-0.238822	1	Keep	-3.62674	-0.238822	ENSDARG00000042133
arhgap21b	-1.79033	-1.90191	-1.91011	-1.12409	-1.35194	1.90933	2.43042	2.24496	1.67209	1	Keep	-1.91011	2.43042	ENSDARG00000075673
nrap	2.00303	-0.266125	0.187978	1.25524	0.450336	-0.767939	-1.44355	-1.31688	-1.54795	1	Keep	-1.54795	2.00303	ENSDARG00000009341
tmco6	-2.35121	-0.0616519	-0.697581	-0.702611	-0.337066	0.0024488	0.0115426	0.0922368	0.387998	1	Keep	-2.35121	0.387998	ENSDARG00000016336
ptk2aa	-0.447152	-2.88593	-0.629461	-2.06223	-2.59428	-0.491377	-0.434742	-0.648822	-0.762647	1	Keep	-2.88593	-0.434742	ENSDARG00000100456
kat7a	-1.49512	-0.879543	-2.22347	-0.865765	-0.30207	-0.758397	-1.34555	-1.32175	-1.12394	1	Keep	-2.22347	-0.30207	ENSDARG00000070371
aldob	-1.77556	-2.14472	-3.16352	-1.17848	-0.14459	-0.805611	-2.22468	-1.2962	-0.00322962	1	Keep	-3.16352	-0.00322962	ENSDARG00000053684
plk2b	-2.35121	-1.73577	-2.33246	0.0859686	-0.617031	-0.303524	0.173819	0.156188	0.0417895	1	Keep	-2.35121	0.173819	ENSDARG00000019130
prtfdc1	-3.91579	-1.5313	-2.93191	-1.62715	0.66031	-0.909888	-0.248562	0.0719938	0.873676	1	Keep	-3.91579	0.873676	ENSDARG00000011683
ispd	-3.22206	-1.77411	-2.27796	-1.05611	-1.38693	-1.31292	-1.28855	-0.929807	-1.62916	1	Keep	-3.22206	-0.929807	ENSDARG00000005034
imp4	2.29824	2.4048	2.04084	0.684201	0.747799	-0.0597417	-0.673231	-0.471023	-0.807824	1	Keep	-0.807824	2.4048	ENSDARG00000054540
TMEM255B	-0.565233	-3.52491	-1.80112	-1.93986	-1.99936	-2.94286	-5.37386	-4.46657	-4.04427	1	Keep	-5.37386	-0.565233	ENSDARG00000076050
stoml3b	2.8296	10.392	8.6076	8.33886	4.31735	-0.65012	-0.291309	0.0448453	0.726507	1	Keep	-0.65012	10.392	ENSDARG00000057035
ints1	-3.07446	-0.853984	-1.62401	-1.0833	-1.21196	0.439903	0.600621	0.498544	0.578043	1	Keep	-3.07446	0.600621	ENSDARG00000100419
GEN1	3.00672	4.07892	3.37599	3.33546	3.19749	-0.917081	0.152408	0.00411344	-0.111245	1	Keep	-0.917081	4.07892	ENSDARG00000012325
fam120c	0.645099	-0.278904	0.02449	-0.335513	-0.54704	1.81581	2.43127	2.45148	2.64357	1	Keep	-0.54704	2.64357	ENSDARG00000019205
eci1	-1.15564	-1.67188	-2.65943	-0.797784	-1.35194	-0.450282	-0.892938	-0.817441	-0.960523	1	Keep	-2.65943	-0.450282	ENSDARG00000018002
agmo	-1.19992	-1.08402	-1.35153	0.00439143	0.870283	-1.18301	-2.50012	-1.91824	-1.22245	1	Keep	-2.50012	0.870283	ENSDARG00000025595
sec24d	1.94399	1.9064	2.32694	1.20086	0.555323	0.611907	1.91263	2.19582	1.08704	1	Keep	0.555323	2.32694	ENSDARG00000045946
gpnmb	0.792701	3.22269	3.96182	4.12404	6.52208	-1.44523	-2.7976	-1.30652	-1.0398	1	Keep	-2.7976	6.52208	ENSDARG00000062688
cep170aa	-2.69069	-1.16069	-1.67851	-1.91267	-1.36944	1.08098	0.623723	0.923859	0.694731	1	Keep	-2.69069	1.08098	ENSDARG00000006128
si:dkey-243i1.1	-3.93055	-0.969	-1.07905	-1.40961	-0.774511	0.0186658	0.23891	0.01601	-0.0189178	1	Keep	-3.93055	0.23891	ENSDARG00000034227
tmco3	-2.66117	-0.521716	-0.97006	-1.0969	-0.652026	-0.142548	-0.695304	-0.980959	-0.748938	1	Keep	-2.66117	-0.142548	ENSDARG00000075108
alas2	0.645099	-0.662291	-2.08723	-1.74952	-2.26183	0.997339	-1.0659	-1.03041	-0.634622	1	Keep	-2.26183	0.997339	ENSDARG00000038643
atp1b3a	-1.05232	-0.163888	0.106234	1.24164	3.33747	-1.09324	0.502152	1.78479	2.13803	1	Keep	-1.09324	3.33747	ENSDARG00000015790
ndufaf1	0.0694536	-1.19903	-1.80112	-0.865765	-1.50942	-1.30404	-2.11342	-1.67335	-2.1088	1	Keep	-2.11342	0.0694536	ENSDARG00000025549
nusap1	-1.74604	2.72429	3.71659	3.56659	5.5247	0.262012	3.77952	4.06836	3.221	1	Keep	-1.74604	5.5247	ENSDARG00000002403
oip5	-0.0191073	-0.227786	1.40051	0.779374	2.44509	1.78698	5.81248	6.07656	5.85361	1	Keep	-0.227786	6.07656	ENSDARG00000093597
pygmb	-1.03756	-2.84759	-3.32701	-1.40961	-1.61441	-0.282058	-0.735808	-1.02918	-0.795273	1	Keep	-3.32701	-0.282058	ENSDARG00000013317
ighv1-4	1.36835	3.13324	2.77653	3.1859	8.16687	0.0282178	-3.37096	-1.80912	-1.65133	1	Keep	-3.37096	8.16687	ENSDARG00000096355
cenpn	-1.70176	4.7179	4.15256	4.53192	5.85716	-0.428296	3.89957	4.67219	4.86521	1	Keep	-1.70176	5.85716	ENSDARG00000043640
palb2	0.896022	3.37605	3.9482	2.91398	3.49496	-0.582602	-0.436512	-0.705489	0.011039	1	Keep	-0.705489	3.9482	ENSDARG00000076716
gnpnat1	1.29455	0.692342	0.692065	0.507451	0.205366	2.00398	0.88145	1.49506	0.916441	1	Keep	0.205366	2.00398	ENSDARG00000039892
pccb	-0.904716	-1.12235	-2.22347	-0.838573	-1.38693	-1.17301	-1.2436	-0.936688	-0.80682	1	Keep	-2.22347	-0.80682	ENSDARG00000038910
hps3	-2.72021	1.07573	0.378713	0.113161	-0.30207	-1.08541	-1.22824	-1.00469	-0.79086	1	Keep	-2.72021	1.07573	ENSDARG00000015749
fkbp9	0.349896	2.49426	3.23975	3.34906	2.93503	1.0153	3.15579	3.24795	3.60103	1	Keep	0.349896	3.60103	ENSDARG00000005023
chp1	1.20598	-2.0936	1.75474	-1.49119	-1.19446	0.834293	0.146574	0.50735	0.0337572	1	Keep	-2.0936	1.75474	ENSDARG00000052859
NHSL2	-1.34752	-3.26932	-0.956436	-2.91879	-1.57941	-0.758249	0.257336	-0.858985	-0.486539	1	Keep	-3.26932	0.257336	ENSDARG00000089066
RRBP1	1.78163	2.48148	2.83103	2.24776	2.39259	0.513718	2.18675	2.15099	1.25188	1	Keep	0.513718	2.83103	ENSDARG00000013763
map7d1b	-2.17409	-1.62076	-2.86379	-2.30696	-1.96436	-0.535589	-1.31501	-1.74382	-2.68253	1	Keep	-2.86379	-0.535589	ENSDARG00000104701
PIGG	-1.15564	0.858476	0.487705	0.507451	0.275358	1.98566	3.33048	3.74054	3.36605	1	Keep	-1.15564	3.74054	ENSDARG00000038270
arhgap6	-0.698074	0.513428	-1.0518	0.140353	0.187869	-3.76493	-1.21018	-2.44884	-2.44846	1	Keep	-3.76493	0.513428	ENSDARG00000059672
amer1	1.50119	-3.12874	0.0789859	-2.13021	-2.68177	0.265657	-0.00218403	-0.48552	1.04796	1	Keep	-3.12874	1.50119	ENSDARG00000079624
stard7	1.02886	-1.85079	-1.81475	-0.865765	-2.59428	-1.15323	-1.26777	-1.36693	-0.672132	1	Keep	-2.59428	1.02886	ENSDARG00000074858
atmin	1.45691	0.308955	2.17708	0.657009	0.41534	0.702326	1.27467	0.793288	1.64932	1	Keep	0.308955	2.17708	ENSDARG00000068601
tecpr1b	-3.41394	-4.07443	-3.17715	-3.2451	-5.39393	0.188147	0.622508	-0.253004	-0.115175	1	Keep	-5.39393	0.622508	ENSDARG00000074086
bin2b	1.63403	3.98947	2.54493	2.57407	2.44509	1.78025	2.07753	2.39556	2.53552	1	Keep	1.63403	3.98947	ENSDARG00000010255
samm50l	-1.5394	-1.05846	-2.29159	-0.335513	-0.862	-1.25215	-1.49341	-1.31253	-0.898111	1	Keep	-2.29159	-0.335513	ENSDARG00000039681
cfl1l	3.27241	3.031	5.26972	1.78549	1.85016	1.93565	3.55137	3.80462	3.49389	1	Keep	1.78549	5.26972	ENSDARG00000012972
ppp1r3db	-4.59475	-1.54408	-4.26706	0.425873	0.345349	1.65579	1.93627	1.56283	1.0274	1	Keep	-4.59475	1.93627	ENSDARG00000076248
ACADSB	1.11742	-0.68785	-1.63764	-0.553053	-0.634529	-1.33567	-2.58419	-2.43967	-1.06559	1	Keep	-2.58419	1.11742	ENSDARG00000098174
trim13	0.349896	-0.866764	-0.629461	-0.729803	-1.22945	-2.18845	-1.57106	-1.98016	-0.806925	1	Keep	-2.18845	0.349896	ENSDARG00000010010
arntl2	0.113734	-0.598393	0.337841	-3.91131	-1.98186	3.64198	2.91073	2.64074	2.22389	1	Keep	-3.91131	3.64198	ENSDARG00000041381
lgmn	-0.166709	4.2195	2.91277	2.35653	2.11263	-0.356841	0.555513	0.49005	-0.455142	1	Keep	-0.455142	4.2195	ENSDARG00000039150
pip5k1ab	1.05838	-2.86037	-0.0163819	-1.61356	-1.7019	0.641245	0.429047	0.610178	0.749649	1	Keep	-2.86037	1.05838	ENSDARG00000024642
eif2s1a	0.999343	2.20033	1.70024	1.35041	0.922777	-0.270003	-0.843455	-0.80934	-0.687546	1	Keep	-0.843455	2.20033	ENSDARG00000005827
zgc:153044	-1.84937	-1.26293	-2.31883	-1.23286	-1.17696	-0.128108	0.75457	-0.629262	0.540648	1	Keep	-2.31883	0.75457	ENSDARG00000067564
slc20a1b	3.15432	-0.585614	-0.956436	0.779374	-0.582035	1.92759	-0.0287778	0.999698	0.67863	1	Keep	-0.956436	3.15432	ENSDARG00000010641
rasl11a	1.70783	0.308955	1.30514	1.0513	2.51508	-2.05125	-1.07829	0.109422	0.108771	1	Keep	-2.05125	2.51508	ENSDARG00000046013
slc2a3b	7.58237	5.59969	5.63757	4.49114	4.59732	5.27112	4.97454	5.99536	5.22986	1	Keep	4.49114	7.58237	ENSDARG00000037861
ptprz1b	-2.46929	-2.46421	-2.70031	-0.865765	-1.00198	0.813898	-0.216723	-0.0362546	1.02451	1	Keep	-2.70031	1.02451	ENSDARG00000020871
TGOLN2	1.81115	1.8425	2.06809	1.55436	1.5527	0.618948	0.929021	0.660914	1.3739	1	Keep	0.618948	2.06809	ENSDARG00000102599
bri3	-0.28479	2.16199	1.12803	1.32322	0.712803	0.837165	0.173899	0.241652	0.0362947	1	Keep	-0.28479	2.16199	ENSDARG00000086332
nceh1a	-0.388111	-3.86996	-2.14172	-4.19683	-3.50417	0.289309	-0.81663	-0.327189	0.473284	1	Keep	-4.19683	0.473284	ENSDARG00000020427
ABCF2	-0.0633878	-2.33641	-2.11447	-1.0969	-1.36944	1.44785	0.687768	0.831858	0.252672	1	Keep	-2.33641	1.44785	ENSDARG00000052331
rnf114	-3.10398	-0.623952	-1.62401	-1.15129	-0.879498	0.808444	-0.536176	-0.305301	0.675625	1	Keep	-3.10398	0.808444	ENSDARG00000009886
dhx33	2.12111	-0.892323	1.2779	-1.0969	-1.31694	0.248805	0.325077	0.530391	0.119775	1	Keep	-1.31694	2.12111	ENSDARG00000051785
tcf7l1a	-2.67593	-0.738968	-2.08723	-0.580245	-0.354563	0.781681	1.14411	0.759205	1.68186	1	Keep	-2.67593	1.68186	ENSDARG00000038159
atp6v1d	0.364657	2.68595	1.44138	1.28243	0.152873	0.508177	1.23348	1.51975	1.19541	1	Keep	0.152873	2.68595	ENSDARG00000011175
scube1	-0.816155	3.37605	4.04356	2.15259	-0.372061	-0.417878	-1.21018	-0.713113	1.17811	1	Keep	-1.21018	4.04356	ENSDARG00000063097
ppp2r3a	0.822221	-2.60478	-1.48777	-1.84469	-2.05185	0.16157	-1.31019	-1.68656	-0.648057	1	Keep	-2.60478	0.822221	ENSDARG00000077722
selp	4.23182	4.62844	3.68934	2.8188	1.90265	1.59267	2.89285	3.529	3.33752	1	Keep	1.59267	4.62844	ENSDARG00000042138
rxrgb	-1.83461	1.85528	-0.493221	0.847355	-0.529542	-1.23524	-1.38849	-1.83478	-2.40846	1	Keep	-2.40846	1.85528	ENSDARG00000004697
glula	-1.15564	-3.98497	-4.89377	-3.70737	-4.15159	0.0462151	-1.06586	-0.206494	-0.0395617	1	Keep	-4.89377	0.0462151	ENSDARG00000099776
tmcc3	-0.698074	0.487869	-0.234366	-0.0363972	-0.896996	-1.75052	-2.36985	-3.74724	-5.66913	1	Keep	-5.66913	0.487869	ENSDARG00000045525
ndufa12	-3.14826	-1.33961	-4.34881	-0.716207	-1.61441	-1.14165	-1.92412	-1.70658	-0.919224	1	Keep	-4.34881	-0.716207	ENSDARG00000042469
atf6	2.50488	2.41758	2.89915	1.3912	1.30773	-0.135592	0.0653207	-0.0728436	-0.455939	1	Keep	-0.455939	2.89915	ENSDARG00000012656
traf2a	-0.0338675	-1.08402	-0.724829	-1.23286	0.0653839	-1.50097	-1.65854	-2.55299	-0.538149	1	Keep	-2.55299	0.0653839	ENSDARG00000030173
fgd6	0.202295	0.717901	1.87735	0.43947	-0.54704	-0.64578	-1.59195	-2.05568	-1.69575	1	Keep	-2.05568	1.87735	ENSDARG00000045528
adprhl1	-0.24051	-1.5952	-2.57769	-0.566649	-1.07197	-1.42232	-0.619139	-1.00627	-0.849269	1	Keep	-2.57769	-0.24051	ENSDARG00000041589
cd82b	0.349896	0.845696	1.94547	1.69032	2.67256	0.116432	-0.373275	-0.020546	0.522813	1	Keep	-0.373275	2.67256	ENSDARG00000026070
itgb3b	8.06945	2.08531	5.52858	1.93505	2.83004	-1.25693	0.529812	1.92072	2.82124	1	Keep	-1.25693	8.06945	ENSDARG00000045070
slc16a1	0.7189	-4.15111	-1.41965	-2.60608	-3.46917	-0.270964	-0.951289	-1.30801	-2.06943	1	Keep	-4.15111	0.7189	ENSDARG00000068572
olfml2ba	-2.45453	-1.13513	0.038114	-1.13769	0.852786	-2.35252	2.4084	3.78221	4.51756	1	Keep	-2.45453	4.51756	ENSDARG00000005716
vetz	-2.21837	-0.662291	-1.91011	-1.50479	-1.56191	0.714778	0.774841	-0.167796	-1.17258	1	Keep	-2.21837	0.774841	ENSDARG00000075215
chchd6b	-1.84937	-1.81245	-3.17715	-1.0833	-1.84188	-1.39296	-2.06715	-1.74609	-1.71462	1	Keep	-3.17715	-1.0833	ENSDARG00000045978
hint1	0.0546935	0.117262	0.460457	0.43947	0.117877	-1.57291	-2.3773	-1.97781	-1.2436	1	Keep	-2.3773	0.460457	ENSDARG00000103824
mafk	2.88864	0.219498	1.83648	-0.553053	0.747799	1.98976	0.146239	0.117378	-1.28134	1	Keep	-1.28134	2.88864	ENSDARG00000100947
USP53	2.07683	-0.176668	1.53675	0.371489	0.170371	-1.58086	-3.45147	-4.0944	-3.9984	1	Keep	-4.0944	2.07683	ENSDARG00000078615
ptprdb	1.07314	2.05975	1.6185	0.61622	1.95515	-2.21791	-2.78274	-2.59822	-2.06305	1	Keep	-2.78274	2.05975	ENSDARG00000019945
gk5	4.23182	4.96071	5.2561	3.72975	4.22986	0.00199962	0.702437	1.09463	0.691102	1	Keep	0.00199962	5.2561	ENSDARG00000062864
trim107	-1.84937	-1.44184	-2.0736	-2.5109	-1.10697	-0.840915	-2.13716	-1.46023	-1.34024	1	Keep	-2.5109	-0.840915	ENSDARG00000079884
metap2a	4.05469	4.55177	3.88008	1.66313	0.625314	-0.742842	-1.67191	-1.85263	-1.73182	1	Keep	-1.85263	4.55177	ENSDARG00000069261
tmem184a	1.76687	3.08212	1.40051	2.49249	1.85016	0.940983	-1.49445	-0.829514	0.191626	1	Keep	-1.49445	3.08212	ENSDARG00000104538
dync2li1	-2.97114	-0.39392	-0.302486	-1.19207	-0.337066	-1.44444	0.518004	0.311507	1.72696	1	Keep	-2.97114	1.72696	ENSDARG00000039770
grtp1a	0.822221	-0.572834	-1.03818	-0.294725	-1.12447	-0.674599	-3.29026	-3.85641	-3.50659	1	Keep	-3.85641	0.822221	ENSDARG00000029936
VASH1	-0.668554	-2.66868	-1.28341	-2.03504	-3.38169	-0.327953	-0.22875	-0.121903	1.87658	1	Keep	-3.38169	1.87658	ENSDARG00000092716
fmnl2a	2.18015	-0.483377	2.13621	-0.92015	-2.06935	-0.992446	-0.694948	-0.504956	0.241843	1	Keep	-2.06935	2.18015	ENSDARG00000012586
fyco1a	-0.27003	-4.68785	-0.0300059	-3.2587	-3.76664	-0.344914	0.137908	0.220366	0.11555	1	Keep	-4.68785	0.220366	ENSDARG00000104500
cc2d2a	-3.0597	-2.08082	-1.40603	-1.0969	-0.652026	-2.28834	-3.53284	-3.48184	-1.85301	1	Keep	-3.53284	-0.652026	ENSDARG00000090971
tp53i11b	1.69307	2.91598	3.73021	2.01663	1.5352	0.6497	0.420545	0.391505	0.0255764	1	Keep	0.0255764	3.73021	ENSDARG00000006025
itgb1a	2.25396	-1.72299	0.337841	0.0859686	-1.78938	-0.301646	-0.315239	-0.465359	-0.436944	1	Keep	-1.78938	2.25396	ENSDARG00000071863
emp3b	4.12849	0.641223	-0.615837	0.385085	-1.75439	0.90277	3.28174	3.14563	2.61028	1	Keep	-1.75439	4.12849	ENSDARG00000101461
dscc1	0.73366	5.66359	4.88825	4.93981	6.67956	0.965999	2.26925	2.80987	2.4187	1	Keep	0.73366	6.67956	ENSDARG00000019907
angel1	-2.9859	-2.0297	-3.28614	-1.68154	-0.582035	-0.861967	-0.931385	-0.807055	-0.181263	1	Keep	-3.28614	-0.181263	ENSDARG00000077567
igfbp6b	2.59344	-2.70702	0.22885	1.56795	-1.85938	-0.279812	-0.233123	-2.44122	-2.23727	1	Keep	-2.70702	2.59344	ENSDARG00000090833
myo10l3	2.07683	0.423971	2.17708	2.28855	2.3401	4.62305	3.79778	4.09626	4.84852	1	Keep	0.423971	4.84852	ENSDARG00000074143
itm2cb	-0.993277	-0.304464	-1.07905	-0.376302	1.08026	-0.0740397	-2.1902	-1.26296	-2.23308	1	Keep	-2.23308	1.08026	ENSDARG00000039650
tpte	1.78163	3.90001	3.37599	1.89426	2.48008	-1.32787	-1.5851	-1.579	-1.34084	1	Keep	-1.5851	3.90001	ENSDARG00000056985
si:dkey-29p10.4	0.467978	-2.08082	0.910049	-0.960938	-0.512044	-0.734235	0.0683302	-0.0791898	0.371336	1	Keep	-2.08082	0.910049	ENSDARG00000017173
dlst	-0.963757	-0.790087	-2.37333	-0.512264	-1.12447	-0.669582	-1.63681	-1.48136	-0.702966	1	Keep	-2.37333	-0.512264	ENSDARG00000014230
rimkla	-0.668554	-0.457818	-1.03818	-1.73592	-0.54704	2.46342	-1.12549	-0.95768	-0.950697	1	Keep	-1.73592	2.46342	ENSDARG00000016830
mpp6b	-0.166709	-0.777307	-0.643085	-1.0969	-1.26445	1.01599	1.22649	2.2742	1.98458	1	Keep	-1.26445	2.2742	ENSDARG00000029761
RELN	-2.33645	-2.54088	-3.87197	-1.61356	-0.809507	0.231941	1.57699	-0.435668	-0.37058	1	Keep	-3.87197	1.57699	ENSDARG00000098969
myl9b	-0.373351	-1.69743	-2.15535	-0.92015	-0.669524	-0.888546	-0.967693	-0.706792	-0.30796	1	Keep	-2.15535	-0.30796	ENSDARG00000008030
ppp1r14c	0.187535	-2.41309	-2.71393	-1.88548	-2.01686	-1.90182	-2.76715	-2.88195	-1.34856	1	Keep	-2.88195	0.187535	ENSDARG00000077341
snrpf	2.18015	2.48148	2.5858	1.7719	1.39522	2.28583	2.41872	2.4002	2.33266	1	Keep	1.39522	2.5858	ENSDARG00000105037
per2	-0.506192	-2.13194	-2.95916	-0.933746	-3.11922	-0.213353	-0.75797	-0.406157	-0.683052	1	Keep	-3.11922	-0.213353	ENSDARG00000034503
snx8a	-2.12981	-1.12235	-0.929188	-0.0363972	-1.56191	0.45845	-1.22492	-1.82556	-2.20325	1	Keep	-2.20325	0.45845	ENSDARG00000074842
col14a1a	0.261335	2.82653	2.46318	-0.621034	-2.13934	-3.08833	-3.10133	-3.26749	-2.33682	1	Keep	-3.26749	2.82653	ENSDARG00000005762
gpr182	-0.830915	-1.86357	-2.01911	-1.8175	-1.07197	-0.720074	-1.8122	-2.23825	-3.21149	1	Keep	-3.21149	-0.720074	ENSDARG00000036616
nfixb	2.4606	-1.4674	2.72204	-0.308321	-3.11922	-1.50455	-1.03093	-0.756145	-1.23434	1	Keep	-3.11922	2.72204	ENSDARG00000061836
armc1l	-0.698074	2.35368	3.11713	2.77801	3.17999	0.842321	4.67461	4.91296	3.97626	1	Keep	-0.698074	4.91296	ENSDARG00000020887
tcirg1b	1.10266	4.69234	3.52585	3.13152	2.07763	1.08669	1.14576	1.62601	1.00518	1	Keep	1.00518	4.69234	ENSDARG00000105142
ttyh3a	1.17646	0.654003	0.855553	-0.00920475	0.100379	2.7538	1.03419	0.52811	-0.471503	1	Keep	-0.471503	2.7538	ENSDARG00000034473
prdm2a	-5.84937	-3.62715	-4.98913	-3.73456	-1.33444	0.402607	0.790827	0.403763	1.16813	1	Keep	-5.84937	1.16813	ENSDARG00000090721
kdm4c	-1.73128	-2.06804	-2.27796	-1.65434	-1.35194	-0.219069	0.0872508	-0.359307	0.173863	1	Keep	-2.27796	0.173863	ENSDARG00000061504
kazna	0.541778	0.769019	2.62667	0.711393	1.18524	-0.8067	-0.86747	-1.18391	-0.996279	1	Keep	-1.18391	2.62667	ENSDARG00000076923
arpc5b	0.866502	4.94793	3.90732	3.47142	3.63494	0.555014	1.12065	1.35516	1.15589	1	Keep	0.555014	4.94793	ENSDARG00000019062
baiap2l1b	1.23551	1.70193	3.9482	1.86707	2.60257	-1.20669	-2.10959	-2.18194	-2.35925	1	Keep	-2.35925	3.9482	ENSDARG00000031119
ctdspla	-1.36228	-1.48018	-2.90467	-1.05611	-0.109594	-1.08135	-1.66162	-1.82346	0.0643449	1	Keep	-2.90467	0.0643449	ENSDARG00000071673
aldh1l1	-2.58737	-0.278904	-1.28341	-0.539456	0.0828817	-2.81009	-1.34237	-1.40083	-0.796698	1	Keep	-2.81009	0.0828817	ENSDARG00000077004
cox4i1	0.113734	-1.05846	-2.10085	-0.403494	-1.17696	-0.809445	-1.66965	-1.23156	-0.425204	1	Keep	-2.10085	0.113734	ENSDARG00000032970
pla2g4ab	-1.06708	-1.16069	-2.18259	-0.172359	-0.197083	2.19859	1.94515	2.1918	2.36688	1	Keep	-2.18259	2.36688	ENSDARG00000017141
fbxl2	-0.28479	-0.215007	-0.874693	0.249123	0.100379	-0.582725	-2.81868	-2.77174	-2.99868	1	Keep	-2.99868	0.249123	ENSDARG00000012135
mafba	0.482738	2.63483	1.94547	0.697797	0.922777	0.198439	0.480233	-0.145183	-1.35449	1	Keep	-1.35449	2.63483	ENSDARG00000017121
ptgs2b	4.74842	3.69554	5.78743	4.88542	4.89478	12.2111	7.42257	8.05882	6.6106	1	Keep	3.69554	12.2111	ENSDARG00000010276
DHX35	-0.830915	0.245057	-0.24799	-0.0635896	-0.0571008	1.05903	1.82169	2.00069	2.02739	1	Keep	-0.830915	2.02739	ENSDARG00000063419
pcyox1	1.72259	2.48148	4.22068	1.17366	0.66031	0.652248	1.72826	1.60025	1.86521	1	Keep	0.652248	4.22068	ENSDARG00000103052
fndc3bb	2.4606	1.17796	1.99997	1.36401	1.85016	2.4784	2.92199	2.03739	0.609156	1	Keep	0.609156	2.92199	ENSDARG00000062023
p2rx1	1.0141	-0.623952	-0.806573	0.0315838	-1.01948	2.2642	2.45265	2.54861	2.42564	1	Keep	-1.01948	2.54861	ENSDARG00000016695
sphkap	-2.58737	-4.76453	-3.65398	-2.45652	-1.07197	0.754181	-2.65321	-2.98876	-1.79152	1	Keep	-4.76453	0.754181	ENSDARG00000017429
sema3d	0.379417	-2.57922	-1.46052	-0.661822	1.5527	-0.198562	-0.148609	0.585118	1.61341	1	Keep	-2.57922	1.61341	ENSDARG00000017369
fam20cb	2.26872	-0.12555	1.44138	-0.743399	0.310353	1.69624	-0.0364984	0.718526	0.916441	1	Keep	-0.743399	2.26872	ENSDARG00000090338
C5HXorf57	0.836981	1.82972	2.73566	1.09209	2.76005	-0.426692	-0.498387	-0.24666	0.4429	1	Keep	-0.498387	2.76005	ENSDARG00000010331
smarcd3b	-0.432392	-2.25974	-1.85562	-1.76311	-1.17696	-0.946094	-1.48992	-2.22033	-1.70669	1	Keep	-2.25974	-0.432392	ENSDARG00000019969
nbn	-2.27741	-0.202227	-1.07905	-0.607437	-0.54704	0.277401	0.320288	0.167748	0.689205	1	Keep	-2.27741	0.689205	ENSDARG00000040303
zdhhc7	2.80008	1.79138	3.02177	1.4048	1.5002	1.80069	2.01145	1.88241	1.48193	1	Keep	1.4048	3.02177	ENSDARG00000019484
def8	-2.01173	-0.0616519	-0.806573	-0.145167	-0.45955	0.0332177	-1.30451	-1.31697	-0.222531	1	Keep	-2.01173	0.0332177	ENSDARG00000068208
gmcl1	-2.11505	-0.202227	-0.561341	-0.213148	0.25786	0.313977	0.587617	0.399696	1.18121	1	Keep	-2.11505	1.18121	ENSDARG00000020948
cib1	1.07314	1.408	0.269722	2.07101	0.922777	0.0770762	-0.237717	-0.336447	0.281681	1	Keep	-0.336447	2.07101	ENSDARG00000103118
srebf1	2.07683	-0.943441	1.6185	-2.57889	-0.809507	-1.62804	-1.64801	-1.35432	-1.87399	1	Keep	-2.57889	2.07683	ENSDARG00000067607
TRIP10	-0.816155	-0.39392	-1.17442	-2.67406	-2.08685	-0.0449121	-0.0223691	-0.521842	-0.117228	1	Keep	-2.67406	-0.0223691	ENSDARG00000100788
RGR	-0.358591	-2.70702	-1.65126	-2.91879	-2.33182	-3.52344	-1.68575	-0.329099	1.20766	1	Keep	-3.52344	1.20766	ENSDARG00000098724
aldh6a1	-2.35121	-2.27251	-4.21257	-1.4504	-2.10434	-1.67248	-2.23363	-2.22264	-1.79366	1	Keep	-4.21257	-1.4504	ENSDARG00000053485
terfa	-2.23313	0.347294	-0.602213	0.670605	0.502829	-0.0390832	-0.553006	-0.841247	-0.0869443	1	Keep	-2.23313	0.670605	ENSDARG00000039302
spsb3a	-2.39549	-1.50574	-2.20984	-1.464	-0.407057	0.282218	-0.221575	-1.0115	0.0904152	1	Keep	-2.39549	0.282218	ENSDARG00000077737
eml3	-1.36228	1.70193	1.44138	1.78549	1.29023	-0.127004	2.04352	2.71826	1.85667	1	Keep	-1.36228	2.71826	ENSDARG00000058038
rasip1	-0.092908	-0.585614	-0.288862	0.289912	-0.652026	1.98498	2.53596	2.14215	2.01512	1	Keep	-0.652026	2.53596	ENSDARG00000074829
npas2	2.50488	-2.73258	0.378713	-3.01396	-3.94162	0.337447	-1.68139	-1.69141	-0.305397	1	Keep	-3.94162	2.50488	ENSDARG00000016536
GDPGP1	3.47905	2.03419	2.34057	0.276315	0.940275	2.17384	2.05417	2.42426	2.1263	1	Keep	0.276315	3.47905	ENSDARG00000097155
capn1a	-1.14088	-1.37795	-2.72755	-0.756995	-0.529542	-1.32234	-1.47208	-1.4025	-0.94431	1	Keep	-2.72755	-0.529542	ENSDARG00000052702
xirp1	0.822221	-2.56644	-2.05998	-0.0907819	-1.28195	0.606559	-1.52323	-1.14417	-0.999866	1	Keep	-2.56644	0.822221	ENSDARG00000030722
nip7	2.41632	1.7786	1.65937	0.507451	1.30773	2.15649	1.13369	1.34035	1.68681	1	Keep	0.507451	2.41632	ENSDARG00000059075
csrnp1a	-2.33645	-4.56005	-5.75208	-1.26005	-3.2942	-1.43218	-2.71856	-2.17944	-1.93285	1	Keep	-5.75208	-1.26005	ENSDARG00000031426
ACTN4	1.26503	0.794578	1.59125	0.398681	0.205366	2.65754	2.94125	2.67562	1.17078	1	Keep	0.205366	2.94125	ENSDARG00000099786
vcla	-0.402871	-2.28529	-2.52319	-1.28725	-1.6669	-0.226031	1.14889	0.734546	1.76434	1	Keep	-2.52319	1.76434	ENSDARG00000044968
col4a5	-2.92686	-2.20862	-2.40058	-1.0969	0.0478861	0.12551	2.02247	1.85047	1.16589	1	Keep	-2.92686	2.02247	ENSDARG00000052063
klhl40b	7.1986	4.74346	4.861	3.33546	4.91228	1.33992	-0.787193	-0.504865	-0.741913	1	Keep	-0.787193	7.1986	ENSDARG00000019125
ap1ar	2.51964	1.63803	2.81741	0.806567	0.222864	-0.111901	0.488549	0.0581686	-0.242333	1	Keep	-0.242333	2.81741	ENSDARG00000031496
C23H20orf24	2.81484	2.66039	3.14438	2.17978	2.23511	2.06529	1.41107	1.7429	1.84044	1	Keep	1.41107	3.14438	ENSDARG00000074790
phactr3b	2.03255	-3.69104	-3.92646	-0.675418	-2.57679	-2.61083	-4.90388	-5.3862	-4.38382	1	Keep	-5.3862	2.03255	ENSDARG00000019304
si:ch211-233h19.2	-2.92686	-3.17986	-3.36788	-2.08942	-2.20933	-1.39547	-2.19202	-2.09322	-1.75908	1	Keep	-3.36788	-1.39547	ENSDARG00000042213
poc5	-2.72021	0.602885	0.187978	-0.362706	0.625314	0.251128	1.14889	1.28181	0.98038	1	Keep	-2.72021	1.28181	ENSDARG00000059982
mapk8ip3	1.57499	4.50065	3.8392	3.86571	3.79242	2.96554	1.11548	0.299589	0.601779	1	Keep	0.299589	4.50065	ENSDARG00000062531
ube2d4	3.051	-0.483377	3.85283	-1.98065	-0.617031	-0.159115	-0.55327	-0.635442	0.0350881	1	Keep	-1.98065	3.85283	ENSDARG00000015057
senp7b	-3.36966	-0.853984	-2.37333	-0.675418	-0.582035	0.0433636	-0.388506	-1.02513	0.644697	1	Keep	-3.36966	0.644697	ENSDARG00000061138
ubp1	0.822221	-6.29807	-0.0981258	-3.53062	-4.30907	0.136639	-1.31496	-2.5786	-2.25062	1	Keep	-6.29807	0.822221	ENSDARG00000018000
agap2	-1.0228	3.88723	2.20433	3.1723	2.79504	1.17191	0.935309	1.28181	-0.419708	1	Keep	-1.0228	3.88723	ENSDARG00000099874
glb1l	-0.668554	2.94154	1.97272	1.49997	0.327851	0.187552	-0.00316095	-0.127134	0.0895567	1	Keep	-0.668554	2.94154	ENSDARG00000029955
zgc:158403	2.59344	3.01822	1.79561	1.36401	2.76005	1.78191	0.797495	-0.20758	-0.324686	1	Keep	-0.324686	3.01822	ENSDARG00000062757
FAAH	-1.93793	0.398412	1.564	-1.38242	-2.27932	-1.10618	-1.85377	-0.516688	-0.649287	1	Keep	-2.27932	1.564	ENSDARG00000077764
quo	-1.37704	-0.98178	1.46863	1.25524	2.42759	1.01761	2.46814	3.15742	3.64939	1	Keep	-1.37704	3.64939	ENSDARG00000073684
tspan35	3.62665	1.47189	4.20705	2.27496	3.44246	2.3114	4.12154	1.96929	4.62692	1	Keep	1.47189	4.62692	ENSDARG00000025757
myb	-0.151949	1.9703	1.60487	1.58155	3.56495	1.10191	0.950928	-0.0701098	1.07362	1	Keep	-0.151949	3.56495	ENSDARG00000053666
clcn2	-1.65748	-2.19584	-2.18259	-1.31444	-1.40443	1.58254	0.996473	0.328967	0.341662	1	Keep	-2.19584	1.58254	ENSDARG00000062427
tgm2b	0.512258	1.02461	1.94547	2.8324	3.9149	-0.811357	0.013801	0.264005	0.815271	1	Keep	-0.811357	3.9149	ENSDARG00000074094
spry2	-0.122428	-1.23737	-1.55589	-0.675418	-0.109594	-0.191677	-1.02742	-1.87841	-2.06505	1	Keep	-2.06505	-0.109594	ENSDARG00000078308
lfng	-0.579993	-2.56644	-2.08723	-1.62715	-1.19446	2.95513	3.50686	3.46075	4.32589	1	Keep	-2.56644	4.32589	ENSDARG00000037879
krt4	2.09159	1.08851	2.34057	1.78549	1.71018	1.31817	1.57677	1.98515	-0.733286	1	Keep	-0.733286	2.34057	ENSDARG00000017624
LIMD1	-0.461912	-2.40031	-2.16897	-0.553053	-1.47442	1.62363	0.792369	0.279704	-0.0590913	1	Keep	-2.40031	1.62363	ENSDARG00000077964
epor	0.881262	-0.828425	-1.52864	-1.47759	-2.13934	0.88684	-0.609881	-2.04084	-1.26317	1	Keep	-2.13934	0.88684	ENSDARG00000090834
GLCCI1	-3.23682	-1.92747	-1.89649	-2.1574	-0.54704	0.367028	0.0499052	0.100819	-1.04465	1	Keep	-3.23682	0.367028	ENSDARG00000099978
abcc8	-3.2811	-1.64632	-1.86924	0.670605	-0.827004	-2.14086	0.219415	-0.245715	-0.590457	1	Keep	-3.2811	0.670605	ENSDARG00000051879
RPS11	-3.08922	-0.866764	-2.49595	-0.0771858	-0.669524	-0.736962	-1.31925	-1.10689	-0.443361	1	Keep	-3.08922	-0.0771858	ENSDARG00000093606
fbxl3a	-0.535712	-4.26612	-1.01093	-3.2587	-3.04923	-0.00248575	-0.416786	-0.932502	-0.978311	1	Keep	-4.26612	-0.00248575	ENSDARG00000103505
MIOS	-1.03756	-0.355582	-0.738453	-1.77671	-0.739516	0.438629	-0.381539	-0.802687	-2.4231	1	Keep	-2.4231	0.438629	ENSDARG00000102587
zgc:77517	1.89971	5.71471	5.24247	5.3205	4.52733	0.279483	4.58604	5.2302	4.73142	1	Keep	0.279483	5.71471	ENSDARG00000028618
cnn1b	3.21337	-0.68785	1.30514	0.0859686	2.07763	0.554743	1.67273	1.27662	0.115923	1	Keep	-0.68785	3.21337	ENSDARG00000102398
baxa	0.408937	3.23547	3.93457	4.95341	3.70493	1.22872	-0.183625	-0.021033	-0.00576282	1	Keep	-0.183625	4.95341	ENSDARG00000089129
MAP3K14	-1.64272	-2.6559	-2.22347	-1.12409	-0.966987	1.04036	0.0875303	0.0496502	0.444949	1	Keep	-2.6559	1.04036	ENSDARG00000056582
bcl6ab	2.32776	1.98308	0.760185	1.49997	1.69268	-0.828326	-1.74645	-2.26112	-3.27852	1	Keep	-3.27852	2.32776	ENSDARG00000069295
ercc8	-2.12981	-0.866764	-1.32428	-1.00173	-0.54704	-0.355497	-0.825223	-1.03497	-0.219348	1	Keep	-2.12981	-0.219348	ENSDARG00000069283
elovl1b	2.20967	2.21311	1.37326	1.43199	1.06276	1.56196	0.81673	1.54259	0.957598	1	Keep	0.81673	2.21311	ENSDARG00000103735
nrip2	-0.137188	1.44634	1.12803	1.37761	1.5352	-0.640259	-1.28709	-1.28385	-3.20901	1	Keep	-3.20901	1.5352	ENSDARG00000079985
eif4g1a	2.25396	0.999051	1.6185	0.0587761	-0.424555	1.63728	1.84803	1.55923	1.15677	1	Keep	-0.424555	2.25396	ENSDARG00000006200
NCKAP5L	2.49012	-0.777307	1.94547	-0.770592	-0.442053	-0.381836	0.511026	0.0136909	-1.50924	1	Keep	-1.50924	2.49012	ENSDARG00000079148
igf2bp2a	1.85543	-0.036093	1.75474	-0.838573	-1.33444	3.86131	2.26	2.22696	1.85079	1	Keep	-1.33444	3.86131	ENSDARG00000003421
gpatch8	-1.28848	-2.41309	-2.08723	-1.70873	-1.87687	-0.413818	0.0857689	-1.14249	0.0278981	1	Keep	-2.41309	0.0857689	ENSDARG00000059768
smc2	0.482738	5.30576	6.10078	5.55164	6.92453	-0.368469	4.1386	4.29892	3.67116	1	Keep	-0.368469	6.92453	ENSDARG00000017744
PTGR1	-0.934236	-0.266125	-4.56679	-0.267532	-0.739516	-0.0248895	0.407111	2.53848	1.11896	1	Keep	-4.56679	2.53848	ENSDARG00000087017
itfg2	-2.79401	-0.0872111	-1.65126	-0.566649	-0.949489	0.0483446	-0.257229	0.183248	-0.359154	1	Keep	-2.79401	0.183248	ENSDARG00000002174
cecr5	-0.830915	-2.23418	0.119858	-1.72232	-1.31694	1.33503	1.84494	0.856802	-0.0811298	1	Keep	-2.23418	1.84494	ENSDARG00000105077
cmpk	1.61927	2.21311	1.53675	1.60874	0.572821	1.83908	1.16047	1.47382	0.973108	1	Keep	0.572821	2.21311	ENSDARG00000019924
gabrb3	-1.28848	-3.35878	-3.20439	-1.51838	-2.01686	1.93355	0.0928671	-1.08896	-1.47061	1	Keep	-3.35878	1.93355	ENSDARG00000023771
jdp2a	0.65986	-0.905102	1.20978	-0.308321	0.537825	-1.41823	-1.85377	-2.52224	-2.35578	1	Keep	-2.52224	1.20978	ENSDARG00000040137
tfa	-0.225749	1.74026	4.87463	5.07577	5.12225	1.82012	0.497713	2.21229	5.21146	1	Keep	-0.225749	5.21146	ENSDARG00000016771
slc2a12	-2.10029	-1.4674	-2.33246	-1.04252	-0.337066	-0.338974	-2.69513	-2.75415	-1.04167	1	Keep	-2.75415	-0.337066	ENSDARG00000036865
zfyve9b	2.9034	-0.227786	-1.0518	1.16007	-0.564537	1.47049	1.24231	1.49326	1.27705	1	Keep	-1.0518	2.9034	ENSDARG00000100764
smim15	3.06576	3.35049	3.4986	2.91398	2.98752	-0.167139	0.513001	0.585361	1.0202	1	Keep	-0.167139	3.4986	ENSDARG00000086699
pcdh17	-3.97483	-2.43865	-1.37878	-0.253936	-0.389559	-1.11506	-1.30852	-1.87544	-0.384762	1	Keep	-3.97483	-0.253936	ENSDARG00000027041
cep85	-0.373351	-2.55366	-3.91284	-1.464	-3.2417	-0.62316	-0.733531	-1.17759	-1.36082	1	Keep	-3.91284	-0.373351	ENSDARG00000060215
OLFML2A	0.128494	-0.12555	2.50405	1.62234	2.07763	-4.72968	-1.7104	-1.61888	-0.576204	1	Keep	-4.72968	2.50405	ENSDARG00000104539
si:ch211-276c2.5	1.42739	0.46231	0.583073	-2.72844	-1.82438	7.29258	4.12154	3.91031	4.17949	1	Keep	-2.72844	7.29258	ENSDARG00000040536
eif4bb	1.63403	2.11087	1.08716	0.820163	0.397842	-0.116404	-0.283999	-0.576657	-1.14668	1	Keep	-1.14668	2.11087	ENSDARG00000010194
COL27A1	0.497498	-1.13513	1.89097	-0.457879	-0.809507	-2.17056	1.18799	3.54521	3.80568	1	Keep	-2.17056	3.80568	ENSDARG00000101258
ATG7	-3.56154	0.206719	-1.26979	-0.226744	-0.45955	-0.930983	-0.469736	-0.0494888	-0.0583444	1	Keep	-3.56154	0.206719	ENSDARG00000102893
DYNC1I1	-3.51726	-2.60478	-4.0627	-3.17712	-3.11922	0.40111	-0.12822	0.196912	0.174509	1	Keep	-4.0627	0.40111	ENSDARG00000098090
wdtc1	-1.73128	-1.36517	-2.50957	-1.01532	-1.24695	0.116589	-0.247396	-0.410039	0.157906	1	Keep	-2.50957	0.157906	ENSDARG00000059760
tdrd3	-1.0966	-1.21181	-0.861069	-1.0833	-2.12184	-0.0440214	0.106661	-0.177584	0.47414	1	Keep	-2.12184	0.47414	ENSDARG00000025421
dusp14	1.26503	2.30257	2.68117	0.983317	2.56757	1.4301	1.32289	3.0562	2.35548	1	Keep	0.983317	3.0562	ENSDARG00000057625
pgm5	4.46798	-1.13513	3.85283	1.4048	1.15025	-1.25693	-0.0794853	0.505693	0.792912	1	Keep	-1.25693	4.46798	ENSDARG00000060745
zhx3	-0.624273	-1.91469	-2.52319	-1.43681	-1.29945	0.153229	0.0648659	-0.264008	0.00238585	1	Keep	-2.52319	0.153229	ENSDARG00000019774
pfkfb3	2.91816	0.193939	0.324218	1.06489	0.607816	3.24671	2.07754	2.18695	0.881851	1	Keep	0.193939	3.24671	ENSDARG00000001953
CASS4	5.48643	4.47509	3.4986	2.32934	3.04001	1.49	1.39064	1.34648	1.53975	1	Keep	1.34648	5.48643	ENSDARG00000006775
plaua	7.77425	8.43675	8.23975	8.46122	9.39172	1.36366	4.7787	3.93508	2.51767	1	Keep	1.36366	9.39172	ENSDARG00000075265
si:ch211-195b13.1	-2.79401	-2.24696	-2.68668	-0.648226	-0.739516	-0.506106	-2.21419	-2.09846	-2.27253	1	Keep	-2.79401	-0.506106	ENSDARG00000016623
polg	-2.9859	-0.879543	-1.25616	-1.04252	-0.862	-0.531897	0.36381	0.411272	0.95242	1	Keep	-2.9859	0.95242	ENSDARG00000060951
ctsa	-0.0191073	2.31534	1.20978	1.66313	1.85016	0.725755	0.349733	0.818727	1.07854	1	Keep	-0.0191073	2.31534	ENSDARG00000098114
znf410	-2.21837	-1.36517	-2.48232	-0.988131	-0.529542	0.521621	0.106604	-0.451335	-0.904241	1	Keep	-2.48232	0.521621	ENSDARG00000008218
dis3l2	2.313	0.360073	1.01904	-0.24034	-0.722018	0.704658	-0.561557	-0.220126	-0.0289655	1	Keep	-0.722018	2.313	ENSDARG00000033259
otulina	4.01041	2.37924	4.35692	2.01663	2.76005	0.46898	1.80597	1.28589	0.817735	1	Keep	0.46898	4.35692	ENSDARG00000073931
cipcb	2.313	-0.317243	0.719313	1.4184	-0.809507	-1.26758	-0.744577	-0.734921	-1.4434	1	Keep	-1.4434	2.313	ENSDARG00000078095
dbnlb	2.313	1.93196	2.31332	1.09209	0.81779	-0.854107	0.213974	0.241653	0.215965	1	Keep	-0.854107	2.31332	ENSDARG00000016016
cerk	0.0104131	-3.7805	-0.425101	-2.41573	-3.06672	-0.537381	-1.54065	-1.3925	-1.19834	1	Keep	-3.7805	0.0104131	ENSDARG00000069169
atp6ap2	1.05838	2.77541	1.83648	1.47278	0.41534	0.290696	1.00045	1.22657	1.1059	1	Keep	0.290696	2.77541	ENSDARG00000008735
lpin1	-2.41025	-3.9722	-4.90739	-0.974534	-2.4718	-1.87296	-2.59917	-4.37468	-3.76355	1	Keep	-4.90739	-0.974534	ENSDARG00000020239
TBC1D8	-0.25527	-3.10319	1.79561	-2.48371	-1.07197	-0.778316	0.389039	0.391952	0.234524	1	Keep	-3.10319	1.79561	ENSDARG00000104493
sec22c	-3.44346	-2.29807	-0.833821	-2.10302	-1.92937	-0.0780706	-0.846601	-1.02892	0.293939	1	Keep	-3.44346	0.293939	ENSDARG00000063387
polk	-2.63165	-0.841205	-1.59676	-0.974534	-0.249577	0.124501	0.750619	0.354619	0.677297	1	Keep	-2.63165	0.750619	ENSDARG00000059963
mccc1	-0.860436	-1.27571	-2.49595	-0.702611	-1.24695	-1.49579	-1.53802	-1.44746	-1.37332	1	Keep	-2.49595	-0.702611	ENSDARG00000102538
cyba	4.21705	4.94793	5.06536	4.11044	4.21237	1.69211	1.60626	2.08149	2.02775	1	Keep	1.60626	5.06536	ENSDARG00000018283
TSC2	-3.17778	-2.17028	-2.87742	-1.8039	-1.59691	-0.85888	-0.620855	-0.710761	-1.00907	1	Keep	-3.17778	-0.620855	ENSDARG00000103125
arhgef10lb	0.600819	1.68915	2.79016	2.4789	2.84754	-1.58927	0.284196	1.57096	0.200129	1	Keep	-1.58927	2.84754	ENSDARG00000074244
GHITM	-0.830915	-0.892323	-1.89649	-0.702611	-2.22683	-0.729224	-1.39575	-1.05084	-0.508768	1	Keep	-2.22683	-0.508768	ENSDARG00000098983
MYO1G	7.65617	5.11407	7.57217	2.846	2.3051	2.40343	2.34862	2.75124	2.07652	1	Keep	2.07652	7.65617	ENSDARG00000036104
dbf4	-0.461912	3.51662	3.86645	2.73723	3.05751	0.695396	2.62695	0.892597	2.05347	1	Keep	-0.461912	3.86645	ENSDARG00000074796
bcor	-2.39549	-1.78689	-2.0736	-2.30696	-1.52692	1.62526	1.84167	1.62423	0.707943	1	Keep	-2.39549	1.84167	ENSDARG00000017798
mvda	-2.10029	0.334514	0.29697	-0.281129	0.502829	0.272936	-0.241103	0.444983	1.28422	1	Keep	-2.10029	1.28422	ENSDARG00000099336
hdac10	-1.42132	2.4687	1.46863	1.3912	1.44771	-0.346804	0.194199	0.0329077	0.284716	1	Keep	-1.42132	2.4687	ENSDARG00000086458
mfap5	0.187535	-3.16708	-1.51502	-0.213148	0.292856	-4.33158	-2.33128	-1.32456	0.394134	1	Keep	-4.33158	0.394134	ENSDARG00000090560
ift52	-2.57261	-0.0744317	-0.929188	-0.226744	-0.319568	0.865926	0.548906	1.01971	1.4123	1	Keep	-2.57261	1.4123	ENSDARG00000045025
zbtb38	0.349896	-1.72299	-2.15535	-1.40961	-0.809507	-0.584559	-1.3841	-1.16614	-0.959255	1	Keep	-2.15535	0.349896	ENSDARG00000100607
mpx	3.87757	5.2163	3.77108	2.45171	3.26748	1.49857	2.08333	2.61234	2.02372	1	Keep	1.49857	5.2163	ENSDARG00000019521
dcaf5	-0.579993	-0.853984	-1.88287	-1.50479	-1.31694	0.576626	0.266319	0.0470576	-2.1194	1	Keep	-2.1194	0.576626	ENSDARG00000060320
si:ch211-161h7.4	-0.757115	1.82972	2.95365	1.7447	2.07763	0.363305	1.32495	0.951718	1.6989	1	Keep	-0.757115	2.95365	ENSDARG00000087238
phyh	-0.31431	-1.42906	-2.37333	-0.729803	-1.17696	-0.436147	-1.03166	-1.18533	-0.909815	1	Keep	-2.37333	-0.31431	ENSDARG00000086740
pacs2	3.1248	-1.26293	-0.0163819	-1.31444	-1.6669	-0.0388753	0.370624	-0.301899	-0.708424	1	Keep	-1.6669	3.1248	ENSDARG00000078185
men1	-2.43977	-0.611173	-1.28341	-0.852169	-0.337066	-1.17242	-1.30127	-1.3071	-1.92711	1	Keep	-2.43977	-0.337066	ENSDARG00000089456
prss16	-2.12981	2.4048	0.719313	1.35041	1.23774	-0.439167	0.40698	1.0372	0.486499	1	Keep	-2.12981	2.4048	ENSDARG00000076602
cdk16	1.02886	-2.42587	0.528577	-1.30084	-1.21196	-0.0855002	-0.659098	-0.571426	-0.798847	1	Keep	-2.42587	1.02886	ENSDARG00000079470
col4a3bpa	-2.29217	-1.16069	-0.0436299	-0.321917	0.747799	-0.219115	-0.749412	-0.88313	-0.0999084	1	Keep	-2.29217	0.747799	ENSDARG00000024325
fanci	-0.830915	3.58052	4.02994	3.22669	4.7548	-1.02296	2.1184	2.55031	2.97482	1	Keep	-1.02296	4.7548	ENSDARG00000026224
ube2c	-0.639033	4.32173	5.13348	5.86435	7.23949	0.727106	3.68833	4.38739	3.72283	1	Keep	-0.639033	7.23949	ENSDARG00000035770
pik3ca	3.70045	-2.79648	2.46318	-2.40213	-1.31694	0.968854	-0.50866	-0.726538	0.035584	1	Keep	-2.79648	3.70045	ENSDARG00000075456
vps41	-2.61689	0.475089	-0.997308	-0.158763	-0.0745986	-0.88612	-0.762417	-0.704854	-0.129852	1	Keep	-2.61689	0.475089	ENSDARG00000063573
si:dkeyp-110e4.6	2.12111	2.45592	2.5858	2.56048	2.3751	0.377726	1.74796	1.67444	-0.210355	1	Keep	-0.210355	2.5858	ENSDARG00000061845
prg4b	4.24658	-0.39392	-1.14717	-0.430687	-0.862	-0.173928	0.0612687	-0.0819812	0.901105	1	Keep	-1.14717	4.24658	ENSDARG00000028163
col6a1	1.13218	-1.12235	0.664817	1.66313	2.39259	-1.0445	3.32441	4.25427	5.01967	1	Keep	-1.12235	5.01967	ENSDARG00000074908
PKD1	0.0989739	-2.27251	-0.11175	-0.566649	-0.792009	-1.36926	-0.0180891	-0.206023	-0.644853	1	Keep	-2.27251	0.0989739	ENSDARG00000030417
map4k2	-2.32169	-2.18306	-2.67306	-1.36882	-2.69927	-0.150683	0.683569	0.353577	0.240908	1	Keep	-2.69927	0.683569	ENSDARG00000001234
tnnc1a	1.44215	-1.17347	-1.52864	0.602624	0.555323	-1.23074	-2.27316	-2.0228	-1.0662	1	Keep	-2.27316	1.44215	ENSDARG00000011400
CES3	-0.579993	-0.355582	-2.15535	0.507451	0.765296	-0.587686	-2.91695	-0.405692	1.71123	1	Keep	-2.91695	1.71123	ENSDARG00000104818
arid5a	5.13218	5.82972	5.18798	4.28719	5.01726	1.05641	2.75422	2.80223	2.19943	1	Keep	1.05641	5.82972	ENSDARG00000077120
KCP	-1.25896	-0.202227	1.08716	1.52717	1.93765	-3.31444	-2.44093	-2.2577	-2.03605	1	Keep	-3.31444	1.93765	ENSDARG00000078508
katnal1	-4.49143	-0.815646	-1.24254	-0.906553	-0.179585	0.350647	-0.091931	0.684196	0.544013	1	Keep	-4.49143	0.684196	ENSDARG00000099156
isoc2	-2.24789	-0.98178	-2.10085	-0.376302	-0.372061	-1.03368	-0.993991	-0.400168	0.00822306	1	Keep	-2.24789	0.00822306	ENSDARG00000013371
SLC46A2	3.08052	3.12046	1.9046	2.54688	2.23511	1.50791	2.33427	1.44855	0.347748	1	Keep	0.347748	3.12046	ENSDARG00000075229
gins4	2.25396	5.47189	5.31059	4.89902	5.45471	-0.983424	3.40957	3.60195	4.17763	1	Keep	-0.983424	5.47189	ENSDARG00000016044
cyb5d2	-2.42501	-0.4067	-1.74663	-1.20567	-0.442053	-1.71797	-1.52848	-1.08716	-1.0009	1	Keep	-2.42501	-0.4067	ENSDARG00000061006
knop1	2.54916	0.0278049	1.76836	0.262719	0.117877	-0.458361	-0.178339	-0.248636	0.172963	1	Keep	-0.458361	2.54916	ENSDARG00000077721
arpp21	0.467978	-1.19903	-2.65943	-0.281129	-0.372061	2.31936	0.535225	-0.0362546	-0.319016	1	Keep	-2.65943	2.31936	ENSDARG00000061081
mybl2b	3.08052	6.09809	6.44138	5.86435	7.74692	1.90634	7.18219	6.93823	6.0679	1	Keep	1.90634	7.74692	ENSDARG00000032264
mlh3	-0.28479	-0.905102	-0.602213	-1.87188	-0.669524	-0.500957	-2.21037	-1.74592	-0.824733	1	Keep	-2.21037	-0.28479	ENSDARG00000056334
ccnt1	3.16908	0.0917027	2.09533	-0.0907819	-0.757013	-0.350938	-0.574188	-0.830541	-1.1443	1	Keep	-1.1443	3.16908	ENSDARG00000017525
tcf21	2.07683	-0.368361	0.869177	-0.145167	0.555323	-3.3105	1.98201	2.27396	1.48952	1	Keep	-3.3105	2.27396	ENSDARG00000036869
nfil3-6	0.940302	1.10129	0.542201	3.36265	1.25524	-1.65175	-3.12716	-2.3936	-3.492	1	Keep	-3.492	3.36265	ENSDARG00000087188
eya4	-4.59475	-2.592	-4.93464	-1.93986	-1.6494	-1.30337	-2.42934	-2.69317	-1.97509	1	Keep	-4.93464	-1.30337	ENSDARG00000012397
nfil3-2	-1.67224	-1.44184	-2.91829	-3.68018	0.100379	1.19069	-0.859696	-2.33201	1.37013	1	Keep	-3.68018	1.37013	ENSDARG00000043237
ACYP2	-1.37704	-1.94025	-3.81747	-1.55917	-2.62928	-0.7091	0.111033	0.390595	0.678927	1	Keep	-3.81747	0.678927	ENSDARG00000086271
grhpra	-1.3918	-1.10958	-2.74118	-0.457879	-0.45955	-0.844213	0.24009	0.252632	0.353111	1	Keep	-2.74118	0.353111	ENSDARG00000068264
clocka	-0.830915	-0.291684	-0.11175	-3.80254	-1.98186	1.39967	-0.177805	-0.149126	0.593354	1	Keep	-3.80254	1.39967	ENSDARG00000011703
bambia	-0.31431	-3.05207	-2.85017	-2.5109	-1.84188	-1.18102	-1.36256	-1.48558	-2.33775	1	Keep	-3.05207	-0.31431	ENSDARG00000055381
PRDM16	-0.166709	-2.45143	-2.0736	-1.62715	-1.47442	-0.545573	-1.64232	-1.95765	0.393441	1	Keep	-2.45143	0.393441	ENSDARG00000078324
fmnl1a	2.32776	4.59011	3.37599	3.67536	3.1275	0.722339	1.55079	1.6912	1.55685	1	Keep	0.722339	4.59011	ENSDARG00000055713
vgll4b	-2.97114	-4.70063	-2.44145	-3.42185	-4.0466	-1.26801	-0.740058	-1.48581	-1.90762	1	Keep	-4.70063	-0.740058	ENSDARG00000103730
tns2b	-0.225749	-3.81884	-2.08723	-1.62715	-0.372061	-1.24105	-1.22842	-1.38414	-0.0886199	1	Keep	-3.81884	-0.0886199	ENSDARG00000068397
NEK9	-1.77556	-1.44184	-2.22347	-1.05611	-1.56191	-0.512792	-0.425033	-0.43319	0.0740423	1	Keep	-2.22347	0.0740423	ENSDARG00000102122
crb2b	1.04362	-1.76133	5.56945	-1.98065	0.555323	0.461721	2.62341	4.24603	3.83009	1	Keep	-1.98065	5.56945	ENSDARG00000060081
tada2a	-2.54309	-0.266125	-1.5014	-0.52586	0.0128906	-0.279304	-1.21907	-1.1656	-0.398661	1	Keep	-2.54309	0.0128906	ENSDARG00000031562
slc3a1	-0.196229	-0.163888	0.106234	-0.675418	0.677807	-0.769809	-2.34745	-1.73238	-0.237964	1	Keep	-2.34745	0.677807	ENSDARG00000017165
map3k8	0.600819	4.61566	3.5531	3.553	3.51245	2.15383	1.90671	1.73941	1.21242	1	Keep	0.600819	4.61566	ENSDARG00000061710
rab5ab	2.88864	2.23867	2.38144	1.02411	0.502829	0.825717	0.0655994	-0.232296	-0.318181	1	Keep	-0.318181	2.88864	ENSDARG00000007257
parpbp	-0.0633878	0.602885	1.44138	1.85347	2.74255	0.749177	2.54018	3.13951	0.631736	1	Keep	-0.0633878	3.13951	ENSDARG00000029944
smarcal1	-2.58737	-0.215007	-0.874693	-0.13157	-0.827004	-0.471602	0.893721	1.11742	0.881797	1	Keep	-2.58737	1.11742	ENSDARG00000102265
bach1b	4.82222	2.48148	2.70841	1.44559	2.00764	2.49462	2.11213	2.14246	1.78381	1	Keep	1.44559	4.82222	ENSDARG00000002196
tprg1l	-0.0191073	-2.11916	0.596697	-1.43681	-2.4368	-0.598172	-0.113514	-0.45048	0.0398312	1	Keep	-2.4368	0.596697	ENSDARG00000068149
cdc20	0.600819	6.69873	8.4986	7.87659	9.96915	0.818606	5.63848	5.88612	4.89402	1	Keep	0.600819	9.96915	ENSDARG00000100741
ZNF385D	-2.21837	-2.14472	-1.28341	-2.10302	-1.01948	-1.77416	0.0461999	0.0388613	0.898127	1	Keep	-2.21837	0.898127	ENSDARG00000086162
tuba1b	2.04731	0.922374	0.991792	0.303508	1.13275	2.82588	2.91286	2.50498	2.34838	1	Keep	0.303508	2.91286	ENSDARG00000045367
marco	-0.491432	3.22269	2.20433	2.8188	3.33747	1.0385	5.24217	5.95519	5.64198	1	Keep	-0.491432	5.95519	ENSDARG00000059294
pdk4	1.41263	-2.41309	-2.8093	-1.74952	-2.20933	-0.952273	-2.02113	-2.17615	-1.71071	1	Keep	-2.8093	1.41263	ENSDARG00000054848
SLC44A2	-4.13719	-0.036093	0.869177	-0.13157	0.97527	-0.165021	-0.390807	-0.115678	-0.0608025	1	Keep	-4.13719	0.97527	ENSDARG00000103399
ttc8	-3.63534	-0.956221	-0.942813	-0.648226	-1.15946	-0.118034	0.777561	1.16645	1.57555	1	Keep	-3.63534	1.57555	ENSDARG00000099481
nr1d2a	-1.33276	-2.41309	-3.46325	-1.68154	-2.69927	-1.71618	-1.22423	-1.84548	-4.68317	1	Keep	-4.68317	-1.22423	ENSDARG00000003820
lca5	-0.609513	-0.368361	-0.411477	-0.321917	-0.179585	1.60626	2.14509	1.99303	1.52033	1	Keep	-0.609513	2.14509	ENSDARG00000076153
dock8	0.67462	3.36327	2.59942	1.97584	2.41009	0.679334	1.27073	1.47723	1.37659	1	Keep	0.67462	3.36327	ENSDARG00000055225
jph2	-2.41025	-3.55047	-3.62674	-1.8175	-2.20933	-2.00566	-1.42895	-1.83328	-1.74586	1	Keep	-3.62674	-1.42895	ENSDARG00000028625
gcdhb	-1.33276	-1.51852	-2.50957	-0.784188	-1.24695	-1.14954	-1.98339	-1.86899	-2.04757	1	Keep	-2.50957	-0.784188	ENSDARG00000098831
elovl1a	0.231815	-0.623952	-1.13355	-0.308321	0.0128906	9.93085	11.3495	11.132	9.22871	1	Keep	-1.13355	11.3495	ENSDARG00000099960
traf4a	-0.653794	0.654003	0.378713	-0.362706	-0.179585	3.1201	1.04579	1.28339	0.791523	1	Keep	-0.653794	3.1201	ENSDARG00000003963
syn2b	0.630339	-2.13194	-2.97279	-1.8175	0.81779	-0.464978	-0.526175	-0.564345	-0.227839	1	Keep	-2.97279	0.81779	ENSDARG00000101054
camkmt	-0.963757	-0.0233133	-0.411477	-0.621034	-0.687022	1.04346	1.5489	1.40378	2.05347	1	Keep	-0.963757	2.05347	ENSDARG00000095224
gpam	0.187535	-1.86357	-1.52864	-2.78283	-1.78938	0.650928	-1.87186	-2.2174	-1.30806	1	Keep	-2.78283	0.650928	ENSDARG00000074169
sema6bb	4.08421	2.49426	2.44956	1.22805	1.5177	0.58353	-0.478808	-0.952855	-1.14215	1	Keep	-1.14215	4.08421	ENSDARG00000061976
cry1a	1.14694	-1.14791	-2.04635	-0.52586	-0.407057	-0.886583	-2.26853	-2.25836	-3.28904	1	Keep	-3.28904	1.14694	ENSDARG00000045768
pparg	-2.07077	3.81055	2.08171	1.89426	-0.54704	0.48236	3.63458	4.23789	3.967	1	Keep	-2.07077	4.23789	ENSDARG00000031848
asb4	-1.4656	-1.69743	-2.67306	-1.28725	-0.669524	-2.66706	-2.97818	-3.33646	-1.86278	1	Keep	-3.33646	-0.669524	ENSDARG00000034988
EML5	-0.122428	-2.84759	-3.76298	-3.13633	-4.25658	1.48034	0.839674	0.784348	1.02224	1	Keep	-4.25658	1.48034	ENSDARG00000053517
bokb	-0.875196	0.423971	-0.397853	0.833759	0.380345	0.328801	-2.76303	-0.617772	-0.525273	1	Keep	-2.76303	0.833759	ENSDARG00000008807
mettl20	-2.15933	-1.78689	-2.14172	-1.31444	-0.70452	-1.71529	-1.00789	-0.331574	-1.29808	1	Keep	-2.15933	-0.331574	ENSDARG00000079080
CDK5RAP2	0.423697	-4.72619	1.07354	-3.77535	-4.67652	0.331274	0.288366	0.287668	-0.217993	1	Keep	-4.72619	1.07354	ENSDARG00000024219
srbd1	0.261335	2.63483	2.5313	1.66313	2.23511	-1.65291	-0.803743	-0.446423	0.478341	1	Keep	-1.65291	2.63483	ENSDARG00000079827
asph	1.27979	1.59969	3.11713	2.09821	1.58769	0.0189996	0.3347	0.520009	0.874092	1	Keep	0.0189996	3.11713	ENSDARG00000055945
nek8	-4.09291	0.590105	0.201602	0.181142	0.800292	-0.865948	-0.279779	-0.0100734	-0.208633	1	Keep	-4.09291	0.800292	ENSDARG00000045626
tiam1a	1.14694	0.500648	0.29697	-0.0771858	0.992768	-1.55513	-4.11296	-1.92556	-0.97897	1	Keep	-4.11296	1.14694	ENSDARG00000078430
tlr1	0.290856	5.07573	4.34329	4.72227	6.48708	-0.525764	2.77318	2.28552	2.1535	1	Keep	-0.525764	6.48708	ENSDARG00000100649
cyp27c1	7.31669	5.91918	7.59942	6.69372	4.7723	-1.89737	6.15958	7.29525	8.04369	1	Keep	-1.89737	8.04369	ENSDARG00000092660
FO704569.1	2.78532	0.986271	2.29969	1.52717	2.04264	1.79643	2.00873	1.83122	0.55431	1	Keep	0.55431	2.78532	ENSDARG00000102911
cd74b	-0.358591	0.360073	-0.193494	1.55436	3.65244	1.05902	-0.0207355	0.0845442	1.19847	1	Keep	-0.358591	3.65244	ENSDARG00000036628
cntnap2b	-5.1704	-4.17667	-4.04908	-1.64075	-0.966987	-0.210383	-0.0836414	0.352955	0.0225828	1	Keep	-5.1704	0.352955	ENSDARG00000074558
top2a	-0.181469	4.76902	5.96454	5.80997	7.86941	0.821474	4.88259	5.10707	4.60853	1	Keep	-0.181469	7.86941	ENSDARG00000024488
mrto4	2.85912	2.07253	1.68662	0.820163	0.537825	0.148741	-0.788879	-0.850864	-0.0418215	1	Keep	-0.850864	2.85912	ENSDARG00000007130
LONRF2	0.246575	-1.10958	-0.901941	-0.580245	-0.582035	-0.158975	-1.39043	-1.61108	-2.09411	1	Keep	-2.09411	0.246575	ENSDARG00000089138
ncoa6	-2.01173	-1.02012	-1.25616	-0.974534	-0.984485	-0.66684	-0.198384	-0.273865	0.329386	1	Keep	-2.01173	0.329386	ENSDARG00000071272
adam8a	6.78532	9.36966	8.47136	7.26476	8.00939	5.11008	8.05517	8.411	7.29784	1	Keep	5.11008	9.36966	ENSDARG00000001452
txlnba	-1.15564	-2.32363	-3.04091	-3.05475	-2.78676	-1.47227	-3.05781	-3.55661	-2.93995	1	Keep	-3.55661	-1.15564	ENSDARG00000020594
pip5k1bb	3.11004	-0.662291	-0.833821	0.874548	-0.827004	-0.0711639	-2.62378	-3.2087	-2.29377	1	Keep	-3.2087	3.11004	ENSDARG00000006508
ndufb8	-0.388111	-1.18625	-2.4687	-0.607437	-1.29945	-0.765281	-1.67826	-1.32309	-0.521103	1	Keep	-2.4687	-0.388111	ENSDARG00000010113
hcfc2	-2.32169	0.832917	0.692065	0.398681	0.642812	0.407659	0.603107	0.159791	-1.11797	1	Keep	-2.32169	0.832917	ENSDARG00000058127
wdfy1	1.78163	-1.64632	2.2452	-0.63463	-1.05448	0.705931	-1.24794	-0.653415	-1.25078	1	Keep	-1.64632	2.2452	ENSDARG00000005425
TIFA	-0.0191073	1.7786	1.87735	1.97584	1.81517	2.86476	3.78785	3.77723	3.08838	1	Keep	-0.0191073	3.78785	ENSDARG00000091111
exosc1	-1.89365	-0.445039	-1.09268	0.0315838	0.730301	-2.9811	-1.98579	-1.46826	-1.45354	1	Keep	-2.9811	0.730301	ENSDARG00000059841
cyhr1	-2.14457	-1.73577	-2.71393	-1.30084	-1.49192	-0.236081	-1.81383	-1.71059	-0.850926	1	Keep	-2.71393	-0.236081	ENSDARG00000061057
rpn2	-0.25527	2.72429	1.5095	1.88067	1.67518	0.501781	0.887436	1.0363	0.51036	1	Keep	-0.25527	2.72429	ENSDARG00000009724
edn1	2.77056	-0.598393	-2.04635	-1.24646	1.86766	0.885598	-1.99322	-0.937995	-1.4814	1	Keep	-2.04635	2.77056	ENSDARG00000036912
rbm4.3	2.06207	1.01183	1.37326	0.548239	0.187869	0.490354	0.766666	0.623798	-0.419996	1	Keep	-0.419996	2.06207	ENSDARG00000022129
hivep1	2.3868	0.46231	1.10078	0.697797	0.345349	-0.866852	-2.66328	-2.52304	-3.47008	1	Keep	-3.47008	2.3868	ENSDARG00000103658
fzd9b	2.15063	-0.764527	-0.643085	-0.852169	0.765296	-1.52863	-3.45565	-4.85278	-5.56317	1	Keep	-5.56317	2.15063	ENSDARG00000014673
col6a2	0.128494	-1.67188	-0.166246	0.915336	1.5527	-2.53427	3.41967	4.70726	4.93806	1	Keep	-2.53427	4.93806	ENSDARG00000061436
TACC2	-1.33276	-2.57922	-4.64853	-2.26617	-2.20933	0.56978	0.0548459	-0.616641	0.381402	1	Keep	-4.64853	0.56978	ENSDARG00000062790
creld2	3.34621	4.55177	4.861	4.15123	3.72243	-1.03623	0.212464	0.936089	0.309442	1	Keep	-1.03623	4.861	ENSDARG00000029071
abcb4	-0.639033	0.590105	2.25882	2.72363	0.852786	-0.996186	-1.63941	-2.09468	-1.10328	1	Keep	-2.09468	2.72363	ENSDARG00000010936
smcr8b	-1.4656	-1.72299	-3.96734	-1.06971	-2.41931	0.558109	-0.578178	-0.469375	-1.36933	1	Keep	-3.96734	0.558109	ENSDARG00000015803
TMEM216	-2.26265	-0.521716	-1.02456	-0.0907819	-0.30207	-1.10317	-0.63618	-0.308453	-1.43245	1	Keep	-2.26265	-0.0907819	ENSDARG00000091576
tmem170b	2.313	2.02141	2.50405	1.51357	2.3576	1.29839	2.39751	0.892597	0.247473	1	Keep	0.247473	2.50405	ENSDARG00000071205
baz1b	2.66724	-0.291684	2.77653	-0.933746	-1.52692	1.13099	1.40219	1.16082	0.298552	1	Keep	-1.52692	2.77653	ENSDARG00000102832
fabp3	-0.801395	-2.24696	-3.55862	-1.49119	-2.17434	-0.792598	-0.728452	-1.25154	-0.0115058	1	Keep	-3.55862	-0.0115058	ENSDARG00000023290
fxr2	-0.31431	-1.12235	-1.37878	-0.661822	-0.634529	-0.433189	-0.201432	-0.815985	-2.44187	1	Keep	-2.44187	-0.201432	ENSDARG00000016260
pex7	-2.45453	-0.138329	-1.3924	-0.145167	-0.45955	-0.0994864	-0.0596157	-0.311307	-0.901151	1	Keep	-2.45453	-0.0596157	ENSDARG00000042553
rfx2	-0.137188	-0.381141	-0.152622	-0.00920475	-0.739516	-1.75508	-1.18611	-1.11295	-2.27802	1	Keep	-2.27802	-0.00920475	ENSDARG00000013575
crot	-4.69807	-1.81245	-4.0627	-2.08942	-0.949489	-0.308427	-1.06307	-1.78794	-0.317281	1	Keep	-4.69807	-0.308427	ENSDARG00000040352
nedd9	0.423697	0.564546	-0.956436	1.59515	0.800292	1.45433	-0.869715	-0.631818	-2.37375	1	Keep	-2.37375	1.59515	ENSDARG00000089878
zgc:112980	-2.15933	-0.828425	-0.697581	-0.784188	-0.722018	0.00831294	0.21592	1.18169	1.48846	1	Keep	-2.15933	1.48846	ENSDARG00000037739
snx18b	2.13587	-0.790087	1.04629	-0.104378	0.362847	-0.840873	-1.95235	-1.98539	-2.14135	1	Keep	-2.14135	2.13587	ENSDARG00000044246
dhrs7b	-2.69069	0.206719	-0.329733	-0.743399	-0.722018	-0.770419	-0.337357	-0.393992	-0.258222	1	Keep	-2.69069	0.206719	ENSDARG00000075726
extl3	1.10266	-0.841205	2.10896	-1.05611	0.0828817	-0.0165346	-0.261989	-0.061512	0.429524	1	Keep	-1.05611	2.10896	ENSDARG00000026811
ccdc106a	-2.11505	-1.54408	-2.37333	-1.31444	-0.739516	-0.561155	-0.322322	-0.256933	0.803875	1	Keep	-2.37333	0.803875	ENSDARG00000004211
sftpba	-0.506192	-0.560055	-0.452349	1.78549	2.76005	0.105239	-1.63238	-0.440653	0.608152	1	Keep	-1.63238	2.76005	ENSDARG00000094708
ndufb10	-0.432392	-1.76133	-2.08723	-0.960938	-1.6669	-0.838239	-1.93514	-1.43086	-0.744742	1	Keep	-2.08723	-0.432392	ENSDARG00000028889
pcif1	-0.506192	-2.43865	-0.288862	-1.65434	-1.71939	-0.140227	-0.532066	-0.809358	-0.913345	1	Keep	-2.43865	-0.140227	ENSDARG00000099084
mief2	0.556538	-2.00414	-2.40058	-1.4504	-2.22683	-0.232886	-0.745835	-0.445071	-0.48144	1	Keep	-2.40058	0.556538	ENSDARG00000002377
spns3	3.00672	3.70832	3.41686	1.83988	1.44771	2.03442	2.25348	2.77278	2.24087	1	Keep	1.44771	3.70832	ENSDARG00000035459
unc5b	0.261335	-3.03929	0.555825	-1.31444	-0.284572	-0.832158	-1.53639	-2.05766	-0.748938	1	Keep	-3.03929	0.555825	ENSDARG00000033327
lzts2b	0.408937	-1.00734	-0.24799	-0.376302	-2.22683	-0.993531	-1.63906	-1.7645	-1.2455	1	Keep	-2.22683	0.408937	ENSDARG00000077207
si:dkeyp-41f9.3	-1.14088	-2.24696	-2.03273	-1.93986	-2.55929	0.896914	-1.53639	-1.00495	-1.36397	1	Keep	-2.55929	0.896914	ENSDARG00000075600
bub1	-0.742355	5.30576	5.50133	5.41568	7.30948	-0.855292	-0.23869	-0.481774	-0.170815	1	Keep	-0.855292	7.30948	ENSDARG00000077029
plxnc1	1.42739	5.2163	3.86645	3.56659	3.59994	2.01039	4.22802	4.54222	3.48219	1	Keep	1.42739	5.2163	ENSDARG00000015278
samhd1	1.95875	2.16199	1.64574	0.113161	0.187869	1.22179	1.61785	1.85269	1.96537	1	Keep	0.113161	2.16199	ENSDARG00000071288
sox17	2.50488	-1.51852	-0.288862	-0.362706	-1.52692	0.187923	-2.31201	-1.5602	-3.15431	1	Keep	-3.15431	2.50488	ENSDARG00000101717
C12H10orf2	-4.34383	-2.91149	-3.94009	-3.9657	-1.42193	-0.197254	-0.166819	-0.225119	0.501981	1	Keep	-4.34383	0.501981	ENSDARG00000099900
pls3	0.158015	0.423971	1.14166	1.33682	1.43021	0.673758	2.56739	2.67981	2.71126	1	Keep	0.158015	2.71126	ENSDARG00000037655
scd	-0.727594	-5.56964	-3.55862	-7.1744	-4.39656	1.3066	1.6344	1.94115	1.78024	1	Keep	-7.1744	1.94115	ENSDARG00000033662
snrnp40	1.73735	2.23867	2.27245	1.49997	0.870283	-0.138105	-0.0305781	0.0483069	0.372973	1	Keep	-0.138105	2.27245	ENSDARG00000023160
pim3	1.48643	-2.10638	-1.82837	-0.716207	-0.337066	0.0262432	-1.39978	-2.96025	-1.95127	1	Keep	-2.96025	1.48643	ENSDARG00000055129
pcdh12	-1.18516	-2.47699	-0.370605	-1.30084	-0.966987	-0.0383389	-1.10728	-1.32629	-1.84025	1	Keep	-2.47699	-0.0383389	ENSDARG00000076594
cdk5rap1	-1.27372	-0.994559	-0.956436	-0.539456	-0.896996	4.29364	0.717098	0.767931	0.432201	1	Keep	-1.27372	4.29364	ENSDARG00000044925
TIMP3	4.46798	1.24186	1.19615	1.64953	1.99014	2.77318	-0.155674	-0.297281	-1.09023	1	Keep	-1.09023	4.46798	ENSDARG00000101649
IL1R2	5.0141	5.51023	3.36236	4.15123	3.09251	5.31729	3.62507	4.23699	2.31986	1	Keep	2.31986	5.51023	ENSDARG00000100461
qtrtd1	2.56392	1.45911	1.33239	0.0179876	0.0303884	-0.204398	0.487184	0.812908	1.27967	1	Keep	-0.204398	2.56392	ENSDARG00000016093
fes	4.96982	4.48787	3.8392	3.59379	4.05488	0.807742	1.80423	1.50294	1.12583	1	Keep	0.807742	4.96982	ENSDARG00000011449
zgc:162816	-1.22944	0.436751	-0.738453	-0.0771858	1.22024	-2.79876	-0.384924	0.0719938	1.31858	1	Keep	-2.79876	1.31858	ENSDARG00000070416
orc2	-0.535712	2.21311	1.29152	1.37761	1.74517	-2.18982	0.683569	1.19683	1.00691	1	Keep	-2.18982	2.21311	ENSDARG00000101465
FP103009.1	-3.96007	-1.77411	-2.45507	-0.81138	-0.949489	1.23139	1.23439	1.61012	-0.446929	1	Keep	-3.96007	1.61012	ENSDARG00000105002
CABZ01054962.1	2.93292	3.38883	5.39234	3.33546	4.63231	2.65802	3.85653	3.99156	3.7327	1	Keep	2.65802	5.39234	ENSDARG00000088672
slc35e4	2.18015	-2.60478	-0.0436299	-0.226744	-1.84188	-0.828527	-2.83941	-2.4716	-3.49344	1	Keep	-3.49344	2.18015	ENSDARG00000009459
znf511	-2.04125	-0.598393	-0.602213	-0.716207	-0.197083	-0.0578053	0.248555	-0.714949	0.527901	1	Keep	-2.04125	0.527901	ENSDARG00000000760
rasgef1bb	1.58975	-0.266125	-1.46052	0.684201	0.835288	-2.28173	-2.18842	-2.52604	-2.59743	1	Keep	-2.59743	1.58975	ENSDARG00000044251
cacng6b	-6.24789	-3.62715	-2.55044	-3.06835	-0.827004	0.493354	-2.10367	-4.48269	-1.77325	1	Keep	-6.24789	0.493354	ENSDARG00000046079
FBXO31	0.172775	-0.662291	0.528577	-1.40961	-2.41931	-0.745337	-0.874865	-0.671329	-0.716846	1	Keep	-2.41931	0.528577	ENSDARG00000062195
spns2	2.9034	0.053364	-0.792949	-0.403494	-0.949489	1.13389	0.171684	-0.58098	-0.550057	1	Keep	-0.949489	2.9034	ENSDARG00000061017
mtmr9	-2.35121	-1.05846	-0.152622	-0.838573	-0.232079	-0.0642533	1.12879	1.07716	0.923626	1	Keep	-2.35121	1.12879	ENSDARG00000015860
SHROOM2	0.172775	0.999051	2.36781	1.43199	1.5527	-0.152445	-1.71031	-1.62414	-1.96752	1	Keep	-1.96752	2.36781	ENSDARG00000076416
xrcc5	-0.816155	2.25145	1.40051	2.17978	0.800292	-0.956564	0.050192	0.561891	0.72083	1	Keep	-0.956564	2.25145	ENSDARG00000099298
thap4	-1.89365	2.00864	1.60487	1.56795	1.97265	0.86873	0.344918	0.418129	1.40589	1	Keep	-1.89365	2.00864	ENSDARG00000077323
mterf2	-0.609513	-2.37475	-1.89649	-1.49119	-0.984485	-0.601968	0.796396	-0.138086	-1.90272	1	Keep	-2.37475	0.796396	ENSDARG00000086405
zgc:153031	1.33883	-0.598393	-0.397853	0.249123	-1.49192	-1.50323	-2.45713	-1.64044	-1.60271	1	Keep	-2.45713	1.33883	ENSDARG00000068876
tdh	0.881262	-0.866764	-0.752077	0.235527	0.625314	-1.52177	-2.92179	-1.60992	-0.784384	1	Keep	-2.92179	0.881262	ENSDARG00000002745
fitm2	2.44584	-0.751748	-0.520469	-0.362706	-0.494546	0.274395	-0.5056	0.125996	-0.365834	1	Keep	-0.751748	2.44584	ENSDARG00000034568
cry1b	-0.432392	-1.71021	-3.31339	-1.21927	-0.809507	-0.798955	-1.41367	-1.96064	-2.4307	1	Keep	-3.31339	-0.432392	ENSDARG00000011583
pinx1	2.22444	0.756239	0.637569	0.589028	0.747799	1.18899	0.901474	0.776286	1.04969	1	Keep	0.589028	2.22444	ENSDARG00000023532
hbp1	-0.830915	-1.73577	-3.44962	-0.879361	-1.15946	-0.137825	-2.45451	-2.30386	-1.96964	1	Keep	-3.44962	-0.137825	ENSDARG00000028517
cfap36	0.276096	-0.11277	-0.956436	-0.362706	-0.757013	-0.34929	-2.13893	-2.13051	-1.73565	1	Keep	-2.13893	0.276096	ENSDARG00000037079
rab34a	4.45322	3.18435	4.88825	4.02886	4.52733	0.520466	1.23142	2.29455	2.60151	1	Keep	0.520466	4.88825	ENSDARG00000045628
pfkla	0.349896	-2.27251	-0.738453	-2.03504	-2.33182	2.0878	3.32983	3.64291	3.50198	1	Keep	-2.33182	3.64291	ENSDARG00000060504
slc48a1b	-0.771875	-0.368361	-0.956436	-0.417091	-0.30207	3.78889	0.240932	2.50696	1.37103	1	Keep	-0.956436	3.78889	ENSDARG00000026109
isca2	-0.934236	-1.81245	-2.93191	-1.20567	-1.6319	-0.192407	-0.916444	-0.68911	-0.38595	1	Keep	-2.93191	-0.192407	ENSDARG00000038154
WIZ	3.55285	-3.1543	3.8392	-1.31444	-1.24695	-0.169039	-0.487173	0.124571	-1.17426	1	Keep	-3.1543	3.8392	ENSDARG00000102436
npc2	1.17646	3.00544	2.28607	1.56795	1.01027	0.280082	0.485963	0.816053	1.29712	1	Keep	0.280082	3.00544	ENSDARG00000090912
akr7a3	-1.2442	-0.0616519	-1.28341	-0.689015	-1.05448	-1.44971	-2.57194	-2.10514	-1.52103	1	Keep	-2.57194	-0.0616519	ENSDARG00000016649
ada	1.84067	3.54218	3.02177	2.57407	3.07501	0.933685	-0.431917	-0.758787	-0.253648	1	Keep	-0.758787	3.54218	ENSDARG00000003113
SCML2	-4.13719	-1.74855	-2.61856	-1.55917	-2.12184	0.27641	-0.163689	-0.637018	-0.743144	1	Keep	-4.13719	0.27641	ENSDARG00000098873
pglyrp2	2.3868	0.142821	1.2234	-0.158763	2.20012	0.96061	2.68843	2.91186	0.616402	1	Keep	-0.158763	2.91186	ENSDARG00000062998
blk	-0.830915	-0.866764	-0.942813	0.425873	2.76005	2.24797	4.41621	4.13525	3.07847	1	Keep	-0.942813	4.41621	ENSDARG00000007783
si:dkey-256h2.1	-1.99697	0.334514	-0.11175	1.07849	1.60519	-0.0248895	1.89051	2.03483	0.272227	1	Keep	-1.99697	2.03483	ENSDARG00000021849
zgc:174895	-1.30324	-0.969	0.869177	1.83988	3.9324	-3.01676	-4.8031	-3.87655	-1.8087	1	Keep	-4.8031	3.9324	ENSDARG00000079416
ccr12a	1.05838	5.79138	5.51495	4.47754	5.48971	0.887098	4.02427	4.86056	4.88496	1	Keep	0.887098	5.79138	ENSDARG00000038541
rpl37	-1.11136	-0.738968	-2.31883	-0.648226	-1.05448	0.130512	-0.706235	-0.357235	-0.410592	1	Keep	-2.31883	0.130512	ENSDARG00000076360
clic5a	4.48274	1.17796	2.57217	0.956125	0.537825	-0.660305	-2.36166	-2.55743	-1.95697	1	Keep	-2.55743	4.48274	ENSDARG00000075993
si:ch211-114n24.6	1.47167	2.41758	1.14166	1.55436	1.37772	-0.463166	-2.2836	-1.24597	-2.18001	1	Keep	-2.2836	2.41758	ENSDARG00000036700
mcoln1b	-1.96745	-1.54408	0.801057	-3.10914	0.152873	-0.32133	-0.850354	-1.06008	-0.312742	1	Keep	-3.10914	0.801057	ENSDARG00000058848
REPS2	8.85174	3.00544	5.95092	2.53328	2.3576	-2.45882	-1.63706	-2.21921	-1.70752	1	Keep	-2.45882	8.85174	ENSDARG00000076768
tcea3	-2.86782	-1.79967	-3.3815	-1.65434	-1.10697	-1.17545	-1.41175	-1.87551	0.0378213	1	Keep	-3.3815	0.0378213	ENSDARG00000004724
blvra	-1.00804	-1.83801	-2.11447	-1.70873	-1.42193	-0.613947	-2.01365	-1.87116	-1.31377	1	Keep	-2.11447	-0.613947	ENSDARG00000059857
mis18a	-0.107668	-0.330023	0.0653619	0.453066	0.0828817	1.83047	4.65646	5.18895	5.0898	1	Keep	-0.330023	5.18895	ENSDARG00000035333
MEGF6	-4.53571	-4.03609	-4.0627	-3.39466	-3.06672	-2.82811	-0.151158	-0.290509	-1.72316	1	Keep	-4.53571	-0.151158	ENSDARG00000074808
hsp90b1	0.67462	3.4655	3.22613	2.4653	2.74255	0.631417	1.53238	1.88104	1.62711	1	Keep	0.631417	3.4655	ENSDARG00000003570
TMEM27	3.44953	0.206719	1.29152	0.61622	1.18524	-0.66979	-0.378083	-1.03488	-1.55666	1	Keep	-1.55666	3.44953	ENSDARG00000041644
rpz4	2.313	-0.227786	2.85828	-0.0228009	-0.0046072	-0.270257	-0.453571	-0.3646	-0.0249209	1	Keep	-0.453571	2.85828	ENSDARG00000039871
mki67	2.07683	5.89362	7.70841	6.46258	7.72943	1.10313	4.82069	5.63493	4.73081	1	Keep	1.10313	7.72943	ENSDARG00000091150
haus1	0.836981	4.29618	4.83375	4.42315	5.5422	-0.247362	0.326934	0.456529	0.574474	1	Keep	-0.247362	5.5422	ENSDARG00000058968
KIAA0141	-1.318	-1.60798	-2.4687	-1.23286	-1.75439	-0.550057	-2.09666	-2.31863	-1.2117	1	Keep	-2.4687	-0.550057	ENSDARG00000104789
tmed8	0.231815	2.35368	1.98634	1.4048	1.30773	-0.774276	-0.244892	-0.201006	0.179511	1	Keep	-0.774276	2.35368	ENSDARG00000052390
il21r.1	0.7189	6.86487	6.03266	5.97312	6.69705	0.547183	0.25041	0.248849	-0.309279	1	Keep	-0.309279	6.86487	ENSDARG00000069961
ptch1	-2.76449	-3.8444	-3.06815	-2.93239	-2.68177	-1.20669	0.407111	0.509904	0.378896	1	Keep	-3.8444	0.509904	ENSDARG00000016404
eva1c	0.320376	-1.45462	-2.53682	-1.16488	-1.75439	-3.19388	-3.03921	-4.04445	-3.65333	1	Keep	-4.04445	0.320376	ENSDARG00000056024
pkn1b	1.13218	4.70512	3.53948	3.11792	3.65244	0.478779	1.60543	1.58257	0.112521	1	Keep	0.112521	4.70512	ENSDARG00000062748
selo	0.394177	-0.572834	-0.411477	0.3307	0.0653839	-0.548327	-1.39203	-1.78711	-2.91069	1	Keep	-2.91069	0.394177	ENSDARG00000041951
tubb4b	3.00672	4.75624	4.73839	3.92009	4.87728	1.21756	1.34622	1.48297	0.895016	1	Keep	0.895016	4.87728	ENSDARG00000098591
ttf1	3.40525	1.51023	2.88553	0.820163	1.16775	-0.860877	-0.496327	-0.473502	0.00501585	1	Keep	-0.860877	3.40525	ENSDARG00000091967
ube2j2	3.34621	-0.138329	2.72204	-1.0969	-1.28195	0.0586226	0.15114	-0.373405	-0.161211	1	Keep	-1.28195	3.34621	ENSDARG00000061161
ucp3	-1.37704	-2.75814	-5.09813	-1.0969	-0.914494	2.9026	0.0836231	-1.36053	-0.802094	1	Keep	-5.09813	2.9026	ENSDARG00000091209
zranb3	-3.79771	0.117262	-0.343357	-0.213148	0.397842	0.21506	0.683422	-0.140877	0.0211136	1	Keep	-3.79771	0.683422	ENSDARG00000091538
col1a2	-0.417631	0.590105	1.49588	2.98196	4.22986	-1.7566	4.43006	5.6811	5.68681	1	Keep	-1.7566	5.68681	ENSDARG00000020007
gpr153	-2.30693	-1.00734	-0.792949	-0.321917	0.835288	-0.679296	-3.46898	-3.14363	-2.29963	1	Keep	-3.46898	0.835288	ENSDARG00000087601
zdhhc3a	-2.76449	-0.227786	0.310594	-0.253936	-0.0571008	0.440884	0.352281	1.15795	0.937462	1	Keep	-2.76449	1.15795	ENSDARG00000010981
etf1b	2.94768	1.13963	1.07354	0.262719	0.0128906	0.840922	0.22996	0.236948	0.346766	1	Keep	0.0128906	2.94768	ENSDARG00000043976
c2cd3	-3.10398	-1.02012	-1.28341	-0.947342	-0.319568	0.28658	0.515622	0.202207	0.93285	1	Keep	-3.10398	0.93285	ENSDARG00000074137
dnajb12b	-2.07077	-0.956221	-2.15535	-1.464	-1.17696	2.43719	3.21614	3.10917	3.23249	1	Keep	-2.15535	3.23249	ENSDARG00000087473
myo1f	2.62296	6.00864	5.03811	4.30079	4.40484	1.46243	3.61572	3.56247	2.723	1	Keep	1.46243	6.00864	ENSDARG00000078734
fam171a1	-2.27741	-2.25974	-1.70576	-1.02892	-1.29945	-0.247177	-0.251998	-0.42254	-0.400294	1	Keep	-2.27741	-0.247177	ENSDARG00000079788
rdh14b	-0.668554	-1.58242	-2.44145	-1.06971	-0.879498	0.8471	-1.01525	-0.847601	-0.248412	1	Keep	-2.44145	0.8471	ENSDARG00000002467
mycbp2	-0.122428	-0.39392	-0.0845018	-0.865765	-1.35194	0.383456	1.65295	1.25529	2.05914	1	Keep	-1.35194	2.05914	ENSDARG00000001220
dcps	-0.432392	1.65081	1.83648	1.17366	0.642812	1.38025	2.22191	2.46468	2.0488	1	Keep	-0.432392	2.46468	ENSDARG00000009862
zgc:92218	-2.89734	-1.55686	-1.55589	-1.05611	-0.477048	-0.978767	-0.809732	-0.382962	0.221917	1	Keep	-2.89734	0.221917	ENSDARG00000027851
cnih1	2.96244	1.48467	2.05446	0.874548	0.41534	-0.384562	-0.296974	0.129497	-0.508965	1	Keep	-0.508965	2.96244	ENSDARG00000020311
C21orf2	-2.05601	-0.202227	-1.40603	-0.308321	-0.966987	-1.43889	-0.647632	-0.494883	0.38228	1	Keep	-2.05601	0.38228	ENSDARG00000099397
ddit4	0.143254	-3.61437	-1.58314	-1.87188	-2.24433	0.0223553	-0.651138	-1.98528	-2.41167	1	Keep	-3.61437	0.143254	ENSDARG00000037618
emc6	2.50488	1.2802	1.46863	0.3307	-0.267075	0.26284	0.42333	0.14005	-0.274029	1	Keep	-0.274029	2.50488	ENSDARG00000035282
kctd3	2.00303	-3.98497	-0.288862	-1.61356	-2.66427	1.51591	0.645194	0.582934	0.0577576	1	Keep	-3.98497	2.00303	ENSDARG00000060854
echs1	0.571299	-1.48018	-1.93736	-0.852169	-1.6319	-1.60622	-2.44724	-2.20098	-1.09061	1	Keep	-2.44724	0.571299	ENSDARG00000001578
PARP12	-2.41025	-1.0968	-0.452349	-0.92015	-1.28195	-0.74	0.038435	0.192362	0.331674	1	Keep	-2.41025	0.331674	ENSDARG00000100660
ccdc61	2.313	2.28979	2.29969	1.36401	1.5527	0.724543	0.407111	0.253063	0.188724	1	Keep	0.188724	2.313	ENSDARG00000062307
im:7136021	2.29824	0.884035	1.78198	0.412277	1.39522	0.834581	1.09894	1.31525	1.80034	1	Keep	0.412277	2.29824	ENSDARG00000054128
slc29a3	-3.17778	-1.0329	-2.60494	-1.77671	-2.4368	1.04094	2.08265	2.73169	1.8051	1	Keep	-3.17778	2.73169	ENSDARG00000077828
trpv1	0.305616	5.53579	5.52858	4.9806	5.10475	1.02519	4.42578	4.11871	3.28588	1	Keep	0.305616	5.53579	ENSDARG00000059883
raf1b	-1.45084	-0.68785	-2.16897	-0.661822	-1.00198	0.428338	-0.424891	-0.352421	0.365149	1	Keep	-2.16897	0.428338	ENSDARG00000059406
ids	-3.93055	-0.41948	-1.80112	-0.770592	-0.372061	-1.16146	0.65427	1.19129	-0.0344622	1	Keep	-3.93055	1.19129	ENSDARG00000071699
cdkn3	-1.22944	-0.355582	-0.643085	-0.0907819	0.782794	1.6191	2.02915	2.57176	1.46448	1	Keep	-1.22944	2.57176	ENSDARG00000039130
lipea	-0.373351	0.602885	0.283346	0.0859686	0.590318	-0.369556	-1.97607	-2.91021	-3.10513	1	Keep	-3.10513	0.602885	ENSDARG00000063037
ppm1nb	-3.56154	1.31854	1.79561	-0.797784	1.37772	-1.91881	-1.9338	-1.94102	-1.39976	1	Keep	-3.56154	1.79561	ENSDARG00000057032
zbtb41	-4.15195	-0.841205	-1.70576	-0.865765	0.0303884	-0.481854	0.470743	0.760322	0.905579	1	Keep	-4.15195	0.905579	ENSDARG00000054984
crtac1a	-6.41025	-3.80606	-6.36516	-2.36135	-0.337066	-0.382396	-2.85676	-2.74964	-1.0985	1	Keep	-6.41025	-0.337066	ENSDARG00000059826
adamts10	-1.55416	-2.28529	0.528577	0.317104	0.782794	1.59267	3.24039	3.10101	3.20881	1	Keep	-2.28529	3.24039	ENSDARG00000075188
arhgap27	0.364657	2.04697	1.53675	1.01051	2.3751	0.264432	0.803908	0.466584	0.659832	1	Keep	0.264432	2.3751	ENSDARG00000104255
antxr2b	-2.76449	-2.93705	-5.57497	-2.1846	-1.52692	-0.0248895	1.77718	2.6731	2.42579	1	Keep	-5.57497	2.6731	ENSDARG00000063011
gdpd1	2.3868	0.705121	0.732937	-0.117974	0.747799	0.332026	0.100326	0.0422063	0.847658	1	Keep	-0.117974	2.3868	ENSDARG00000017261
cldn11a	-1.43608	-1.78689	-1.82837	-0.213148	1.92015	8.02564	7.9736	7.7619	7.56102	1	Keep	-1.82837	8.02564	ENSDARG00000020031
psap	-1.08184	2.16199	0.746561	0.983317	0.380345	0.0437768	0.487054	1.03363	0.503844	1	Keep	-1.08184	2.16199	ENSDARG00000013968
aspdh	1.39787	-1.87635	-2.56407	-0.593841	-2.76926	-1.38922	-2.45713	-1.6734	-1.27261	1	Keep	-2.76926	1.39787	ENSDARG00000038297
furina	2.04731	0.654003	1.5095	0.412277	0.607816	0.612094	0.0743798	0.614718	0.227621	1	Keep	0.0743798	2.04731	ENSDARG00000062909
SLC16A7	-1.15564	-2.05526	-3.34063	-0.756995	-1.45693	3.02203	2.73429	2.67556	2.363	1	Keep	-3.34063	3.02203	ENSDARG00000098258
fam222ba	-3.62058	-2.73258	-3.34063	-2.1574	-1.94686	-0.727737	-2.13617	-2.53332	-2.23963	1	Keep	-3.62058	-0.727737	ENSDARG00000059886
sorbs3	1.57499	1.20352	1.74111	2.09821	1.65768	0.29878	0.0205001	-0.988129	-0.591939	1	Keep	-0.988129	2.09821	ENSDARG00000037476
dock11	0.73366	2.62205	2.72204	1.55436	1.95515	-0.514179	-0.578807	-0.906111	-1.46226	1	Keep	-1.46226	2.72204	ENSDARG00000062485
atp6v1aa	1.30931	4.11726	3.13076	2.42451	1.20274	0.545298	1.33274	1.53894	1.24499	1	Keep	0.545298	4.11726	ENSDARG00000034534
aff2	3.02148	0.360073	2.88553	1.47278	3.00502	0.0499861	-0.0364984	0.861847	0.0697882	1	Keep	-0.0364984	3.02148	ENSDARG00000052242
PITPNC1	0.866502	3.04378	1.60487	2.16619	2.58507	1.37476	3.85229	3.83046	3.48809	1	Keep	0.866502	3.85229	ENSDARG00000022807
palm1b	-3.73866	-1.91469	-2.59131	-1.59996	-0.442053	-0.45646	-0.719712	-0.965583	-1.173	1	Keep	-3.73866	-0.442053	ENSDARG00000007818
gys1	-1.71652	-2.83482	-3.34063	-1.53198	-2.08685	0.451047	0.576095	0.347521	0.917611	1	Keep	-3.34063	0.917611	ENSDARG00000016875
pdlim2	-2.73497	-0.815646	0.201602	0.371489	0.835288	-1.70399	-0.271376	-1.50235	-0.696786	1	Keep	-2.73497	0.835288	ENSDARG00000069956
ptbp1a	1.50119	2.28979	2.46318	1.66313	1.41272	0.222494	0.685403	0.474339	0.0399804	1	Keep	0.0399804	2.46318	ENSDARG00000019362
dimt1l	2.66724	0.717901	1.2779	0.0587761	0.0653839	1.47055	0.489271	0.831094	1.29127	1	Keep	0.0587761	2.66724	ENSDARG00000005057
l2hgdh	-1.21468	-1.58242	-2.76843	-0.879361	-1.28195	-0.802818	-0.577966	-0.775056	-1.78724	1	Keep	-2.76843	-0.577966	ENSDARG00000060500
olah	-2.8383	-0.432259	-0.929188	-0.756995	-0.319568	0.0957243	0.0042907	0.0849817	0.231025	1	Keep	-2.8383	0.231025	ENSDARG00000058502
ppa1a	-2.02649	-1.87635	-3.55862	-1.31444	-3.2417	-0.570049	0.444659	0.460291	0.539859	1	Keep	-3.55862	0.539859	ENSDARG00000099933
dcaf6	-1.40656	-2.592	-3.92646	-1.77671	-2.20933	-0.815026	-1.38721	-1.82795	-2.07388	1	Keep	-3.92646	-0.815026	ENSDARG00000078311
zgc:77375	0.290856	-2.94983	0.419585	-1.57277	-2.27932	1.15725	-1.53075	-1.85679	-2.06765	1	Keep	-2.94983	1.15725	ENSDARG00000004282
si:ch211-117c9.5	4.60082	1.24186	0.583073	1.06489	1.95515	-0.528085	-1.21201	-1.59584	-1.05918	1	Keep	-1.59584	4.60082	ENSDARG00000071235
nolc1	2.10635	1.35688	1.03266	0.317104	0.327851	2.66505	2.4044	2.27155	2.17	1	Keep	0.317104	2.66505	ENSDARG00000024561
LRIG3	-3.14826	-1.26293	-1.733	-0.756995	-0.599533	-0.419463	0.759998	0.411318	-0.379323	1	Keep	-3.14826	0.759998	ENSDARG00000079363
atp5s	-2.08553	-1.58242	-2.7548	-0.553053	-1.15946	-0.854249	-1.62138	-1.82312	-2.43105	1	Keep	-2.7548	-0.553053	ENSDARG00000012072
gp9	0.0694536	-0.11277	-0.888317	-1.99425	-2.03435	0.433004	-1.04012	-1.86385	-0.330017	1	Keep	-2.03435	0.433004	ENSDARG00000090638
RASSF8	-0.919476	-3.06485	-0.929188	-2.00784	-1.08947	0.10333	-0.350326	-1.25728	-1.10771	1	Keep	-3.06485	0.10333	ENSDARG00000045596
dbpb	-0.742355	-2.0936	-1.70576	-0.607437	-1.00198	-1.94143	-1.92	-2.64061	-2.83655	1	Keep	-2.83655	-0.607437	ENSDARG00000057652
bola1	-0.0191073	-0.496157	-1.46052	-0.417091	-0.687022	-0.558934	-1.30614	-1.82646	-3.0798	1	Keep	-3.0798	-0.0191073	ENSDARG00000039915
mapk12a	0.65986	4.20672	3.8392	4.51833	3.82741	1.02714	1.46628	1.87641	1.79679	1	Keep	0.65986	4.51833	ENSDARG00000042021
lman2lb	0.615579	2.27701	2.06809	1.49997	1.37772	1.20176	1.43751	1.38337	1.42919	1	Keep	0.615579	2.27701	ENSDARG00000088663
atraid	-2.10029	-1.0329	-1.06543	-0.865765	-0.634529	-0.306855	-1.65463	-2.73328	-2.14185	1	Keep	-2.73328	-0.306855	ENSDARG00000043388
mtmr11	-2.57261	-0.355582	-0.561341	-0.756995	0.642812	0.3109	-1.32484	-0.66031	-1.51807	1	Keep	-2.57261	0.642812	ENSDARG00000069755
coq6	-1.30324	-1.40351	-2.42783	-0.553053	-0.966987	-1.33089	-1.82162	-1.0231	-1.23328	1	Keep	-2.42783	-0.553053	ENSDARG00000060380
otud7b	2.40156	-0.330023	0.542201	-0.281129	-0.477048	0.425124	0.235606	-0.0654376	-2.41385	1	Keep	-2.41385	2.40156	ENSDARG00000017220
amotl2b	-0.742355	-2.10638	-2.31883	-0.580245	-0.14459	0.146744	-0.00167871	-0.715901	0.194931	1	Keep	-2.31883	0.194931	ENSDARG00000061948
nme6	-2.35121	-0.623952	-1.91011	-1.13769	-0.529542	-0.309748	-0.501326	0.15929	0.654019	1	Keep	-2.35121	0.654019	ENSDARG00000016138
zeb1b	-1.2442	-2.0297	-1.59676	-1.16488	-1.17696	-0.0961561	-0.00477386	-0.348047	-1.91875	1	Keep	-2.0297	-0.00477386	ENSDARG00000013207
BAALC	2.18015	-1.37795	-1.40603	-1.0833	-1.75439	0.382841	0.0808285	-0.0362546	0.933745	1	Keep	-1.75439	2.18015	ENSDARG00000089549
tnr	2.96244	0.372853	-0.425101	-1.58636	-0.109594	0.0639212	1.32289	0.269643	0.631736	1	Keep	-1.58636	2.96244	ENSDARG00000020771
cflara	2.313	-0.905102	-0.17987	-0.648226	-0.984485	0.0950027	-0.454639	-0.667176	0.24126	1	Keep	-0.984485	2.313	ENSDARG00000055966
gdi1	1.45691	1.86806	3.17163	2.20697	1.46521	1.27404	1.68945	1.36566	0.997322	1	Keep	0.997322	3.17163	ENSDARG00000056122
kif13bb	2.16539	-0.11277	0.405961	-2.02144	-1.26445	-0.540944	-1.12785	-1.68255	-1.65338	1	Keep	-2.02144	2.16539	ENSDARG00000073859
ezh1	-1.18516	-1.60798	-2.52319	-1.72232	-1.75439	-1.33623	-1.8207	-2.13797	-1.12456	1	Keep	-2.52319	-1.12456	ENSDARG00000037894
park7	-0.624273	-1.21181	-1.95099	-0.226744	-0.54704	-1.20882	-2.06311	-1.57933	-0.721668	1	Keep	-2.06311	-0.226744	ENSDARG00000034826
ace	-0.0191073	1.57413	2.95365	2.17978	1.71018	-2.99951	-0.917168	-1.55291	0.601779	1	Keep	-2.99951	2.95365	ENSDARG00000079166
dip2a	0.423697	-2.56644	-0.588589	-1.15129	-1.47442	0.591082	-0.449625	-0.61083	-0.700732	1	Keep	-2.56644	0.591082	ENSDARG00000078058
lin7a	-2.48405	-1.92747	-1.80112	-0.988131	1.13275	-2.01484	-2.31573	-2.68515	-3.06215	1	Keep	-3.06215	1.13275	ENSDARG00000013414
atp6ap1b	0.320376	3.31215	1.99997	2.07101	0.800292	-0.137842	0.438147	0.844859	0.1258	1	Keep	-0.137842	3.31215	ENSDARG00000037153
rnd3b	1.20598	1.31854	1.98634	2.28855	2.46258	2.73269	1.86514	2.3274	0.877972	1	Keep	0.877972	2.73269	ENSDARG00000007396
znf438	-4.65379	0.0405843	-0.97006	-0.335513	-0.0745986	-0.988917	-1.64422	-1.20984	-0.362586	1	Keep	-4.65379	0.0405843	ENSDARG00000061311
acss3	-3.32538	0.500648	-0.411477	0.0859686	-0.267075	-2.79308	-1.9124	-1.59603	-0.904766	1	Keep	-3.32538	0.500648	ENSDARG00000032218
prdm5	-0.32907	-1.02012	2.5858	-0.24034	-0.372061	-1.1798	1.46771	1.42641	1.55679	1	Keep	-1.1798	2.5858	ENSDARG00000006288
CU984600.2	-0.934236	-0.4067	2.17708	-1.16488	-1.49192	-1.78012	-1.8537	-1.79702	-1.15012	1	Keep	-1.8537	2.17708	ENSDARG00000098204
prmt2	-2.42501	0.130041	-0.588589	0.534643	0.957772	-1.68671	-0.455673	-0.366829	0.151216	1	Keep	-2.42501	0.957772	ENSDARG00000063212
phyhd1	-3.11874	-1.82523	-0.779325	-0.24034	-1.43943	-1.15396	-1.29903	0.200531	0.0537863	1	Keep	-3.11874	0.200531	ENSDARG00000029905
svila	-2.26265	-2.0936	-2.57769	-1.39602	-1.42193	-0.0792704	-1.18445	-1.23197	-1.46587	1	Keep	-2.57769	-0.0792704	ENSDARG00000055075
mtss1la	-0.609513	-2.13194	-2.29159	-1.27365	-3.20671	-1.26756	-1.74688	-3.04649	-3.67429	1	Keep	-3.67429	-0.609513	ENSDARG00000028943
ppfia2	-2.41025	-2.06804	-1.20167	-1.15129	-1.08947	-2.09911	-2.31108	-2.35366	-2.77828	1	Keep	-2.77828	-1.08947	ENSDARG00000013000
ndnf	2.9772	-1.71021	-1.70576	-1.02892	-0.739516	-1.28238	1.21793	-0.543617	-0.436569	1	Keep	-1.71021	2.9772	ENSDARG00000062936
cipca	3.03624	0.46231	0.0789859	0.915336	0.292856	0.321829	-0.0687643	-0.426903	-0.581849	1	Keep	-0.581849	3.03624	ENSDARG00000075397
dchs1b	-3.07446	-2.31085	-1.1063	-0.743399	-0.494546	-0.906115	-0.323938	-0.54161	0.32549	1	Keep	-3.07446	0.32549	ENSDARG00000079850
pusl1	-5.25896	-0.68785	-1.92374	-1.53198	-0.669524	-1.61403	-0.126353	-0.141733	-0.0416486	1	Keep	-5.25896	-0.0416486	ENSDARG00000074565
tlr5b	2.93292	0.590105	1.25065	1.01051	2.00764	0.320935	1.12883	0.569736	1.37332	1	Keep	0.320935	2.93292	ENSDARG00000052322
MMADHC	-0.181469	-1.0329	-2.38695	-0.892957	-1.61441	0.309302	-0.0910589	-0.425574	-0.843283	1	Keep	-2.38695	0.309302	ENSDARG00000041602
flnca	2.41632	-1.08402	-1.13355	-0.0771858	-0.319568	-0.328653	-1.56904	-1.59925	-1.44134	1	Keep	-1.59925	2.41632	ENSDARG00000018566
hdr	0.645099	0.0917027	-1.29704	-1.68154	-1.38693	2.08839	0.491146	0.383813	1.12358	1	Keep	-1.68154	2.08839	ENSDARG00000004392
ddx19	2.59344	1.74026	1.98634	0.860952	0.152873	0.539583	0.286647	0.561541	0.509711	1	Keep	0.152873	2.59344	ENSDARG00000005699
ap5m1	-3.3549	0.935153	-0.193494	0.113161	0.397842	-0.427907	0.439279	0.356173	0.414215	1	Keep	-3.3549	0.935153	ENSDARG00000031533
plk3	1.05838	1.91918	1.15528	2.34294	2.49758	0.831655	-0.767628	0.49005	-0.098953	1	Keep	-0.767628	2.49758	ENSDARG00000038754
errfi1	-1.687	-2.6559	-2.50957	-1.17848	-1.35194	-1.65505	-1.86449	-2.70036	-2.82082	1	Keep	-2.82082	-1.17848	ENSDARG00000104039
lrrc8a	3.75949	-0.560055	2.95365	-0.13157	-0.722018	3.6533	1.79437	2.62832	3.33204	1	Keep	-0.722018	3.75949	ENSDARG00000032188
fgf18a	2.69676	-1.10958	1.15528	0.412277	-0.214581	-1.7145	0.0808285	0.363159	-0.587318	1	Keep	-1.7145	2.69676	ENSDARG00000088048
pspc1	-2.60213	-0.317243	-0.942813	-0.376302	-0.267075	0.40111	0.863063	1.00659	-0.186529	1	Keep	-2.60213	1.00659	ENSDARG00000006621
si:ch211-63o20.7	-0.0191073	5.80416	5.76019	5.04858	4.05488	-0.0248895	3.28174	3.26611	2.53334	1	Keep	-0.0248895	5.80416	ENSDARG00000042000
si:ch211-186j3.6	0.217055	1.67637	0.583073	1.16007	0.940275	2.80362	3.19411	3.022	2.30978	1	Keep	0.217055	3.19411	ENSDARG00000078088
ybx1	0.940302	-0.598393	-1.02456	-0.417091	-0.949489	-1.102	-2.09923	-1.96875	-1.82986	1	Keep	-2.09923	0.940302	ENSDARG00000004757
ascc3	-2.72021	-1.35239	-1.40603	-1.96706	-2.61178	1.27873	1.6999	1.52373	1.32541	1	Keep	-2.72021	1.6999	ENSDARG00000086678
grin2bb	1.02886	0.142821	1.564	1.30963	2.44509	-1.0001	-0.762055	-0.408558	-1.37105	1	Keep	-1.37105	2.44509	ENSDARG00000030376
fzd2	-0.565233	-0.879543	-1.09268	-0.988131	-0.039603	-1.71097	0.506811	1.22042	2.13882	1	Keep	-1.71097	2.13882	ENSDARG00000054438
zap70	-1.49512	0.500648	0.446833	2.65565	5.22724	-0.788828	-0.798085	-1.10322	-0.193944	1	Keep	-1.49512	5.22724	ENSDARG00000015752
cdkl1	-1.28848	-3.35878	-2.10085	-0.960938	-1.29945	-3.85324	-3.43765	-3.21202	-3.43161	1	Keep	-3.85324	-0.960938	ENSDARG00000017329
boc	-0.196229	-0.368361	0.283346	1.0377	2.20012	0.655269	2.44981	2.7319	3.51561	1	Keep	-0.368361	3.51561	ENSDARG00000074335
ankrd46b	-0.771875	-1.55686	-2.7548	-0.267532	-1.03698	-0.584036	-0.995112	-0.736087	-0.712247	1	Keep	-2.7548	-0.267532	ENSDARG00000015780
aplnrb	-1.08184	-2.37475	-2.0736	-2.70125	-3.08422	0.653886	-0.477774	-0.088321	0.358072	1	Keep	-3.08422	0.653886	ENSDARG00000036670
ucp2	0.290856	-0.841205	-1.47415	-0.0499934	-0.774511	0.760895	-1.84373	-2.85422	-2.28988	1	Keep	-2.85422	0.760895	ENSDARG00000043154
porb	1.26503	3.0949	1.99997	2.28855	0.642812	-0.0799866	-0.383086	-0.323195	-0.894692	1	Keep	-0.894692	3.0949	ENSDARG00000059035
spice1	-0.639033	3.06934	2.02721	2.24776	2.69006	0.492447	0.109515	0.0675547	0.821968	1	Keep	-0.639033	3.06934	ENSDARG00000004647
myom1b	-1.96745	-3.10319	-4.32156	-1.70873	-2.05185	-0.279031	-1.54634	-1.687	-0.658706	1	Keep	-4.32156	-0.279031	ENSDARG00000104836
snap23.2	5.67831	5.82972	7.01359	5.55164	6.20712	0.140295	-0.0660833	-0.154462	-0.394649	1	Keep	-0.394649	7.01359	ENSDARG00000055252
WNK4	3.86281	-1.12235	0.950921	-1.57277	-2.26183	-2.97646	-3.08877	-3.54809	-1.97292	1	Keep	-3.54809	3.86281	ENSDARG00000088967
nup210	1.25027	2.83931	2.98089	1.64953	0.625314	0.334783	2.18258	1.97936	1.81721	1	Keep	0.334783	2.98089	ENSDARG00000063333
CR762483.1	6.04731	0.884035	3.68934	1.58155	-0.372061	1.21953	-0.297371	-1.05284	-0.387258	1	Keep	-1.05284	6.04731	ENSDARG00000074487
gpr161	1.42739	0.334514	0.991792	1.29603	1.15025	0.309794	2.01041	1.8831	0.411427	1	Keep	0.309794	2.01041	ENSDARG00000055659
henmt1	0.910782	1.58691	-0.438725	2.4789	2.06013	-1.02179	-0.893671	-0.778757	-0.408392	1	Keep	-1.02179	2.4789	ENSDARG00000018871
sspn	-1.56892	-2.45143	-1.86924	-0.471475	-0.966987	-1.48668	-1.9761	-1.16995	-0.0330315	1	Keep	-2.45143	-0.0330315	ENSDARG00000041747
CABZ01059390.1	-1.62796	-1.64632	-3.36788	-1.83109	-2.13934	1.41009	1.09596	1.11748	0.890748	1	Keep	-3.36788	1.41009	ENSDARG00000025074
arpc1b	2.5344	5.56135	4.71114	4.58631	4.7373	0.0646539	1.97871	1.97346	1.78826	1	Keep	0.0646539	5.56135	ENSDARG00000027063
SHISA2	-0.32907	-2.92427	0.0653619	-1.47759	-1.96436	0.647184	1.74786	1.21718	1.51586	1	Keep	-2.92427	1.74786	ENSDARG00000088232
batf	3.02148	1.08851	0.964544	1.97584	2.48008	2.16126	1.79049	1.24053	1.13642	1	Keep	0.964544	3.02148	ENSDARG00000011818
pptc7b	2.03255	-2.92427	-1.71938	-1.04252	-2.29682	-0.425446	-1.58159	-2.19876	-1.0092	1	Keep	-2.92427	2.03255	ENSDARG00000052658
itpr2	-0.137188	0.283396	2.25882	-0.444283	-0.45955	0.0626676	0.0921842	0.0608976	0.187721	1	Keep	-0.45955	2.25882	ENSDARG00000011909
irg1	5.11742	3.88723	3.59397	1.44559	0.677807	7.84427	5.02498	4.69277	2.40469	1	Keep	0.677807	7.84427	ENSDARG00000069844
fam102bb	-2.43977	-2.31085	-0.711205	-1.8039	-2.10434	1.39153	0.847885	0.0388613	-0.377636	1	Keep	-2.43977	1.39153	ENSDARG00000002333
sgk2b	2.03255	-0.368361	-0.561341	-0.485072	-0.862	0.410776	-1.66182	-2.12468	-1.47281	1	Keep	-2.12468	2.03255	ENSDARG00000006598
mob3a	1.66355	2.37924	1.5095	1.4184	1.02776	0.968498	0.444334	0.452904	0.275161	1	Keep	0.275161	2.37924	ENSDARG00000019113
ripk3l	2.88864	4.69234	3.17163	3.41704	2.44509	3.31798	4.00122	4.33699	2.75452	1	Keep	2.44509	4.69234	ENSDARG00000090965
sparc	0.143254	-0.853984	0.147106	1.85347	2.83004	0.426594	4.27137	4.75379	4.65601	1	Keep	-0.853984	4.75379	ENSDARG00000019353
cxcl12a	0.792701	-0.521716	0.705689	1.28243	2.13013	1.11249	-4.52958	0.460715	2.16122	1	Keep	-4.52958	2.16122	ENSDARG00000037116
ttyh1	0.910782	0.947933	0.923672	1.48638	1.74517	0.176253	1.19516	2.14612	2.80247	1	Keep	0.176253	2.80247	ENSDARG00000076804
adrb3a	-1.12612	-0.0488725	-2.00548	-1.76311	-1.7019	0.216155	-0.671006	-1.62842	0.0884099	1	Keep	-2.00548	0.216155	ENSDARG00000053646
kctd12.1	0.0104131	-2.20862	-1.40603	-0.593841	-0.319568	0.378769	1.19389	0.915747	-0.0760188	1	Keep	-2.20862	1.19389	ENSDARG00000069843
dusp4	-2.63165	-2.79648	-3.57224	-1.43681	-1.12447	2.46966	2.9322	2.86676	0.362458	1	Keep	-3.57224	2.9322	ENSDARG00000044688
lmo7a	-2.45453	-2.52811	-3.74935	-1.47759	-2.03435	0.174283	-0.815864	-2.12354	-1.19228	1	Keep	-3.74935	0.174283	ENSDARG00000004930
radil	-2.86782	-3.38434	-4.96189	-3.14993	-3.08422	-1.32219	-0.489427	-0.769704	-0.967159	1	Keep	-4.96189	-0.489427	ENSDARG00000079779
pold1	-0.860436	2.43036	1.89097	1.55436	1.5177	-1.10776	2.36243	2.64315	2.41633	1	Keep	-1.10776	2.64315	ENSDARG00000027689
pde10a	4.4975	-0.560055	2.85828	-1.42321	-0.442053	0.749177	-0.111048	-0.23963	-0.243834	1	Keep	-1.42321	4.4975	ENSDARG00000003449
aak1a	6.34252	2.73707	3.18525	1.47278	-1.22945	0.373744	0.932012	1.05541	0.72508	1	Keep	-1.22945	6.34252	ENSDARG00000011855
sptb	0.408937	-2.32363	-1.86924	-1.99425	-1.99936	-0.404192	-1.04668	-1.52052	-1.48784	1	Keep	-2.32363	0.408937	ENSDARG00000030490
il13ra1	0.335136	1.16519	0.106234	0.779374	0.66031	-0.352092	-0.465111	-1.14393	-2.36703	1	Keep	-2.36703	1.16519	ENSDARG00000080020
homer1b	-0.0781479	-1.73577	-3.00003	-0.539456	-1.22945	-2.15423	-2.23512	-1.9793	-1.66308	1	Keep	-3.00003	-0.0781479	ENSDARG00000101759
zgc:158254	-1.22944	-1.6591	-2.59131	-0.716207	-1.10697	0.338511	-0.147377	-0.892375	0.0292056	1	Keep	-2.59131	0.338511	ENSDARG00000071233
atp8a2	-1.27372	-2.34919	-3.04091	-1.39602	-1.73689	0.150379	-0.37817	-0.769019	-0.505131	1	Keep	-3.04091	0.150379	ENSDARG00000077492
ptpn3	-2.01173	0.73068	0.02449	0.0315838	-0.634529	0.609571	-0.690253	-0.767701	-0.699643	1	Keep	-2.01173	0.73068	ENSDARG00000055784
zmp:0000001085	-2.01173	4.24506	3.30787	2.76442	2.48008	-0.74191	0.261429	0.278176	0.485012	1	Keep	-2.01173	4.24506	ENSDARG00000052074
b3gntl1	-1.11136	0.705121	0.242474	-0.0907819	-1.01948	-2.44273	-1.17644	-1.03918	-0.977463	1	Keep	-2.44273	0.705121	ENSDARG00000043431
uchl3	2.49012	2.60927	2.95365	2.16619	2.62006	0.38738	1.00793	1.62325	1.70703	1	Keep	0.38738	2.95365	ENSDARG00000030177
kirrela	0.246575	0.641223	1.8501	1.7583	2.58507	0.603363	0.758694	0.343476	-0.621955	1	Keep	-0.621955	2.58507	ENSDARG00000001634
slc25a24	0.394177	2.44314	2.02721	2.08461	1.65768	-1.22202	-1.00805	-1.07649	-1.26093	1	Keep	-1.26093	2.44314	ENSDARG00000008568
vstm4a	0.0399333	-0.445039	-0.547717	0.561835	1.86766	-2.57704	-2.25615	-2.21044	-1.28461	1	Keep	-2.57704	1.86766	ENSDARG00000010154
si:ch211-159i8.4	-4.49143	-2.31085	-1.51502	-0.0771858	1.5177	-6.00324	0.777561	1.60553	2.72822	1	Keep	-6.00324	2.72822	ENSDARG00000076332
mknk2a	-0.00434709	-3.40989	-2.7548	-0.824976	-1.78938	0.242407	-0.18512	-1.14334	-1.30892	1	Keep	-3.40989	0.242407	ENSDARG00000011373
foxk1	-1.43608	-2.01692	-2.65943	-1.31444	-1.56191	-0.770606	-1.62936	-2.63003	-3.22302	1	Keep	-3.22302	-0.770606	ENSDARG00000037872
ahctf1	0.630339	0.398412	0.474081	-0.376302	-0.739516	1.2215	1.62731	1.71169	2.38504	1	Keep	-0.739516	2.38504	ENSDARG00000077530
crybb3	-0.373351	-3.00095	-2.82292	-2.49731	-1.82438	1.40546	1.71167	1.95456	1.90982	1	Keep	-3.00095	1.95456	ENSDARG00000041301
wdfy4	0.0399333	5.45911	4.92912	4.47754	4.21237	-0.876436	0.941135	1.4856	1.58279	1	Keep	-0.876436	5.45911	ENSDARG00000077009
mcm6	2.84436	6.69873	7.04084	6.10908	7.62444	-0.892211	3.66937	3.3915	3.38987	1	Keep	-0.892211	7.62444	ENSDARG00000057683
slc38a7	-0.32907	3.58052	2.31332	1.45918	1.46521	0.174935	2.58501	2.07227	2.13617	1	Keep	-0.32907	3.58052	ENSDARG00000012002
leng9	2.41632	0.130041	0.746561	0.697797	-0.407057	1.86011	2.57184	2.32816	1.01414	1	Keep	-0.407057	2.57184	ENSDARG00000062374
ephb3a	-4.09291	-2.47699	-2.86379	-0.294725	0.397842	1.0368	-0.755229	-2.05301	-1.21445	1	Keep	-4.09291	1.0368	ENSDARG00000031548
ndufs2	-1.0966	-0.892323	-2.67306	-0.566649	-1.26445	-0.825692	-1.89753	-1.41977	-1.67418	1	Keep	-2.67306	-0.566649	ENSDARG00000007526
flcn	-2.17409	-0.68785	-2.35971	-0.784188	-1.26445	-0.129738	-0.427526	-0.752617	-0.72411	1	Keep	-2.35971	-0.129738	ENSDARG00000062385
nfu1	-0.579993	-1.37795	-2.25071	-0.988131	-1.22945	-0.940768	-2.16328	-1.80461	-1.01707	1	Keep	-2.25071	-0.579993	ENSDARG00000068125
srpx	-4.80139	-2.79648	-2.7548	-0.784188	-0.54704	-2.59847	-0.261484	-0.522078	-0.851538	1	Keep	-4.80139	-0.261484	ENSDARG00000010318
tagln2	2.87388	2.21311	2.43593	1.88067	0.922777	0.0800092	-0.370739	-0.397749	-0.757994	1	Keep	-0.757994	2.87388	ENSDARG00000033466
cbx8a	0.866502	-0.215007	-0.17987	-0.34911	0.0828817	-0.783795	-2.00852	-2.20764	-1.85098	1	Keep	-2.20764	0.866502	ENSDARG00000087327
TRIM38	-0.919476	-1.50574	-0.125374	-0.430687	1.20274	-2.06106	-1.03742	-0.698839	-0.0721369	1	Keep	-2.06106	1.20274	ENSDARG00000060688
pigw	0.615579	0.692342	0.692065	0.3307	0.0828817	0.279858	1.26152	1.43103	2.16105	1	Keep	0.0828817	2.16105	ENSDARG00000079244
MYO19	4.29086	0.973492	3.93457	0.534643	2.3751	3.11026	4.57868	4.55909	4.11981	1	Keep	0.534643	4.57868	ENSDARG00000073761
grwd1	2.03255	0.909594	1.20978	-0.145167	-0.249577	1.64666	0.846885	0.958053	1.25255	1	Keep	-0.249577	2.03255	ENSDARG00000004806
GFPT1	-0.151949	1.17796	2.38144	0.276315	0.292856	0.548723	1.2044	1.6036	1.13957	1	Keep	-0.151949	2.38144	ENSDARG00000086866
zgc:55558	2.07683	1.16519	1.18253	0.453066	0.0128906	1.05034	1.28621	1.23981	1.30776	1	Keep	0.0128906	2.07683	ENSDARG00000013161
exoc5	1.0141	1.22908	2.12258	0.344296	-1.01948	0.0343535	0.267242	0.0496347	0.0217576	1	Keep	-1.01948	2.12258	ENSDARG00000060323
rgl2	5.04362	3.54218	4.32967	1.28243	1.30773	-0.215882	0.0718169	-0.848837	-1.12352	1	Keep	-1.12352	5.04362	ENSDARG00000007727
znf395b	-0.830915	0.360073	1.15528	2.50609	0.485332	-4.79593	-0.349796	-0.526217	-1.31604	1	Keep	-4.79593	2.50609	ENSDARG00000024195
tshz3a	-0.388111	-2.19584	-1.48777	-0.743399	-0.827004	0.242284	-0.45979	-0.352005	-0.456656	1	Keep	-2.19584	0.242284	ENSDARG00000087394
arsh	-3.70914	-1.64632	-0.520469	-1.34163	-1.42193	-2.4852	0.591387	0.762133	1.15711	1	Keep	-3.70914	1.15711	ENSDARG00000002299
tmem260	-2.24789	0.398412	0.283346	-0.13157	-0.232079	0.509577	-0.0364984	0.166009	0.742085	1	Keep	-2.24789	0.742085	ENSDARG00000076362
mcm3	2.44584	7.00544	7.05446	5.91874	6.3471	-0.655629	3.53564	3.1102	2.08242	1	Keep	-0.655629	7.05446	ENSDARG00000024204
src	2.10635	2.78819	2.14983	1.16007	0.712803	0.749177	3.27294	4.70684	2.86016	1	Keep	0.712803	4.70684	ENSDARG00000008107
tmem5	0.217055	-2.48977	0.978168	-0.389898	0.275358	0.584453	-0.196133	-0.0180008	-0.471437	1	Keep	-2.48977	0.978168	ENSDARG00000063414
dnase2	-1.81985	4.10448	3.40324	2.87319	2.79504	-0.263029	1.21885	0.962906	0.428415	1	Keep	-1.81985	4.10448	ENSDARG00000073893
sfrp1a	-2.80878	-1.97858	0.446833	0.167546	0.642812	-3.09744	0.286633	1.65002	2.88991	1	Keep	-3.09744	2.88991	ENSDARG00000035521
srgap1	2.50488	-1.97858	2.01359	-1.21927	-1.05448	0.423403	0.434129	-0.230395	-0.736668	1	Keep	-1.97858	2.50488	ENSDARG00000007461
NFATC2	3.21337	-2.0936	1.98634	-0.471475	-0.966987	0.110048	0.235969	0.903327	-0.57597	1	Keep	-2.0936	3.21337	ENSDARG00000100927
ppih	1.63403	2.92876	2.96727	2.1118	2.49758	0.371511	1.2499	1.10559	1.39119	1	Keep	0.371511	2.96727	ENSDARG00000041530
slc35a3a	-2.18885	0.551767	-0.479597	-0.0907819	-0.70452	0.313068	1.1411	1.15164	0.299952	1	Keep	-2.18885	1.15164	ENSDARG00000013222
c7a	0.527018	0.46231	2.47681	2.28855	4.38734	-3.78114	-3.48189	-3.4071	1.19744	1	Keep	-3.78114	4.38734	ENSDARG00000042172
epb41l3a	-1.96745	-1.21181	-2.85017	-1.31444	-0.319568	-1.24381	-1.43432	-1.28567	-1.4161	1	Keep	-2.85017	-0.319568	ENSDARG00000002255
stmn4	2.22444	-0.598393	-0.329733	1.11928	2.27011	1.41412	-0.19927	-0.695285	0.80187	1	Keep	-0.695285	2.27011	ENSDARG00000030106
trim3b	-1.2442	-1.16069	-2.50957	-0.852169	-1.29945	-2.36277	-1.74978	-1.66275	-0.746464	1	Keep	-2.50957	-0.746464	ENSDARG00000005397
C5H8orf4	-0.388111	-0.879543	-1.58314	-0.362706	-0.652026	3.12209	0.294574	0.388958	-0.702246	1	Keep	-1.58314	3.12209	ENSDARG00000079497
adam28	2.6082	6.41758	4.98362	5.23893	5.10475	2.95375	3.09893	2.60594	1.29367	1	Keep	1.29367	6.41758	ENSDARG00000035514
RRP8	2.22444	0.551767	1.23702	-0.185955	-0.162088	0.882036	0.00407195	-0.277617	0.823558	1	Keep	-0.277617	2.22444	ENSDARG00000071652
fam213b	1.22075	1.65081	2.54493	3.11792	4.00239	1.39126	0.900876	1.43449	1.56241	1	Keep	0.900876	4.00239	ENSDARG00000029795
ERRFI1	-1.687	-1.86357	-3.04091	-0.485072	-0.442053	1.85973	0.9689	0.747865	-0.113169	1	Keep	-3.04091	1.85973	ENSDARG00000086098
2003-09-01	-0.0781479	-1.54408	-2.20984	-0.81138	-0.809507	1.60472	0.39524	-0.983301	-0.566961	1	Keep	-2.20984	1.60472	ENSDARG00000030656
brd2b	-2.38073	-2.51533	-2.59131	-2.86441	-0.722018	0.233014	0.850421	0.280356	-0.901891	1	Keep	-2.86441	0.850421	ENSDARG00000046087
msh4	-2.26265	2.67317	1.74111	2.37013	1.06276	-1.26691	-1.03185	-0.797116	0.343731	1	Keep	-2.26265	2.67317	ENSDARG00000075826
tmem45a	1.11742	-0.432259	0.514953	1.06489	1.04526	1.29539	2.12879	2.05272	2.30501	1	Keep	-0.432259	2.30501	ENSDARG00000070743
tbxas1	-1.90841	-1.77411	-2.91829	-0.824976	-0.984485	-0.542637	-1.76569	-1.62933	-1.91514	1	Keep	-2.91829	-0.542637	ENSDARG00000002249
tfpi2	-1.67224	-1.58242	-1.86924	-1.55917	-0.70452	-1.14962	-1.92681	-2.74996	-2.24929	1	Keep	-2.74996	-0.70452	ENSDARG00000061351
si:ch73-352p4.5	0.925542	3.1588	4.26155	3.34906	3.02251	0.253286	0.266048	0.76957	1.0274	1	Keep	0.253286	4.26155	ENSDARG00000091640
TULP3	-1.56892	-0.470598	-0.356981	-0.199551	0.205366	1.26885	1.86717	2.39865	1.38955	1	Keep	-1.56892	2.39865	ENSDARG00000063672
ptprna	-2.21837	-3.1543	-2.72755	-1.4504	-2.24433	-1.62477	-1.91712	-2.30099	-1.89013	1	Keep	-3.1543	-1.4504	ENSDARG00000058646
aspg	-2.51357	-1.27571	-2.23709	-1.51838	-1.47442	-0.734886	-1.32197	-1.32411	-0.718996	1	Keep	-2.51357	-0.718996	ENSDARG00000052942
dnajb2	2.20967	-0.483377	0.106234	0.575431	-2.05185	-0.54116	-2.40443	-2.78899	-1.75877	1	Keep	-2.78899	2.20967	ENSDARG00000058644
cnih4	1.60451	2.22589	2.42231	1.09209	1.01027	-0.441092	0.425892	0.581372	0.65062	1	Keep	-0.441092	2.42231	ENSDARG00000087759
zgc:153952	-0.31431	-0.12555	-1.01093	0.847355	0.397842	-1.56154	-1.35357	-1.74743	-2.0532	1	Keep	-2.0532	0.847355	ENSDARG00000015922
apbb1	7.50857	-1.54408	6.38689	-1.55917	-2.57679	-0.0974684	-0.86773	-1.02982	-0.693509	1	Keep	-2.57679	7.50857	ENSDARG00000076560
kif26ab	0.0694536	-1.31405	-1.32428	0.167546	1.15025	-1.23904	0.373387	1.2649	3.44604	1	Keep	-1.32428	3.44604	ENSDARG00000015016
lmna	3.31669	0.922374	2.06809	1.7447	1.30773	2.78791	1.24023	0.57122	-0.996849	1	Keep	-0.996849	3.31669	ENSDARG00000013415
TSHZ2	2.07683	0.577326	1.64574	0.956125	1.44771	0.292554	0.878226	0.964368	0.628893	1	Keep	0.292554	2.07683	ENSDARG00000079201
CABZ01032488.1	0.615579	-2.89871	-2.74118	-2.08942	-1.82438	-1.25605	-1.85612	-1.9679	-1.09861	1	Keep	-2.89871	0.615579	ENSDARG00000099154
CABZ01079825.1	2.35728	2.82653	0.814681	1.81269	1.44771	-1.0283	-1.65611	-2.10315	-1.94476	1	Keep	-2.10315	2.82653	ENSDARG00000099396
ccdc136a	-0.122428	-1.13513	-0.929188	-1.70873	-2.26183	-0.625161	-1.17644	-2.09206	-1.89147	1	Keep	-2.26183	-0.122428	ENSDARG00000075513
mb	0.512258	-1.73577	-2.78205	-0.933746	-1.99936	-0.944205	-1.98686	-1.616	-1.42338	1	Keep	-2.78205	0.512258	ENSDARG00000031952
tuba8l3	3.71521	2.16199	2.81741	2.42451	1.44771	1.13771	0.425631	0.479865	0.85583	1	Keep	0.425631	3.71521	ENSDARG00000070155
gpatch4	5.0879	2.31534	3.38961	0.90174	1.27273	1.99501	0.793864	0.561541	0.308881	1	Keep	0.308881	5.0879	ENSDARG00000091931
tuba8l2	-0.137188	-1.08402	-2.37333	-0.417091	-0.232079	-1.39591	-1.81802	-1.60854	-0.875569	1	Keep	-2.37333	-0.137188	ENSDARG00000031164
robo1	-1.6132	-1.0968	0.583073	0.575431	1.01027	-3.75577	-0.349369	0.693269	1.12509	1	Keep	-3.75577	1.12509	ENSDARG00000026784
cep162	-3.17778	-0.969	-1.54227	-0.593841	-0.197083	-1.91564	0.170912	0.02828	0.69545	1	Keep	-3.17778	0.69545	ENSDARG00000087369
pane1	-0.506192	1.66359	1.2779	1.70392	1.72768	-1.05118	1.01096	1.62967	2.05794	1	Keep	-1.05118	2.05794	ENSDARG00000024681
dolpp1	2.65248	0.858476	2.50405	-0.675418	-0.14459	0.817993	0.470124	0.329346	0.607464	1	Keep	-0.675418	2.65248	ENSDARG00000036915
C1H7orf55	2.25396	0.654003	1.564	0.534643	0.310353	0.923582	1.30473	1.20565	0.909747	1	Keep	0.310353	2.25396	ENSDARG00000019765
hace1	2.10635	-0.368361	1.70024	-0.389898	-0.862	1.66905	1.81751	1.6634	1.31944	1	Keep	-0.862	2.10635	ENSDARG00000062280
npl	1.39787	2.41758	0.583073	0.983317	0.572821	-3.28813	-0.776651	-0.483094	-0.969311	1	Keep	-3.28813	2.41758	ENSDARG00000009390
ARAP1	0.379417	1.71471	1.59125	-0.213148	-2.36681	1.323	1.28737	1.25364	1.16828	1	Keep	-2.36681	1.71471	ENSDARG00000086356
cdc42ep5	2.15063	-1.44184	1.04629	-0.281129	-0.354563	-0.0461502	-0.710554	-0.897464	-0.814066	1	Keep	-1.44184	2.15063	ENSDARG00000062390
emilin2b	2.09159	-0.751748	2.35419	0.575431	5.5422	1.02964	0.714405	0.120253	0.960713	1	Keep	-0.751748	5.5422	ENSDARG00000102178
ube2na	1.56023	1.80416	2.02721	1.16007	0.520327	-0.0377369	-0.137576	-0.118943	0.232414	1	Keep	-0.137576	2.02721	ENSDARG00000008748
leng8	-0.535712	-2.13194	-1.4469	-1.36882	-1.38693	-0.131728	-1.09325	-1.27251	-0.257213	1	Keep	-2.13194	-0.131728	ENSDARG00000076805
vkorc1l1	1.50119	2.08531	2.50405	1.06489	1.09775	0.841343	1.36325	1.20955	1.1855	1	Keep	0.841343	2.50405	ENSDARG00000043644
stard9	-2.48405	-2.51533	-2.23709	-1.65434	-0.494546	-0.983424	-1.10029	-1.08163	-0.747195	1	Keep	-2.51533	-0.494546	ENSDARG00000091548
col1a1b	-0.225749	0.922374	1.07354	2.94117	3.77492	-1.7928	4.71679	5.87519	5.45298	1	Keep	-1.7928	5.87519	ENSDARG00000035809
smyd3	-2.18885	-0.457818	-0.861069	-0.376302	-2.03435	0.288779	-0.644728	0.196912	0.137124	1	Keep	-2.18885	0.288779	ENSDARG00000058050
rbfox1l	-0.402871	0.74346	-0.588589	0.303508	0.41534	-2.39498	-1.45289	-1.60323	-1.45856	1	Keep	-2.39498	0.74346	ENSDARG00000021184
SMCHD1	-2.97114	-0.432259	-1.28341	-1.17848	-0.424555	-0.541034	-0.882993	-0.43384	0.206539	1	Keep	-2.97114	0.206539	ENSDARG00000104374
tfb2m	-0.31431	-1.42906	-2.31883	-1.32804	-1.40443	-0.603614	-1.44657	-1.42241	-0.431547	1	Keep	-2.31883	-0.31431	ENSDARG00000074756
slc6a16a	-0.624273	-3.93386	-1.43328	-1.93986	-3.22421	-1.69762	-1.59907	-2.36514	-1.43551	1	Keep	-3.93386	-0.624273	ENSDARG00000007129
mboat7	0.467978	2.97988	2.79016	1.96224	1.85016	-1.52291	0.245276	0.346854	0.266994	1	Keep	-1.52291	2.97988	ENSDARG00000033436
slc26a2	-3.26634	-0.560055	0.010866	-0.879361	-1.54441	0.842083	1.85638	1.84736	1.086	1	Keep	-3.26634	1.85638	ENSDARG00000011618
sgca	-0.092908	-1.85079	-3.04091	-1.54557	-0.45955	-1.0157	-2.51403	-1.62483	-0.55761	1	Keep	-3.04091	-0.092908	ENSDARG00000074156
fkbp2	0.70414	2.87765	2.54493	1.71751	1.5352	0.270587	1.708	1.99719	1.08649	1	Keep	0.270587	2.87765	ENSDARG00000044540
klf12b	4.46798	1.52301	3.62122	0.915336	0.730301	1.09724	1.55149	1.70497	1.70018	1	Keep	0.730301	4.46798	ENSDARG00000032197
chl1b	0.984583	0.692342	1.03266	0.425873	1.34272	-0.617001	2.2406	1.69947	1.96114	1	Keep	-0.617001	2.2406	ENSDARG00000103109
kansl3	-0.639033	-0.917882	-2.01911	-0.648226	-1.19446	-0.394496	-0.913049	-0.916756	-0.997963	1	Keep	-2.01911	-0.394496	ENSDARG00000029556
tmem62	1.30931	0.308955	1.67299	0.398681	0.695305	2.2238	1.83353	1.45314	0.445097	1	Keep	0.308955	2.2238	ENSDARG00000053890
dachd	-1.65748	-1.58242	-2.4687	-0.403494	-0.862	-0.862751	-2.4924	-2.15455	-1.57633	1	Keep	-2.4924	-0.403494	ENSDARG00000069440
ptn	0.0399333	-2.46421	-0.275238	-0.729803	-0.792009	-0.7823	-0.860641	-1.054	-0.22768	1	Keep	-2.46421	0.0399333	ENSDARG00000102340
kif2c	1.20598	4.69234	5.09261	5.06218	6.50458	0.209168	3.46896	3.72259	3.62771	1	Keep	0.209168	6.50458	ENSDARG00000076228
nit2	-0.29955	-0.445039	-1.35153	0.04518	-1.26445	-1.86951	-2.05982	-1.90795	-1.49757	1	Keep	-2.05982	0.04518	ENSDARG00000017590
KIF21B	2.40156	-0.39392	3.70296	0.276315	-0.949489	1.75146	1.96838	1.63202	1.66681	1	Keep	-0.949489	3.70296	ENSDARG00000009733
hipk2	6.5344	-0.189448	5.47408	-0.0635896	-0.827004	-0.363535	0.233681	-0.831469	-0.748177	1	Keep	-0.831469	6.5344	ENSDARG00000042518
abca12	-7.78295	-0.879543	-0.656709	-3.9521	0.782794	-0.395549	-0.586951	-1.76302	-1.45734	1	Keep	-7.78295	0.782794	ENSDARG00000074749
cdc42bpaa	2.81484	-1.05846	2.88553	0.126757	-2.10434	-0.317281	-1.14056	-1.52312	-2.14816	1	Keep	-2.14816	2.88553	ENSDARG00000104283
si:ch211-1e14.1	1.97351	-1.42906	1.34602	-0.335513	-3.04923	2.02774	2.20341	2.11938	0.724064	1	Keep	-3.04923	2.20341	ENSDARG00000063361
gtpbp6	-2.35121	-1.32683	-2.04635	-1.13769	-0.54704	-0.375628	-0.744479	-0.658207	-0.287287	1	Keep	-2.35121	-0.287287	ENSDARG00000061091
UBR1	-2.45453	-1.28849	-1.47415	-1.26005	-0.862	0.339574	-0.49212	-0.314456	0.158919	1	Keep	-2.45453	0.339574	ENSDARG00000104306
mical2a	-1.95269	-3.29488	-3.55862	-1.35523	-2.4368	-0.272273	-0.544112	-1.827	-1.84904	1	Keep	-3.55862	-0.272273	ENSDARG00000075608
VPS37B	-2.30693	-1.00734	-0.00275798	-1.00173	-0.634529	0.3653	-0.659575	-0.972332	-0.874475	1	Keep	-2.30693	0.3653	ENSDARG00000101143
si:dkey-66a8.7	-3.75342	-0.866764	-0.370605	-1.02892	0.432838	0.912446	-0.104975	0.269643	1.17645	1	Keep	-3.75342	1.17645	ENSDARG00000091465
synpo2la	0.0104131	-0.815646	-0.615837	0.629816	-0.45955	-2.60368	-1.9286	-2.05654	-0.756789	1	Keep	-2.60368	0.629816	ENSDARG00000077293
cdk6	2.56392	0.411191	4.50678	-1.65434	-0.14459	0.139357	0.438065	0.620538	0.76469	1	Keep	-1.65434	4.50678	ENSDARG00000070228
ogfod2	-0.447152	-0.802866	-2.33246	-0.580245	0.450336	-0.0707095	-0.309991	-0.5294	-0.528078	1	Keep	-2.33246	0.450336	ENSDARG00000056211
plcxd1	4.05469	2.80097	2.89915	2.68284	2.70755	2.65545	2.08755	2.22086	1.70482	1	Keep	1.70482	4.05469	ENSDARG00000088798
ufm1	2.8296	2.45592	2.66754	1.78549	1.08026	0.721306	0.081327	0.541676	0.904673	1	Keep	0.081327	2.8296	ENSDARG00000043857
ntn4	-1.2442	-0.726189	-0.166246	-2.67406	0.152873	1.96333	1.25184	0.474929	2.58811	1	Keep	-2.67406	2.58811	ENSDARG00000102066
triobpa	3.81853	4.24506	1.99997	1.22805	3.04001	1.04206	-0.457822	-0.107849	-0.00734901	1	Keep	-0.457822	4.24506	ENSDARG00000075870
ptrfa	6.99196	-1.95303	2.64029	-1.47759	1.11525	-0.154435	-0.242763	-0.55828	0.443102	1	Keep	-1.95303	6.99196	ENSDARG00000076411
ttc38	-2.51357	-1.94025	-2.1281	-0.553053	-0.512044	-1.43022	-0.998628	-1.0791	-2.12077	1	Keep	-2.51357	-0.512044	ENSDARG00000042188
zgc:110329	-2.01173	-1.40351	-0.465973	-0.933746	0.0478861	1.70363	1.22443	1.67222	1.1848	1	Keep	-2.01173	1.70363	ENSDARG00000035532
RAB31	3.051	1.71471	4.35692	1.44559	0.765296	-0.514298	0.904559	0.545589	0.916914	1	Keep	-0.514298	4.35692	ENSDARG00000020128
tnfrsf1b	1.54547	3.49106	3.5531	2.64205	2.11263	0.912299	1.34059	0.981499	1.444	1	Keep	0.912299	3.5531	ENSDARG00000070165
hhat	-1.89365	-1.19903	-0.11175	-2.04863	-0.949489	0.197348	0.975715	0.920705	1.0856	1	Keep	-2.04863	1.0856	ENSDARG00000074428
si:dkey-24p1.6	-5.83461	-0.560055	-1.54227	-0.485072	-0.739516	-0.364354	-1.29787	-1.96621	-2.36226	1	Keep	-5.83461	-0.364354	ENSDARG00000028784
rp2	0.0694536	3.5294	2.42231	1.66313	1.01027	1.93852	2.06059	2.65954	2.12585	1	Keep	0.0694536	3.5294	ENSDARG00000044339
aarsd1	-2.17409	0.832917	-0.275238	0.126757	-0.319568	-1.54504	-1.11314	-1.11136	-0.156623	1	Keep	-2.17409	0.832917	ENSDARG00000015747
stat3	2.4606	-0.227786	1.19615	-0.0635896	-0.512044	1.67959	-0.290281	-0.256821	0.0990989	1	Keep	-0.512044	2.4606	ENSDARG00000022712
hipk1a	-4.66855	-0.636732	-2.31883	-1.54557	-0.652026	-1.0379	-0.707843	-1.02226	-2.01703	1	Keep	-4.66855	-0.636732	ENSDARG00000063594
ncaph	0.394177	5.74026	5.85555	5.98672	7.67693	0.0107954	4.14341	4.24173	4.08972	1	Keep	0.0107954	7.67693	ENSDARG00000061468
slc9a7	-0.609513	2.68595	2.17708	2.58767	1.99014	-0.60907	0.285408	0.384718	-0.40567	1	Keep	-0.609513	2.68595	ENSDARG00000076754
tnfb	4.12849	5.65081	4.50678	4.23281	4.10738	0.749177	-0.599284	1.11094	2.61179	1	Keep	-0.599284	5.65081	ENSDARG00000013598
gnl3	2.66724	1.35688	1.53675	0.289912	0.135375	2.20322	1.30309	1.20673	1.7037	1	Keep	0.135375	2.66724	ENSDARG00000006219
znf362a	0.305616	1.16519	1.564	1.36401	2.3051	-0.806607	-0.837142	-0.919741	0.66318	1	Keep	-0.919741	2.3051	ENSDARG00000060900
grn2	2.13587	9.52301	6.80923	8.16211	6.78454	2.06475	3.43038	4.50439	3.47675	1	Keep	2.06475	9.52301	ENSDARG00000088641
ANKRD28	-4.91948	-5.30127	-5.58859	-5.05339	-4.74651	1.13479	-0.148609	0.103277	-0.808509	1	Keep	-5.58859	1.13479	ENSDARG00000086326
tspan9a	4.76318	-0.317243	3.25337	-0.743399	1.29023	0.102147	-0.619611	-0.449723	-0.0927331	1	Keep	-0.743399	4.76318	ENSDARG00000025299
acap3a	1.78163	-0.227786	1.42776	0.847355	0.730301	0.48697	-0.653413	-0.190454	-2.05721	1	Keep	-2.05721	1.78163	ENSDARG00000075990
zgc:110366	-1.84937	-1.99136	-2.16897	-0.0907819	-0.669524	-2.74349	-3.10434	-2.97065	-0.813678	1	Keep	-3.10434	-0.0907819	ENSDARG00000004167
chst7	-0.978517	-3.2182	-1.31066	-1.54557	-3.55666	0.371511	1.4567	1.16893	1.27149	1	Keep	-3.55666	1.4567	ENSDARG00000044341
stim1a	3.31669	3.14602	2.91277	2.30215	2.62006	1.34266	1.27686	1.24669	0.833086	1	Keep	0.833086	3.31669	ENSDARG00000060723
rnaseh2a	-1.56892	1.408	0.460457	0.493854	0.450336	-0.122813	2.89706	2.99166	2.66419	1	Keep	-1.56892	2.99166	ENSDARG00000018891
parla	-1.15564	-1.71021	-2.85017	-0.52586	-0.949489	-1.02412	-2.73651	-2.07103	-1.16355	1	Keep	-2.85017	-0.52586	ENSDARG00000039310
agmat	-3.1335	-2.55366	-2.53682	-1.51838	-1.7019	-0.660052	0.872562	1.48586	1.59106	1	Keep	-3.1335	1.59106	ENSDARG00000059700
glt8d1	2.96244	1.25464	1.99997	1.16007	1.58769	0.969754	3.45397	3.75484	4.60115	1	Keep	0.969754	4.60115	ENSDARG00000040157
irs2a	-1.95269	-3.72938	-4.34881	-1.65434	-3.60916	0.600872	-0.39906	-1.58312	-2.68109	1	Keep	-4.34881	0.600872	ENSDARG00000037099
myof	4.36466	2.4687	4.92912	4.20562	4.59732	4.00672	8.4492	8.65992	8.59198	1	Keep	2.4687	8.65992	ENSDARG00000006112
abt1	2.91816	1.66359	2.1907	0.711393	0.520327	1.0152	1.39704	1.50881	1.29284	1	Keep	0.520327	2.91816	ENSDARG00000043666
pink1	-1.48036	-2.48977	-3.10903	-1.89908	-2.27932	-0.636362	-1.59928	-1.6852	-1.48313	1	Keep	-3.10903	-0.636362	ENSDARG00000001929
fam83e	-0.934236	0.0150254	-1.24254	0.317104	-0.424555	-3.56871	-1.94744	-3.51792	-3.45632	1	Keep	-3.56871	0.317104	ENSDARG00000089489
snx13	3.15432	0.74346	4.02994	-1.31444	-0.0046072	0.764358	0.675808	0.336391	0.536656	1	Keep	-1.31444	4.02994	ENSDARG00000013828
atf3	-2.9859	-3.00095	-4.90739	-0.81138	-1.57941	1.14979	-2.42734	-0.999403	-3.42268	1	Keep	-4.90739	1.14979	ENSDARG00000007823
utp3	2.4606	0.602885	1.05991	-0.199551	-0.0571008	0.272178	-0.106077	-0.0245965	0.738786	1	Keep	-0.199551	2.4606	ENSDARG00000056720
slc44a5b	-3.01542	-3.48657	-4.71665	-3.32668	-2.54179	0.656032	-1.44789	-1.13487	1.13642	1	Keep	-4.71665	1.13642	ENSDARG00000057419
cyp3c4	-0.24051	1.72749	1.6185	0.684201	0.940275	-2.29493	-2.39725	-2.22246	-1.17716	1	Keep	-2.39725	1.72749	ENSDARG00000070021
mvp	4.4975	3.33771	2.89915	3.00915	3.45996	-0.0140152	-0.36117	-0.903777	-2.25465	1	Keep	-2.25465	4.4975	ENSDARG00000021242
f3a	2.69676	-0.0872111	-0.302486	1.02411	1.30773	1.28833	-1.9432	-1.52063	-1.19894	1	Keep	-1.9432	2.69676	ENSDARG00000099124
twistnb	2.87388	0.590105	1.46863	-0.00920475	0.0828817	0.151201	-0.856644	-1.54811	-0.749599	1	Keep	-1.54811	2.87388	ENSDARG00000024416
pleca	2.44584	-0.547275	2.80378	0.371489	0.0128906	-0.0569606	0.563129	-0.169378	0.223978	1	Keep	-0.547275	2.80378	ENSDARG00000062590
ccbl1	-2.26265	-0.521716	-1.09268	-0.471475	-0.634529	-1.30502	-0.691005	-0.622281	0.125029	1	Keep	-2.26265	0.125029	ENSDARG00000023645
eif4ebp3l	1.45691	-2.01692	-2.67306	-0.933746	-2.27932	-2.55433	-2.79226	-2.81288	-3.09313	1	Keep	-3.09313	1.45691	ENSDARG00000041607
kif13a	-3.10398	-3.12874	-3.40875	-2.08942	-1.54441	0.0705845	-0.808675	-0.890802	-0.272916	1	Keep	-3.40875	0.0705845	ENSDARG00000069594
REPIN1	0.0989739	-0.12555	-0.520469	0.385085	-0.372061	-0.940434	-2.36755	-1.25547	0.283092	1	Keep	-2.36755	0.385085	ENSDARG00000092507
ncaph2	1.0879	5.63803	6.15528	5.72839	6.64456	0.09832	4.61882	4.82091	3.99551	1	Keep	0.09832	6.64456	ENSDARG00000033757
cpe	0.910782	0.078923	-0.17987	0.04518	0.747799	1.08482	2.64052	4.50361	4.10928	1	Keep	-0.17987	4.50361	ENSDARG00000055874
rdh10a	4.4975	1.06295	1.23702	0.711393	1.72768	4.30151	4.62828	4.90175	3.98296	1	Keep	0.711393	4.90175	ENSDARG00000058730
si:dkey-24l11.3	-2.18885	-0.39392	-1.17442	-0.852169	-0.896996	-0.44933	0.119309	0.420383	0.407563	1	Keep	-2.18885	0.420383	ENSDARG00000097612
sco2	1.70783	0.296175	0.528577	0.194738	-0.582035	0.144919	-0.0170228	-0.221099	-2.27855	1	Keep	-2.27855	1.70783	ENSDARG00000045555
lrrk2	-1.96745	-1.64632	-2.00548	-1.31444	-1.33444	-0.315622	-0.571246	-0.73284	-1.37189	1	Keep	-2.00548	-0.315622	ENSDARG00000006169
mink1	0.217055	-4.16389	-0.0436299	-2.64687	-2.92674	-0.461071	-0.794459	-0.931239	0.0097723	1	Keep	-4.16389	0.217055	ENSDARG00000035360
ablim2	0.202295	-2.48977	-0.915564	-1.36882	-1.77189	-0.717142	-1.41717	-2.06961	-2.14141	1	Keep	-2.48977	0.202295	ENSDARG00000055223
zgc:172271	-0.27003	-0.598393	0.351465	0.43947	1.60519	0.677127	-0.2306	0.352955	2.57485	1	Keep	-0.598393	2.57485	ENSDARG00000013240
b4gat1	-3.78295	-4.39392	-1.36516	-3.19071	-1.92937	0.136125	-0.381937	-0.664943	0.754972	1	Keep	-4.39392	0.754972	ENSDARG00000077583
tspan3a	-0.432392	-2.19584	-2.98641	-0.974534	-1.87687	-0.0308871	-1.65514	-0.938671	-0.657308	1	Keep	-2.98641	-0.0308871	ENSDARG00000034753
pex11g	-2.35121	0.053364	0.201602	-0.294725	0.677807	-1.81612	-0.711394	0.117809	1.00691	1	Keep	-2.35121	1.00691	ENSDARG00000025559
sox9a	-3.56154	-2.63034	-0.942813	-1.35523	-2.61178	1.04346	3.35935	4.49199	4.34142	1	Keep	-3.56154	4.49199	ENSDARG00000003293
rufy3	-1.48036	-0.560055	-1.29704	-1.0969	-0.931991	-0.337515	-0.618343	-0.723195	-2.19868	1	Keep	-2.19868	-0.337515	ENSDARG00000029692
rcc1	4.14325	3.37605	3.73021	2.19338	1.5352	1.15514	0.939087	0.909097	1.43993	1	Keep	0.909097	4.14325	ENSDARG00000037158
nudcd1	-2.08553	1.16519	0.201602	0.126757	-0.214581	1.0048	1.50426	1.83481	1.74805	1	Keep	-2.08553	1.83481	ENSDARG00000036158
tlcd2	0.541778	-1.21181	0.555825	0.262719	-0.442053	-0.348082	-1.43758	-1.37527	-2.27465	1	Keep	-2.27465	0.555825	ENSDARG00000077396
mmadhc	0.0694536	-1.36517	-2.4142	-0.553053	-1.42193	-0.581236	-0.7576	-0.947623	-1.27696	1	Keep	-2.4142	0.0694536	ENSDARG00000005870
pstpip1a	-0.0633878	1.99586	0.841929	0.928932	2.3051	0.206799	-0.474725	-0.585732	-0.0311103	1	Keep	-0.585732	2.3051	ENSDARG00000060860
RNF213	-3.22206	0.679562	1.08716	2.1254	-0.634529	-0.268506	0.662255	0.923067	1.25745	1	Keep	-3.22206	2.1254	ENSDARG00000090575
stau2	-1.59844	-2.56644	-3.58586	-1.58636	-1.80688	-0.906607	-1.04735	-1.30862	-0.951517	1	Keep	-3.58586	-0.906607	ENSDARG00000026801
tspo	-0.565233	-1.45462	-2.8093	-0.566649	-0.792009	0.171242	-0.270784	0.375504	-0.549208	1	Keep	-2.8093	0.375504	ENSDARG00000026655
ppil2	-2.38073	-0.0872111	-1.40603	-0.485072	-0.354563	-0.523341	-0.596737	-0.596907	-0.509934	1	Keep	-2.38073	-0.0872111	ENSDARG00000002016
clcn3	-1.2442	-2.13194	-1.36516	-1.65434	-2.34931	-0.623262	-1.07452	-1.26962	-1.1167	1	Keep	-2.34931	-0.623262	ENSDARG00000003269
gpr18	2.81484	5.51023	4.6294	4.06965	3.82741	-0.456259	-1.18252	-1.49892	-1.61217	1	Keep	-1.61217	5.51023	ENSDARG00000062009
ndufa7	-0.29955	-1.22459	-2.11447	-0.580245	-1.28195	-1.02899	-1.8839	-1.44155	-0.396184	1	Keep	-2.11447	-0.29955	ENSDARG00000036684
flncb	-0.860436	-1.33961	-1.0518	-1.0833	-1.40443	-0.803417	-2.19315	-2.64854	-0.501144	1	Keep	-2.64854	-0.501144	ENSDARG00000018820
SLC39A14	2.66724	1.9703	2.10896	1.07849	1.64019	0.366608	1.10857	0.260006	-0.703583	1	Keep	-0.703583	2.66724	ENSDARG00000102387
gpr183b	4.06945	3.50384	2.34057	2.13899	1.37772	0.704466	3.08779	3.26337	2.79192	1	Keep	0.704466	4.06945	ENSDARG00000074302
MFAP3L	0.305616	-2.1575	0.324218	-2.00784	-1.87687	0.173072	-0.3526	-0.194096	-0.973927	1	Keep	-2.1575	0.324218	ENSDARG00000062752
FAM222A	-3.03018	-2.05526	-1.13355	-0.580245	-1.01948	-0.295312	-0.756773	-2.3663	-2.05952	1	Keep	-3.03018	-0.295312	ENSDARG00000087585
fbln1	-0.668554	-1.04568	0.501329	-1.02892	-0.14459	0.157066	-2.0504	0.283916	1.31049	1	Keep	-2.0504	1.31049	ENSDARG00000103311
usp10	2.20967	0.832917	1.04629	-0.213148	-0.249577	1.63501	0.333955	0.690435	1.46186	1	Keep	-0.249577	2.20967	ENSDARG00000103422
fgd	-0.122428	2.30257	0.542201	0.738586	1.67518	1.30194	1.22535	0.852355	1.27552	1	Keep	-0.122428	2.30257	ENSDARG00000099650
AADAT	-1.22944	-1.96581	-1.22892	-2.00784	-1.87687	-1.00081	-1.3975	-1.24184	-0.36334	1	Keep	-2.00784	-0.36334	ENSDARG00000011410
scaper	-2.08553	-1.5952	-2.23709	-1.464	-1.6669	-0.715786	-2.17616	-2.30622	-1.15092	1	Keep	-2.30622	-0.715786	ENSDARG00000023104
ube2w	-0.801395	-0.521716	-1.26979	-0.389898	-0.792009	-0.171814	-2.13268	-2.52264	-2.11657	1	Keep	-2.52264	-0.171814	ENSDARG00000044923
WNK2	2.6082	-1.87635	-1.20167	0.04518	-0.0046072	0.5936	0.495395	0.790765	1.18699	1	Keep	-1.87635	2.6082	ENSDARG00000104989
bmp1a	2.62296	1.01183	1.76836	2.32934	2.3226	-0.696321	2.23902	2.99166	3.12632	1	Keep	-0.696321	3.12632	ENSDARG00000028071
arhgef37	1.92923	-2.32363	-0.0436299	-0.974534	-0.774511	-0.206844	1.93112	2.74257	1.6163	1	Keep	-2.32363	2.74257	ENSDARG00000002463
zgc:194469	0.172775	1.31854	1.68662	1.51357	0.957772	1.81931	2.0469	2.57579	2.89537	1	Keep	0.172775	2.89537	ENSDARG00000104367
itsn1	-1.0228	-2.6559	-0.438725	-2.1846	-2.64678	1.90318	1.76835	1.46677	1.29903	1	Keep	-2.6559	1.90318	ENSDARG00000000086
clybl	-0.535712	-1.42906	-2.4142	-0.485072	-1.36944	-0.748237	0.324413	0.133514	0.0664399	1	Keep	-2.4142	0.324413	ENSDARG00000029729
pgam2	-0.816155	-2.25974	-3.4905	-1.12409	-1.6319	-1.6078	-2.49907	-2.39828	-2.21361	1	Keep	-3.4905	-0.816155	ENSDARG00000057571
hs3st3b1b	-1.36228	-3.99775	-3.05453	-2.56529	-1.59691	2.25885	1.71167	0.833091	-0.61231	1	Keep	-3.99775	2.25885	ENSDARG00000086645
CU633855.1	-3.10398	-1.77411	-5.61584	-2.63327	-2.92674	1.72438	5.12794	4.93268	4.75377	1	Keep	-5.61584	5.12794	ENSDARG00000089563
itga9	1.54547	-1.13513	2.10896	-0.63463	-0.109594	0.0689089	0.778186	1.84513	2.4604	1	Keep	-1.13513	2.4604	ENSDARG00000032435
ikbkap	-2.45453	-1.0968	-1.4469	-1.16488	-0.966987	0.482831	0.422084	0.111698	-0.954481	1	Keep	-2.45453	0.482831	ENSDARG00000094204
ndufa3	-1.50988	-1.87635	-2.89104	-1.17848	-1.80688	-0.72372	-1.5548	-1.27743	-0.126386	1	Keep	-2.89104	-0.126386	ENSDARG00000041400
si:ch211-120p12.3	1.78163	-1.73577	0.29697	-1.39602	-2.06935	-0.00260401	0.620264	-0.160611	-1.73761	1	Keep	-2.06935	1.78163	ENSDARG00000079473
BRPF1	-2.46929	-0.0233133	-1.43328	-1.28725	-0.70452	0.0542865	-0.0612653	-0.305143	-0.235219	1	Keep	-2.46929	0.0542865	ENSDARG00000103665
C25HXorf38	-2.51357	-0.445039	-0.752077	-0.471475	-0.249577	-1.23571	-0.678442	-0.515487	-0.393975	1	Keep	-2.51357	-0.249577	ENSDARG00000089227
atxn10	-2.15933	-0.0488725	-0.24799	-0.104378	-0.109594	-0.191001	-0.195536	0.272822	-0.0189178	1	Keep	-2.15933	0.272822	ENSDARG00000008439
pmp22b	2.57868	-1.18625	-1.86924	-0.253936	-1.91187	1.12458	-0.715725	-0.0345216	-0.972192	1	Keep	-1.91187	2.57868	ENSDARG00000060457
stx2a	0.172775	1.02461	0.882801	0.860952	0.502829	-1.21335	-2.25683	-1.56893	-1.35938	1	Keep	-2.25683	1.02461	ENSDARG00000004618
tekt3	-1.318	1.67637	-0.302486	1.32322	-3.50417	-0.122813	-1.12297	-1.20647	-0.825613	1	Keep	-3.50417	1.67637	ENSDARG00000045038
numa1	-1.06708	0.73068	1.53675	0.589028	1.06276	0.798766	3.85808	4.481	3.91647	1	Keep	-1.06708	4.481	ENSDARG00000102483
si:dkey-32e23.4	3.47905	4.44953	4.47953	2.50609	1.5177	-0.732891	-0.475103	-0.644467	-1.06711	1	Keep	-1.06711	4.47953	ENSDARG00000063159
rela	0.187535	-1.68466	0.133482	-2.1846	-3.20671	0.348803	-0.571234	-0.624512	-1.0908	1	Keep	-3.20671	0.348803	ENSDARG00000098696
tmtc4	-5.50988	-1.36517	-1.33791	-1.49119	-0.739516	-0.197323	-0.0711271	0.432894	0.745754	1	Keep	-5.50988	0.745754	ENSDARG00000020447
enosf1	-2.14457	2.43036	0.910049	1.32322	0.835288	-1.90038	-1.35037	-1.35119	-1.27581	1	Keep	-2.14457	2.43036	ENSDARG00000038359
mfsd12a	0.0989739	3.26103	1.23702	2.24776	0.0653839	0.693457	0.753831	0.206271	-0.385813	1	Keep	-0.385813	3.26103	ENSDARG00000061908
znf668	2.94768	2.73707	2.57217	2.92757	3.04001	0.0189996	0.514529	0.783489	0.25331	1	Keep	0.0189996	3.04001	ENSDARG00000025226
smpd5	-1.08184	-2.13194	-3.61311	-4.74068	-2.66427	-0.846389	0.269141	0.139529	0.596778	1	Keep	-4.74068	0.596778	ENSDARG00000059811
C12H17orf62	1.45691	2.20033	2.51768	1.86707	1.69268	2.70058	3.18317	3.38607	1.92661	1	Keep	1.45691	3.38607	ENSDARG00000071414
jph1a	3.30193	-2.7837	0.119858	-3.13633	-4.39656	-1.56663	-2.30366	-2.16348	-3.21781	1	Keep	-4.39656	3.30193	ENSDARG00000058603
fgd5a	0.73366	-1.37795	-0.724829	-0.24034	-0.617031	-1.17393	-1.74181	-2.66317	-2.25023	1	Keep	-2.66317	0.73366	ENSDARG00000088801
CRISPLD2	4.01041	1.93196	4.45228	-0.838573	-0.249577	1.90961	3.79364	2.62021	4.56929	1	Keep	-0.838573	4.56929	ENSDARG00000088595
INTU	-2.11505	-1.0329	-0.288862	-0.430687	-0.109594	-1.04057	-2.22692	-1.14847	-0.16594	1	Keep	-2.22692	-0.109594	ENSDARG00000077639
calcoco1a	-2.51357	-2.91149	-3.62674	-1.72232	-1.31694	-0.560982	-1.53393	-1.83455	-0.914572	1	Keep	-3.62674	-0.560982	ENSDARG00000036695
hsd20b2	0.836981	-1.99136	0.787433	-2.00784	-1.73689	-0.878114	-4.28683	-4.97625	-2.95695	1	Keep	-4.97625	0.836981	ENSDARG00000031336
agpat9	-1.05232	-0.0233133	-0.901941	-0.0363972	-0.582035	-0.8466	-1.12661	-0.635136	-2.21964	1	Keep	-2.21964	-0.0233133	ENSDARG00000016048
[truncated: 3,317 more rows]

## Sheet: d0_go_bp
slea zscore
go biological process
name	zf_6h	zf_1d	zf_2d	zf_3d	zf_5d	md_6h	md_2d	md_3d	md_6d	Term	min	max	abs min/max	mean zebrafish (1d-5d)
DNA replication initiation	1.86291	9.44841	8.74087	9.84587	10.2893	-2.22581	6.57351	6.08036	4.99777	GO:0006270	-2.22581	10.2893	10.2893	9.58111
immune system process	6.33722	8.6704	7.9205	9.32499	10.7024	6.31719	5.99984	5.98273	6.04761	GO:0002376	5.98273	10.7024	10.7024	9.15457
cell cycle	-0.483924	8.55355	8.27162	8.8306	10.3651	1.57266	7.71767	7.17581	6.47908	GO:0007049	-0.483924	10.3651	10.3651	9.00521
DNA replication	-0.455745	8.47747	7.96299	8.03769	8.47419	-2.95169	7.31464	7.27006	7.00878	GO:0006260	-2.95169	8.47747	8.47747	8.23809
DNA metabolic process	-4.7751	9.01405	6.83227	8.0356	8.8108	-2.2972	7.56874	7.49972	7.64768	GO:0006259	-4.7751	9.01405	9.01405	8.17318
chromosome condensation	-0.204986	6.75543	7.12098	8.61091	9.51547	-0.170959	6.33519	6.29573	5.49502	GO:0030261	-0.204986	9.51547	9.51547	8.0007
response to stimulus	-0.970861	8.17937	5.93655	9.02968	8.76442	1.69821	5.81166	6.15871	6.62098	GO:0050896	-0.970861	9.02968	9.02968	7.9775
immune response	4.56112	7.22142	6.81634	7.52925	9.04663	5.10199	4.57324	4.86881	5.01321	GO:0006955	4.56112	9.04663	9.04663	7.65341
cell division	-1.26975	6.55887	6.77732	7.54883	9.16597	1.07683	6.61732	6.52263	5.51045	GO:0051301	-1.26975	9.16597	9.16597	7.51275
mitotic chromosome condensation	-0.335329	6.03239	6.25127	7.67413	8.53097	-0.773909	4.88359	4.90166	4.14437	GO:0007076	-0.773909	8.53097	8.53097	7.12219
defense response	4.92739	7.3916	6.68266	6.69523	7.28194	7.52198	5.57248	5.43582	4.77924	GO:0006952	4.77924	7.52198	7.52198	7.01286
response to bacterium	6.94454	6.8813	6.17559	7.29866	7.42645	6.31748	3.81927	4.57134	4.30967	GO:0009617	3.81927	7.42645	7.42645	6.9455
response to stress	-1.80972	7.63454	5.07221	7.86704	7.20364	1.50239	5.38993	5.55433	5.56001	GO:0006950	-1.80972	7.86704	7.86704	6.94436
chromosome organization	-2.29853	5.99412	6.23592	7.00239	7.49786	-0.496867	6.17939	6.11289	5.85015	GO:0051276	-2.29853	7.49786	7.49786	6.68257
mitotic sister chromatid segregation	-0.544569	5.64499	5.8751	7.36663	7.67914	-0.0758032	3.36311	3.16161	2.89159	GO:0000070	-0.544569	7.67914	7.67914	6.64146
mitotic nuclear division	-0.758619	5.34554	5.55162	6.41648	7.43007	1.07527	5.61853	5.62556	4.59072	GO:0007067	-0.758619	7.43007	7.43007	6.18593
sister chromatid segregation	-0.615813	5.24198	5.53512	6.77616	7.0779	0.198487	3.49773	3.25549	3.02967	GO:0000819	-0.615813	7.0779	7.0779	6.15779
nuclear division	-1.43574	5.33006	5.36334	6.30784	7.39332	1.02629	5.83442	5.80341	4.61426	GO:0000280	-1.43574	7.39332	7.39332	6.09864
inflammatory response	3.55898	6.24599	5.0235	6.08375	6.69358	7.09059	4.65066	4.48312	4.00985	GO:0006954	3.55898	7.09059	7.09059	6.01171
guanine metabolic process	2.24785	6.49352	5.04197	7.6591	4.56679	2.73275	5.90203	4.67572	4.54568	GO:0046098	2.24785	7.6591	7.6591	5.94034
guanine catabolic process	2.23863	6.42365	4.98459	7.65398	4.56703	2.65925	5.81027	4.59975	4.48673	GO:0006147	2.23863	7.65398	7.65398	5.90732
chemotaxis	5.01968	4.77511	5.33173	5.40041	6.30964	4.7513	4.46642	4.7498	4.24261	GO:0006935	4.24261	6.30964	6.30964	5.45422
cholesterol catabolic process	0.632237	3.9847	5.22467	5.1621	7.08763	0.783004	4.69589	4.60106	5.88745	GO:0006707	0.632237	7.08763	7.08763	5.36477
melanin biosynthetic process	0.586301	3.98996	5.26019	5.14376	7.02443	0.797762	4.7713	4.64416	5.88862	GO:0042438	0.586301	7.02443	7.02443	5.35458
fumarate metabolic process	0.607819	4.00254	5.18048	5.12097	7.02486	0.783399	4.73583	4.62711	5.83376	GO:0006106	0.607819	7.02486	7.02486	5.33221
positive regulation of interferon-gamma production	0.616527	3.94787	5.18211	5.0736	7.02536	0.76939	4.73851	4.5811	5.74275	GO:0032729	0.616527	7.02536	7.02536	5.30724
regulation of beta-amyloid clearance	0.597684	3.92516	5.16742	5.08128	6.97847	0.790452	4.84136	4.68265	5.87835	GO:1900221	0.597684	6.97847	6.97847	5.28808
positive regulation of nitric-oxide synthase activity	0.614749	3.94425	5.16398	5.07784	6.95917	0.752977	4.69837	4.57838	5.79329	GO:0051000	0.614749	6.95917	6.95917	5.28631
innate immune response	2.61742	5.58	5.22059	4.83546	5.4978	3.00936	3.32138	3.33928	2.69022	GO:0045087	2.61742	5.58	5.58	5.28346
microtubule-based process	-0.0702539	3.84636	4.78743	5.63798	6.73868	1.16559	5.97131	5.32814	4.55498	GO:0007017	-0.0702539	6.73868	6.73868	5.25261
mitotic cell cycle	0.317112	5.06201	4.44777	5.43218	5.8541	0.467091	3.93358	3.56468	3.48532	GO:0000278	0.317112	5.8541	5.8541	5.19902
positive regulation of monooxygenase activity	0.610833	3.88286	5.05673	4.89247	6.83487	0.787764	4.77044	4.63927	5.81272	GO:0032770	0.610833	6.83487	6.83487	5.16673
leukocyte migration	5.0217	5.02507	4.64216	5.72967	5.2484	6.18541	6.47425	5.52198	5.1055	GO:0050900	4.64216	6.47425	6.47425	5.16132
complement activation	0.510108	4.28388	3.66671	5.15667	6.95093	2.44623	2.48216	2.96944	2.50295	GO:0006956	0.510108	6.95093	6.95093	5.01455
protein localization to kinetochore	1.64986	4.28181	4.50939	5.4306	5.78207	1.50399	6.20716	5.66554	5.24402	GO:0034501	1.50399	6.20716	6.20716	5.00097
complement activation, classical pathway	0.534479	4.22663	3.62978	5.09431	6.8885	2.4172	2.44764	2.92535	2.48271	GO:0006958	0.534479	6.8885	6.8885	4.9598
double-strand break repair via break-induced replication	1.01509	4.66551	4.31992	5.12522	5.35602	-0.995975	2.57994	2.51831	2.60386	GO:0000727	-0.995975	5.35602	5.35602	4.86667
DNA recombination	-2.46714	5.19225	4.55978	4.63832	4.93098	-1.76563	3.8891	3.81437	3.30029	GO:0006310	-2.46714	5.19225	5.19225	4.83033
negative regulation of cytokinesis	0.38389	4.7437	4.25926	5.23789	4.99821	-0.705465	4.08024	3.83894	3.07996	GO:0032466	-0.705465	5.23789	5.23789	4.80976
regeneration	2.74088	3.18186	5.01333	5.1524	5.695	4.49264	5.84798	5.94242	6.48085	GO:0031099	2.74088	6.48085	6.48085	4.76065
spindle organization	-0.853351	4.08929	4.08824	5.07447	5.72443	0.785095	5.16235	4.61405	3.97759	GO:0007051	-0.853351	5.72443	5.72443	4.74411
negative regulation of plasminogen activation	5.30021	4.61924	3.69581	5.19152	5.42351	3.39121	2.57191	2.08851	1.49946	GO:0010757	1.49946	5.42351	5.42351	4.73252
mitotic metaphase plate congression	0.267551	4.02049	4.37151	4.91534	5.61852	1.5984	4.00273	4.38536	3.23541	GO:0007080	0.267551	5.61852	5.61852	4.73147
cellular response to stress	-5.40286	5.42491	3.45442	5.06687	4.88572	-1.16601	4.43047	4.45666	5.00014	GO:0033554	-5.40286	5.42491	5.42491	4.70798
DNA repair	-5.73076	5.51805	3.33053	4.63695	4.93552	-1.96681	4.66209	4.67264	5.08051	GO:0006281	-5.73076	5.51805	5.73076	4.60526
humoral immune response	0.850006	3.87529	3.37113	4.69384	6.28595	1.79117	1.68147	1.85971	1.47854	GO:0006959	0.850006	6.28595	6.28595	4.55655
chromosome separation	-1.69795	3.7164	3.96639	4.87637	5.5434	-0.211255	3.78954	3.93189	3.61516	GO:0051304	-1.69795	5.5434	5.5434	4.52564
spindle checkpoint	1.77611	3.79021	3.98033	4.81903	5.49178	1.65315	5.42255	5.07719	4.70708	GO:0031577	1.65315	5.49178	5.49178	4.52034
cellular response to DNA damage stimulus	-5.82713	5.30499	3.28582	4.47634	4.73432	-1.59153	4.45887	4.49174	4.80338	GO:0006974	-5.82713	5.30499	5.82713	4.45037
meiotic chromosome segregation	-0.581308	3.80357	3.79107	4.79709	5.33146	1.44343	4.32003	4.03364	3.36033	GO:0045132	-0.581308	5.33146	5.33146	4.4308
leukocyte chemotaxis	3.78825	4.58101	4.01814	4.69619	4.31142	6.5801	6.82248	6.0546	5.13651	GO:0030595	3.78825	6.82248	6.82248	4.40169
regulation of mitotic cell cycle	0.111681	3.77925	3.88897	4.784	5.02778	1.59492	5.09996	4.82191	4.1089	GO:0007346	0.111681	5.09996	5.09996	4.37
hyaluronan biosynthetic process	3.0632	3.90355	3.32664	5.09641	5.13665	8.53016	7.59145	7.63072	6.79621	GO:0030213	3.0632	8.53016	8.53016	4.36581
oocyte maturation	0.538807	3.20212	4.03467	4.67841	5.51928	0.904101	4.04607	3.99539	3.19353	GO:0001556	0.538807	5.51928	5.51928	4.35862
negative regulation of cell division	0.532976	4.25978	3.87529	4.70684	4.53992	-0.784266	3.4325	3.30664	2.73202	GO:0051782	-0.784266	4.70684	4.70684	4.34546
double-strand break repair	-3.59878	4.75709	3.83562	4.28553	4.47516	-1.29841	3.61031	3.57215	2.95871	GO:0006302	-3.59878	4.75709	4.75709	4.33835
carbohydrate derivative biosynthetic process	2.09305	5.15933	4.71907	4.34838	3.1113	1.87558	3.31537	4.24682	3.29798	GO:1901137	1.87558	5.15933	5.15933	4.33452
metaphase plate congression	-0.117707	3.68669	3.73361	4.39606	5.51053	1.08759	2.81819	2.9347	2.16575	GO:0051310	-0.117707	5.51053	5.51053	4.33172
regulation of cell cycle process	0.884765	4.15948	4.24727	4.46451	4.44846	0.877324	4.69507	4.58158	3.87827	GO:0010564	0.877324	4.69507	4.69507	4.32993
extracellular polysaccharide biosynthetic process	3.0599	3.86292	3.31424	5.00756	5.11318	8.6551	7.67157	7.81678	6.84141	GO:0045226	3.0599	8.6551	8.6551	4.32447
organ regeneration	1.23972	3.49423	4.09995	4.46073	5.23506	0.989142	4.40528	4.13635	4.01117	GO:0031100	0.989142	5.23506	5.23506	4.32249
type B pancreatic cell differentiation	1.51872	3.58586	4.1387	4.48827	4.89598	0.791779	2.2688	2.30768	1.86703	GO:0003309	0.791779	4.89598	4.89598	4.2772
hindbrain morphogenesis	3.42683	3.68606	3.62653	4.35375	5.30548	2.87812	2.2793	2.98508	3.60794	GO:0021575	2.2793	5.30548	5.30548	4.24295
regulation of cell cycle	1.00377	3.66549	3.33304	4.88038	5.06984	2.30663	4.60076	3.97993	2.66409	GO:0051726	1.00377	5.06984	5.06984	4.23719
cell chemotaxis	3.37305	4.12174	3.78222	4.55529	4.29974	5.77695	5.75473	5.13849	4.48629	GO:0060326	3.37305	5.77695	5.77695	4.18975
positive regulation of granuloma formation	4.78718	3.98814	3.63677	4.11777	4.89715	6.17801	3.29761	2.78116	3.32732	GO:0002633	2.78116	6.17801	6.17801	4.15996
activation of immune response	0.173268	3.68546	2.86227	4.16413	5.79301	1.68628	2.16855	2.6332	2.4038	GO:0002253	0.173268	5.79301	5.79301	4.12622
collagen catabolic process	4.86979	3.96581	3.62816	4.08635	4.81962	6.0039	3.28169	2.77495	3.34016	GO:0030574	2.77495	6.0039	6.0039	4.12499
regulation of mitotic cell cycle, embryonic	0.361724	3.29287	3.75598	4.42443	4.98647	-0.201044	2.63324	2.90775	2.03964	GO:0009794	-0.201044	4.98647	4.98647	4.11494
regulation of B cell apoptotic process	1.376	3.76568	3.50316	4.31234	4.5272	1.93472	4.64154	4.53023	4.15637	GO:0002902	1.376	4.64154	4.64154	4.0271
neutrophil activation	3.82341	3.75721	2.86356	4.68291	4.65077	2.818	1.15576	1.48144	0.869685	GO:0042119	0.869685	4.68291	4.68291	3.98861
L-serine metabolic process	1.69594	3.92944	3.75969	4.1167	4.11907	-1.09231	-0.524641	0.588983	-0.300043	GO:0006563	-1.09231	4.11907	4.11907	3.98122
attachment of mitotic spindle microtubules to kinetochore	-0.201357	3.37559	3.66142	4.2749	4.6098	0.219952	2.47675	2.93738	2.35101	GO:0051315	-0.201357	4.6098	4.6098	3.98043
B cell receptor signaling pathway	0.00257383	3.04236	2.69183	4.05626	6.04794	-0.0214891	-0.64785	0.0781698	-0.0607433	GO:0050853	-0.64785	6.04794	6.04794	3.9596
kinetochore assembly	0.211323	3.39836	3.79466	4.27042	4.37274	0.833461	3.56713	3.24312	3.53448	GO:0051382	0.211323	4.37274	4.37274	3.95905
integrin-mediated signaling pathway	4.83565	2.71418	4.89375	4.20752	3.9243	3.2227	4.55671	5.89951	6.12133	GO:0007229	2.71418	6.12133	6.12133	3.93494
regulation of mast cell degranulation	3.05489	3.48472	3.683	3.76088	4.77297	1.57479	2.24147	2.10153	1.83635	GO:0043304	1.57479	4.77297	4.77297	3.92539
triglyceride mobilization	4.621	4.10018	2.46552	4.58907	4.53583	2.0799	0.892286	0.343742	0.529471	GO:0006642	0.343742	4.621	4.621	3.92265
macrophage chemotaxis	4.17516	4.35989	4.09453	3.96722	3.22001	5.52206	5.03487	4.55396	4.19514	GO:0048246	3.22001	5.52206	5.52206	3.91041
regulation of G2/M transition of mitotic cell cycle	-0.206021	2.90101	3.93673	3.95056	4.76123	0.582245	3.43452	3.57306	2.58744	GO:0010389	-0.206021	4.76123	4.76123	3.88738
recombinational repair	-2.915	4.01513	3.46831	3.88163	4.11849	-1.42995	2.95876	2.75381	2.59258	GO:0000725	-2.915	4.11849	4.11849	3.87089
double-strand break repair via homologous recombination	-2.90349	4.0183	3.44082	3.87571	4.09504	-1.40622	2.87491	2.6734	2.52226	GO:0000724	-2.90349	4.09504	4.09504	3.85747
mitotic spindle organization	-1.03682	3.59466	3.10518	4.10359	4.51482	1.35511	5.83486	5.40683	4.75338	GO:0007052	-1.03682	5.83486	5.83486	3.82956
chromosome segregation	-0.320468	3.06877	3.00936	4.36857	4.86275	-0.766572	2.99121	3.03835	2.52988	GO:0007059	-0.766572	4.86275	4.86275	3.82736
regulation of mitotic nuclear division	1.41262	3.35376	3.97644	3.77156	3.99376	0.974405	4.12932	4.25333	3.81023	GO:0007088	0.974405	4.25333	4.25333	3.77388
defense response to bacterium	3.41225	3.24485	3.39772	3.85087	4.56085	4.44628	2.58453	3.42567	2.71034	GO:0042742	2.58453	4.56085	4.56085	3.76357
anaphase-promoting complex-dependent catabolic process	-0.34755	3.17124	3.26422	4.06499	4.4902	0.118572	2.43986	2.61771	2.24098	GO:0031145	-0.34755	4.4902	4.4902	3.74766
regulation of immune system process	3.26697	4.17251	4.19527	3.07027	3.4743	3.04658	2.56707	3.13888	2.67789	GO:0002682	2.56707	4.19527	4.19527	3.72809
dTMP biosynthetic process	1.10434	3.18619	3.18583	4.05099	4.42452	-0.355849	2.334	2.18559	2.06852	GO:0006231	-0.355849	4.42452	4.42452	3.71188
hypothalamus development	-0.333159	2.62326	3.21134	4.09902	4.89729	0.696011	3.13863	3.15275	2.69658	GO:0021854	-0.333159	4.89729	4.89729	3.70773
deoxyribonucleotide biosynthetic process	0.445682	3.29636	2.74384	4.04935	4.67126	-0.297507	3.41884	3.42702	3.71967	GO:0009263	-0.297507	4.67126	4.67126	3.6902
response to lipopolysaccharide	3.60622	3.73965	2.19934	4.41328	4.26763	5.88433	2.00899	1.92932	0.958549	GO:0032496	0.958549	5.88433	5.88433	3.65498
negative regulation of peptidase activity	3.50935	2.93355	3.41558	4.3419	3.91408	1.44742	1.47762	1.17093	1.74756	GO:0010466	1.17093	4.3419	4.3419	3.65128
glial cell migration	-0.355956	2.56776	3.18233	4.06023	4.74303	0.700563	3.18296	3.19512	2.73916	GO:0008347	-0.355956	4.74303	4.74303	3.63834
peptidyl-tyrosine phosphorylation	2.47763	3.57679	3.80816	3.14416	3.97508	2.68735	3.35321	3.19962	2.87062	GO:0018108	2.47763	3.97508	3.97508	3.62605
response to molecule of bacterial origin	2.72216	3.50605	2.31682	4.18934	4.48102	5.54477	2.32126	2.40633	1.33207	GO:0002237	1.33207	5.54477	5.54477	3.62331
cell cycle checkpoint	-0.506818	3.41094	3.15588	3.977	3.94821	1.59133	4.39452	4.1463	4.3436	GO:0000075	-0.506818	4.39452	4.39452	3.62301
cleavage furrow formation	0.536209	2.80302	3.19263	3.93037	4.49357	0.774746	4.94586	4.77194	4.48453	GO:0036089	0.536209	4.94586	4.94586	3.6049
microtubule-based movement	-0.413969	2.32735	3.26507	3.80208	5.01031	0.678054	3.87106	3.55128	3.13721	GO:0007018	-0.413969	5.01031	5.01031	3.6012
mitotic DNA replication preinitiation complex assembly	0.313342	3.28832	2.84655	3.83308	4.43135	-0.526566	1.59547	1.60166	2.01952	GO:1902977	-0.526566	4.43135	4.43135	3.59983
actin polymerization or depolymerization	2.80632	3.63487	3.8839	3.40143	3.43939	1.64155	3.06437	2.53344	1.96011	GO:0008154	1.64155	3.8839	3.8839	3.5899
prostaglandin metabolic process	1.14784	3.10215	3.28066	4.41829	3.55388	7.29243	2.99951	3.63855	3.1954	GO:0006693	1.14784	7.29243	7.29243	3.58875
heart field specification	1.19814	2.52176	3.07075	3.99509	4.72013	3.09197	3.90463	4.45304	3.99629	GO:0003128	1.19814	4.72013	4.72013	3.57693
nucleotide-sugar biosynthetic process	2.53673	4.42295	3.34898	3.7604	2.76571	1.55705	1.82713	2.46367	1.96833	GO:0009226	1.55705	4.42295	4.42295	3.57451
cytokinesis	-0.0763582	1.91648	4.03376	3.82546	4.49846	0.699748	4.21705	3.86148	3.38546	GO:0000910	-0.0763582	4.49846	4.49846	3.56854
centromere complex assembly	-2.008	2.99175	3.1712	3.69601	4.31124	0.741394	4.18963	4.26081	4.4005	GO:0034508	-2.008	4.4005	4.4005	3.54255
regulation of chromatin silencing at telomere	0.321669	3.21987	2.80727	3.70914	4.3569	-0.48683	1.5095	1.51962	1.92072	GO:0031938	-0.48683	4.3569	4.3569	3.5233
pre-replicative complex assembly involved in nuclear cell cycle DNA replication	0.576615	3.39513	3.15227	3.52344	4.01949	-0.21449	2.52008	2.44394	2.63867	GO:0006267	-0.21449	4.01949	4.01949	3.52258
plasminogen activation	3.48546	2.6574	3.36738	3.8855	4.17315	1.72925	2.96766	2.53437	1.82376	GO:0031639	1.72925	4.17315	4.17315	3.52086
regulation of G1/S transition of mitotic cell cycle	0.782389	3.93354	2.9397	3.76988	3.43885	0.0652667	2.04706	2.02374	2.22867	GO:2000045	0.0652667	3.93354	3.93354	3.52049
positive regulation of G1/S transition of mitotic cell cycle	0.303513	3.17257	2.82207	3.69434	4.37216	-0.514926	1.58052	1.57403	1.99836	GO:1900087	-0.514926	4.37216	4.37216	3.51528
regulation of systemic arterial blood pressure by renin-angiotensin	0.323718	3.17191	2.80231	3.70051	4.32992	-0.493274	1.53442	1.53943	1.97119	GO:0003081	-0.493274	4.32992	4.32992	3.50116
prostaglandin biosynthetic process	1.14157	3.02158	3.21653	4.31612	3.42328	7.04175	2.90613	3.54263	3.0972	GO:0001516	1.14157	7.04175	7.04175	3.49438
negative regulation of hemopoiesis	4.72422	3.48578	2.99854	3.73697	3.75378	1.06273	0.428353	0.545027	-0.318062	GO:1903707	-0.318062	4.72422	4.72422	3.49377
positive regulation of systemic arterial blood pressure	0.337623	3.16302	2.77589	3.62172	4.32719	-0.505235	1.5777	1.57423	1.98438	GO:0003084	-0.505235	4.32719	4.32719	3.47195
positive regulation of cytokinesis	0.756782	2.90361	3.22162	3.78123	3.9727	-0.0307964	3.30873	3.22046	3.08067	GO:0032467	-0.0307964	3.9727	3.9727	3.46979
negative regulation of B cell apoptotic process	0.750274	2.90828	3.16898	3.82422	3.9298	-0.0443651	3.28239	3.19635	2.99495	GO:0002903	-0.0443651	3.9298	3.9298	3.45782
regulation of platelet aggregation	1.02263	3.03219	2.37944	3.71517	4.65114	1.36583	2.02484	2.06871	1.8134	GO:0090330	1.02263	4.65114	4.65114	3.44448
deoxyribonucleoside diphosphate metabolic process	0.953345	2.96609	2.58456	3.86427	4.33192	-0.246151	2.79019	2.75413	2.74466	GO:0009186	-0.246151	4.33192	4.33192	3.43671
tissue regeneration	2.42228	1.99339	4.15583	3.64023	3.95147	4.25826	4.5933	4.93253	4.59635	GO:0042246	1.99339	4.93253	4.93253	3.43523
response to fungus	1.82003	4.3551	3.16223	3.4102	2.80918	0.174929	1.10371	1.41144	0.356295	GO:0009620	0.174929	4.3551	4.3551	3.43418
regulation of platelet activation	1.00195	3.03376	2.36427	3.72171	4.61046	1.38276	1.99398	2.04598	1.78185	GO:0010543	1.00195	4.61046	4.61046	3.43255
antigen processing and presentation	0.316454	2.25044	1.5488	4.20921	5.71843	1.98085	0.289017	0.310839	1.40689	GO:0019882	0.289017	5.71843	5.71843	3.43172
abscission	0.739507	2.87205	3.14391	3.72106	3.90761	-0.0465569	3.22197	3.13387	2.99196	GO:0009838	-0.0465569	3.90761	3.90761	3.41116
peptidyl-tyrosine autophosphorylation	2.15001	3.44434	3.60072	2.93072	3.66649	2.53103	3.26503	3.11623	2.75152	GO:0038083	2.15001	3.66649	3.66649	3.41057
thymidine metabolic process	0.745843	2.91517	2.52424	3.47761	4.6089	-0.158027	1.61285	1.69776	2.20491	GO:0046104	-0.158027	4.6089	4.6089	3.38148
regulation of nitric-oxide synthase activity	-0.102326	2.45047	3.12845	3.21468	4.72158	0.143783	3.27101	3.06512	3.7501	GO:0050999	-0.102326	4.72158	4.72158	3.3788
macrophage activation	1.01486	2.88718	2.37372	3.54991	4.54794	0.121564	1.95434	1.92029	1.9072	GO:0042116	0.121564	4.54794	4.54794	3.33969
macrophage activation involved in immune response	0.994779	2.87968	2.3468	3.52123	4.52424	0.132623	1.95207	1.90357	1.90822	GO:0002281	0.132623	4.52424	4.52424	3.31799
positive regulation of DNA endoreduplication	-0.0831438	3.5881	2.8257	3.59646	3.23655	-0.865085	2.5905	2.36187	1.53544	GO:0032877	-0.865085	3.59646	3.59646	3.3117
cell-cell adhesion involved in mesendodermal cell migration	0.696143	3.05462	4.62522	2.45277	3.01065	-0.102091	0.608845	1.25569	1.60817	GO:0003370	-0.102091	4.62522	4.62522	3.28581
chorionic trophoblast cell differentiation	-0.0656995	3.55546	2.82367	3.54451	3.2187	-0.864216	2.57754	2.33363	1.51636	GO:0060718	-0.864216	3.55546	3.55546	3.28558
lens morphogenesis in camera-type eye	2.20101	2.6853	3.45361	4.01177	2.94115	0.832207	1.48723	2.24384	1.39413	GO:0002089	0.832207	4.01177	4.01177	3.27296
negative regulation of neutrophil differentiation	1.98996	3.45463	2.7847	3.49269	3.31052	1.04318	2.43805	2.08185	2.07626	GO:0045659	1.04318	3.49269	3.49269	3.26064
UDP-N-acetylglucosamine biosynthetic process	1.53423	3.92908	3.03541	3.25452	2.79581	1.5017	1.65985	2.06764	1.72192	GO:0006048	1.5017	3.92908	3.92908	3.2537
spindle assembly	-0.962657	2.89872	2.61566	3.54353	3.94163	0.164652	3.33593	2.94016	2.56072	GO:0051225	-0.962657	3.94163	3.94163	3.24989
mitotic cytokinesis	0.0762827	2.52091	2.90048	3.59947	3.9385	1.43573	4.07426	3.96428	3.31594	GO:0000281	0.0762827	4.07426	4.07426	3.23984
neuron remodeling	-2.06312	2.72161	2.57757	3.66576	3.93616	1.50289	2.82687	2.96768	2.73975	GO:0016322	-2.06312	3.93616	3.93616	3.22528
homologous chromosome segregation	0.449769	2.67606	2.57605	3.51606	4.09594	0.632871	2.51453	2.26759	2.25713	GO:0045143	0.449769	4.09594	4.09594	3.21603
male meiosis chromosome segregation	-2.05232	2.68631	2.5777	3.66082	3.90338	1.43099	2.77109	2.91819	2.70674	GO:0007060	-2.05232	3.90338	3.90338	3.20706
maintenance of mitotic sister chromatid cohesion	0.402496	3.06368	2.48432	3.28623	3.97315	0.796618	1.50099	1.77287	1.56547	GO:0034088	0.402496	3.97315	3.97315	3.20185
response to wounding	3.09356	3.28794	3.17886	3.03638	3.27685	3.92245	4.22317	4.14227	4.71893	GO:0009611	3.03638	4.71893	4.71893	3.19501
negative regulation of TORC1 signaling	-2.07575	2.70208	2.56751	3.65153	3.84864	1.44763	2.75405	2.8793	2.66849	GO:1904262	-2.07575	3.84864	3.84864	3.19244
female meiosis chromosome segregation	-2.0386	2.6597	2.56418	3.62225	3.90075	1.44404	2.77082	2.89129	2.68617	GO:0016321	-2.0386	3.90075	3.90075	3.18672
lens fiber cell morphogenesis	2.22431	2.61985	3.37989	3.90358	2.83116	0.841269	1.49974	2.27054	1.42168	GO:0070309	0.841269	3.90358	3.90358	3.18362
collagen fibril organization	2.72943	1.19728	2.46997	4.52083	4.44933	1.48417	4.2308	4.92671	5.36633	GO:0030199	1.19728	5.36633	5.36633	3.15935
inflammatory response to wounding	3.94891	3.2274	2.86104	3.09213	3.42948	4.33391	2.39155	2.15431	2.79049	GO:0090594	2.15431	4.33391	4.33391	3.15251
regulation of hemopoiesis	3.43408	3.58652	3.49656	2.78878	2.68453	2.60368	2.05917	2.19265	1.62853	GO:1903706	1.62853	3.58652	3.58652	3.1391
retina development in camera-type eye	0.21242	3.58035	3.21663	2.8919	2.77935	-0.322562	2.32202	1.94167	1.82966	GO:0060041	-0.322562	3.58035	3.58035	3.11706
extracellular matrix assembly	3.52263	3.42273	3.37634	3.41174	2.25735	2.77562	2.17751	2.51016	1.76507	GO:0085029	1.76507	3.52263	3.52263	3.11704
regulation of leukocyte migration	0.285272	3.19347	2.43206	3.01472	3.76231	2.4556	1.40085	2.42314	2.73152	GO:0002685	0.285272	3.76231	3.76231	3.10064
response to yeast	1.32991	3.89977	2.92217	3.16026	2.4185	0.167617	1.1338	1.40006	0.373326	GO:0001878	0.167617	3.89977	3.89977	3.10018
DNA biosynthetic process	-0.572194	3.03504	2.72957	3.07957	3.50415	-0.476637	2.45405	2.42981	2.70708	GO:0071897	-0.572194	3.50415	3.50415	3.08708
cell-substrate adherens junction assembly	0.615884	2.82597	2.66402	3.43501	3.41919	0.528804	2.34177	2.16939	1.78457	GO:0007045	0.528804	3.43501	3.43501	3.08605
cell separation after cytokinesis	-0.505127	2.60834	2.81933	3.27063	3.62465	1.2361	2.79365	2.63049	1.69291	GO:0000920	-0.505127	3.62465	3.62465	3.08074
neuron projection regeneration	1.27348	2.8056	2.73855	3.37211	3.38918	0.664039	2.68293	2.37321	4.10902	GO:0031102	0.664039	4.10902	4.10902	3.07636
alpha-tubulin acetylation	1.36409	3.38864	2.57651	3.12505	3.17783	-0.869281	-0.152493	-0.0661278	0.139806	GO:0071929	-0.869281	3.38864	3.38864	3.06701
Cdc42 protein signal transduction	0.150778	3.01088	2.82214	3.33325	3.04212	0.85801	3.03575	2.65721	2.18839	GO:0032488	0.150778	3.33325	3.33325	3.0521
comma-shaped body morphogenesis	2.0381	2.21847	3.0305	3.51829	3.43917	-0.744634	-0.989296	-0.689062	-1.79798	GO:0072049	-1.79798	3.51829	3.51829	3.05161
extracellular matrix organization	1.99482	1.38066	2.39732	3.98453	4.42884	1.8711	3.89628	4.75339	5.10293	GO:0030198	1.38066	5.10293	5.10293	3.04784
establishment of chromosome localization	-0.0494908	2.44899	2.34027	3.44032	3.95054	0.382169	1.66915	1.5076	0.502912	GO:0051303	-0.0494908	3.95054	3.95054	3.04503
positive regulation of centriole replication	0.603004	2.80093	2.61483	3.41342	3.33132	0.533958	2.34308	2.171	1.7676	GO:0046601	0.533958	3.41342	3.41342	3.04013
microtubule cytoskeleton organization	-1.55648	2.23744	2.53169	3.22854	4.08384	0.274141	4.05483	3.41536	2.84149	GO:0000226	-1.55648	4.08384	4.08384	3.02038
centriole replication	-1.52162	2.64326	2.78615	3.00817	3.64085	0.382424	2.20147	2.07803	1.9009	GO:0007099	-1.52162	3.64085	3.64085	3.01961
positive regulation of centrosome duplication	0.606797	2.77868	2.57306	3.35776	3.35031	0.540166	2.26661	2.08812	1.72553	GO:0010825	0.540166	3.35776	3.35776	3.01495
protein N-linked glycosylation	1.70201	3.70192	3.57418	2.66338	2.09614	0.34268	1.50406	1.67305	1.14051	GO:0006487	0.34268	3.70192	3.70192	3.00891
embryonic cleavage	-0.0230036	2.46923	2.73116	3.00634	3.82483	1.45532	4.28829	4.25668	3.67696	GO:0040016	-0.0230036	4.28829	4.28829	3.00789
oculomotor nerve development	0.120914	2.78565	2.22425	3.1775	3.8168	-0.456492	1.87436	1.46072	1.4172	GO:0021557	-0.456492	3.8168	3.8168	3.00105
toll-like receptor 6 signaling pathway	0.158817	2.76704	2.2126	3.15855	3.83381	-0.451828	1.84358	1.43352	1.40869	GO:0034150	-0.451828	3.83381	3.83381	2.993
heparan sulfate proteoglycan catabolic process	2.01959	2.19298	2.96971	3.41594	3.37287	-0.775251	-0.988513	-0.688147	-1.77969	GO:0030200	-1.77969	3.41594	3.41594	2.98787
regulation of retinal ganglion cell axon guidance	0.135127	2.73156	2.20467	3.15896	3.84789	-0.454078	1.85622	1.44196	1.40988	GO:0090259	-0.454078	3.84789	3.84789	2.98577
asymmetric cell division	1.27498	1.89163	2.7241	3.06648	4.25554	1.49838	3.83874	3.55396	2.85473	GO:0008356	1.27498	4.25554	4.25554	2.98444
thermosensory behavior	0.153098	2.93155	2.78033	3.25724	2.95518	0.843935	2.92329	2.59082	2.14529	GO:0040040	0.153098	3.25724	3.25724	2.98107
endocardial cell differentiation	0.707419	2.14867	3.05662	3.23469	3.44106	1.54447	2.98543	3.35487	3.45505	GO:0060956	0.707419	3.45505	3.45505	2.97026
sterol biosynthetic process	-0.00810149	2.29942	2.2668	3.13561	4.17343	-0.00879908	0.401557	0.618435	0.889008	GO:0016126	-0.00879908	4.17343	4.17343	2.96882
signaling	1.65801	2.33682	2.98273	3.42313	3.1031	0.65899	1.56959	1.44109	0.607941	GO:0023052	0.607941	3.42313	3.42313	2.96145
T cell activation involved in immune response	2.69054	2.51634	1.17952	3.50597	4.62527	2.1464	0.387405	-0.016357	0.684524	GO:0002286	-0.016357	4.62527	4.62527	2.95678
regulation of blood coagulation	0.941962	2.39063	1.78994	3.45197	4.16866	1.64487	2.73826	3.13782	3.35121	GO:0030193	0.941962	4.16866	4.16866	2.9503
detection of diacyl bacterial lipopeptide	0.131176	2.71385	2.18072	3.1	3.79908	-0.45054	1.79191	1.40151	1.3588	GO:0042496	-0.45054	3.79908	3.79908	2.94841
antigen receptor-mediated signaling pathway	-0.757034	1.89675	2.19944	2.88056	4.81529	-0.0206315	-0.248257	0.219549	-0.0561801	GO:0050851	-0.757034	4.81529	4.81529	2.94801
positive regulation of B cell activation	0.178079	2.11772	1.52532	3.00901	5.11693	-0.822669	-1.47276	-0.886184	-0.476934	GO:0050871	-1.47276	5.11693	5.11693	2.94224
T-helper 1 type immune response	0.138874	2.69034	2.18792	3.09924	3.78005	-0.447775	1.79777	1.40004	1.37141	GO:0042088	-0.447775	3.78005	3.78005	2.93939
positive regulation of interleukin-6 biosynthetic process	0.163493	2.69318	2.18572	3.0759	3.77373	-0.444791	1.79509	1.40112	1.38196	GO:0045410	-0.444791	3.77373	3.77373	2.93213
dendritic cell antigen processing and presentation	2.66588	2.48144	1.16583	3.45872	4.55898	2.16758	0.370793	-0.0200011	0.65714	GO:0002468	-0.0200011	4.55898	4.55898	2.91624
fin regeneration	2.28305	1.46822	3.51678	3.21569	3.43538	3.60722	3.96117	4.3998	4.37873	GO:0031101	1.46822	4.3998	4.3998	2.90902
cellular response to prostaglandin D stimulus	0.241837	2.16839	2.58818	3.14573	3.70124	0.367621	2.81929	3.11282	2.25492	GO:0071799	0.241837	3.70124	3.70124	2.90089
phagocytosis, engulfment	0.442717	2.25272	2.18799	2.79199	4.30906	-0.359482	-2.8358	-2.38452	-2.85864	GO:0006911	-2.85864	4.30906	4.30906	2.88544
serine family amino acid biosynthetic process	1.26258	3.08257	2.78305	3.09034	2.54088	-0.574628	-0.87689	0.332355	-0.702613	GO:0009070	-0.87689	3.09034	3.09034	2.87421
cell migration involved in sprouting angiogenesis	1.64341	2.45642	2.49886	3.60739	2.91793	0.538615	1.0614	1.74889	0.898213	GO:0002042	0.538615	3.60739	3.60739	2.87015
mitotic spindle midzone assembly	0.970226	1.96767	2.40509	3.34443	3.74342	1.15468	4.58272	4.54689	4.11674	GO:0051256	0.970226	4.58272	4.58272	2.86515
sterol metabolic process	1.08552	3.0072	2.98568	2.51732	2.90862	-0.185089	-0.225717	-0.120841	-0.368523	GO:0016125	-0.368523	3.0072	3.0072	2.85471
positive regulation of phagocytosis, engulfment	2.3104	3.04929	2.61622	2.87383	2.85171	2.12822	2.80649	2.72779	2.47848	GO:0060100	2.12822	3.04929	3.04929	2.84776
negative regulation of glial cell proliferation	-0.414097	2.40464	2.4013	3.00858	3.54743	-1.27071	1.7536	1.74995	1.45632	GO:0060253	-1.27071	3.54743	3.54743	2.84049
lipoprotein catabolic process	-0.0856515	2.17663	2.62424	2.95407	3.58904	0.546557	2.19779	2.33526	2.92696	GO:0042159	-0.0856515	3.58904	3.58904	2.836
B cell chemotaxis	2.3201	2.43262	1.23912	3.69772	3.95068	2.06049	0.968373	-0.499442	-1.33571	GO:0035754	-1.33571	3.95068	3.95068	2.83004
hematopoietic stem cell migration	2.26009	3.34725	2.61394	2.70111	2.65154	2.16299	1.80234	1.4013	0.692407	GO:0035701	0.692407	3.34725	3.34725	2.82846
meiotic chromosome condensation	-0.445369	2.39643	2.38773	3.00977	3.51587	-1.24171	1.79217	1.79565	1.47783	GO:0010032	-1.24171	3.51587	3.51587	2.82745
retinol metabolic process	3.19371	2.93589	2.6601	2.67457	3.01963	3.76956	3.16477	3.52347	3.60928	GO:0042572	2.6601	3.76956	3.76956	2.82255
negative regulation of erythrocyte differentiation	2.73682	2.75056	2.30303	3.03802	3.12077	1.56235	1.49177	1.5307	1.1022	GO:0045647	1.1022	3.12077	3.12077	2.8031
cytokinetic process	0.161713	2.3408	2.40555	2.92523	3.48534	0.636305	3.84279	3.78497	3.79918	GO:0032506	0.161713	3.84279	3.84279	2.78923
UDP-N-acetylglucosamine metabolic process	1.25801	3.13443	3.00716	2.6798	2.33317	2.43279	2.77779	3.28791	2.9373	GO:0006047	1.25801	3.28791	3.28791	2.78864
negative regulation of hydrolase activity	3.16863	2.25122	2.62579	3.31761	2.9311	1.73998	0.940833	0.88662	1.34312	GO:0051346	0.88662	3.31761	3.31761	2.78143
hypoblast development	2.33043	2.63774	2.27933	3.20137	2.87242	0.26357	1.43186	1.47374	0.530544	GO:0090008	0.26357	3.20137	3.20137	2.74771
chromatin assembly or disassembly	0.485583	2.4684	2.73647	2.82039	2.96229	0.106787	1.01676	0.966129	1.27424	GO:0006333	0.106787	2.96229	2.96229	2.74689
pathogen-associated molecular pattern dependent induction by symbiont of host innate immune response	0.575955	2.39439	2.53034	2.83597	3.2232	0.79831	1.48147	1.18704	1.3969	GO:0052033	0.575955	3.2232	3.2232	2.74597
establishment of epithelial cell apical/basal polarity	-0.107301	2.12167	2.37297	3.17511	3.30927	2.08416	2.97027	3.13941	3.62375	GO:0045198	-0.107301	3.62375	3.62375	2.74476
macrophage differentiation	2.17175	2.89264	3.19012	2.51775	2.36926	1.98755	2.90771	2.5058	2.63871	GO:0030225	1.98755	3.19012	3.19012	2.74244
reverse cholesterol transport	0.387243	1.97136	2.29866	3.46767	3.23045	0.0354464	1.65583	0.989101	2.13597	GO:0043691	0.0354464	3.46767	3.46767	2.74204
xenobiotic glucuronidation	0.835544	2.52672	2.33892	3.41988	2.67246	-0.702895	-0.126139	0.131516	-0.0389273	GO:0052697	-0.702895	3.41988	3.41988	2.7395
negative regulation of myeloid cell differentiation	2.75391	2.65423	2.25627	2.95414	3.07513	1.54036	1.52041	1.55927	1.12203	GO:0045638	1.12203	3.07513	3.07513	2.73494
posterior lateral line development	0.670524	2.47951	2.02865	3.45251	2.96695	0.850799	0.344973	0.633225	-0.187202	GO:0048916	-0.187202	3.45251	3.45251	2.7319
positive regulation of guanylate cyclase activity	-0.199218	2.37445	2.45393	2.97966	3.10414	1.82838	2.10883	2.24448	1.82885	GO:0031284	-0.199218	3.10414	3.10414	2.72804
acylglycerol catabolic process	2.12112	1.56639	3.27313	2.97622	3.08925	0.445431	1.8748	1.57931	2.69993	GO:0046464	0.445431	3.27313	3.27313	2.72625
regulation of neutrophil differentiation	1.63855	2.73251	2.41372	2.82176	2.92237	3.30363	3.82061	3.92512	3.0034	GO:0045658	1.63855	3.92512	3.92512	2.72259
angiogenesis involved in wound healing	2.93344	1.95786	3.21325	2.69172	3.02559	-0.945405	-0.032609	0.733047	0.50129	GO:0060055	-0.945405	3.21325	3.21325	2.7221
chloride ion homeostasis	0.122412	2.92139	2.15467	3.14379	2.64739	3.8049	3.11263	2.45656	2.60579	GO:0055064	0.122412	3.8049	3.8049	2.71681
activation of store-operated calcium channel activity	3.13584	3.10604	2.88483	2.35211	2.52275	0.89831	1.37555	1.06753	0.238178	GO:0032237	0.238178	3.13584	3.13584	2.71643
negative regulation of endopeptidase activity	2.27813	2.38327	2.72742	3.27632	2.46845	0.723125	0.870094	0.703291	1.14108	GO:0010951	0.703291	3.27632	3.27632	2.71386
regulation of DNA replication	0.329212	2.81868	2.55164	2.65398	2.7893	0.925514	3.01555	3.09402	3.22999	GO:0006275	0.329212	3.22999	3.22999	2.7034
cell cycle comprising mitosis without cytokinesis	0.679798	2.64007	2.37374	2.97751	2.73428	-0.0547021	2.13951	2.23594	1.95248	GO:0033301	-0.0547021	2.97751	2.97751	2.6814
wound healing	4.32488	2.4233	2.47148	2.60448	3.2256	3.61404	1.75683	1.52933	1.15416	GO:0042060	1.15416	4.32488	4.32488	2.68122
positive regulation of exit from mitosis	-1.01645	2.33239	2.51383	2.79161	3.06609	0.9825	2.76427	2.69125	1.81371	GO:0031536	-1.01645	3.06609	3.06609	2.67598
positive regulation of cell adhesion mediated by integrin	0.368088	2.02203	1.64314	2.97646	3.988	-0.311271	0.0976291	0.214151	0.202876	GO:0033630	-0.311271	3.988	3.988	2.65741
mitotic spindle assembly checkpoint	-0.882431	2.50805	2.44632	2.53303	3.12625	-0.0824243	1.52917	1.51483	1.73779	GO:0007094	-0.882431	3.12625	3.12625	2.65341
N-acetylglucosamine metabolic process	-1.18561	3.31975	2.01641	2.67853	2.58003	-1.66807	-0.111539	-0.0868019	-0.546345	GO:0006044	-1.66807	3.31975	3.31975	2.64868
de novo centriole assembly	-0.298516	2.30347	2.14291	2.89241	3.24671	-0.156272	1.40637	1.36524	1.15439	GO:0098535	-0.298516	3.24671	3.24671	2.64637
tissue development	1.10091	1.4574	3.28895	2.59508	3.22443	3.86997	3.86058	3.89372	3.13235	GO:0009888	1.10091	3.89372	3.89372	2.64146
cell-cell adhesion involved in gastrulation	0.944354	2.72142	3.3995	2.21454	2.16911	0.402814	1.10079	1.23071	1.26953	GO:0070586	0.402814	3.3995	3.3995	2.62614
maintenance of DNA methylation	1.88728	2.43334	2.8358	2.4684	2.72399	0.736781	3.05293	2.70322	2.76513	GO:0010216	0.736781	3.05293	3.05293	2.61538
superoxide anion generation	2.3425	2.68936	2.58458	2.72296	2.46278	1.39211	1.04872	1.29237	1.28653	GO:0042554	1.04872	2.72296	2.72296	2.61492
positive regulation of mast cell degranulation	0.355101	1.98238	1.62986	2.89075	3.91867	-0.306917	0.101996	0.215127	0.200215	GO:0043306	-0.306917	3.91867	3.91867	2.60541
regulation of hematopoietic progenitor cell differentiation	3.15961	2.72128	3.34178	2.43041	1.91183	0.994636	0.752232	0.821841	0.456317	GO:1901532	0.456317	3.34178	3.34178	2.60133
positive regulation of lymphocyte proliferation	0.353587	1.97336	1.62111	2.89877	3.90452	-0.318484	0.110086	0.231237	0.224923	GO:0050671	-0.318484	3.90452	3.90452	2.59944
positive regulation of alpha-beta T cell proliferation	0.3413	1.97028	1.6271	2.89848	3.89822	-0.314306	0.103079	0.21396	0.197374	GO:0046641	-0.314306	3.89822	3.89822	2.59852
regulation of cytokinesis	-0.350467	2.67987	2.20127	2.93762	2.5625	-0.0624336	2.73549	2.42759	1.59068	GO:0032465	-0.350467	2.93762	2.93762	2.59532
neutrophil activation involved in immune response	0.376098	1.94807	1.62066	2.91811	3.88568	-0.335415	0.0846621	0.198156	0.181683	GO:0002283	-0.335415	3.88568	3.88568	2.59313
pigment granule dispersal	-0.555354	3.33001	2.10957	2.73776	2.18819	0.704056	0.927357	0.98073	0.623523	GO:0051876	-0.555354	3.33001	3.33001	2.59138
positive regulation of T cell proliferation	0.357817	1.98421	1.62284	2.88612	3.86602	-0.315032	0.0920654	0.20516	0.187689	GO:0042102	-0.315032	3.86602	3.86602	2.5898
polarized epithelial cell differentiation	0.869825	1.8268	2.2191	2.83926	3.46714	1.26657	2.3292	2.24585	2.31613	GO:0030859	0.869825	3.46714	3.46714	2.58807
paraxial mesodermal cell differentiation	1.85163	2.41492	2.75946	2.45091	2.72016	0.771132	3.03847	2.68569	2.75737	GO:0048342	0.771132	3.03847	3.03847	2.58636
microglia development	0.480319	2.77985	2.3513	2.74117	2.47035	0.665558	1.65184	1.63512	1.52422	GO:0014005	0.480319	2.77985	2.77985	2.58567
hypermethylation of CpG island	1.89136	2.4086	2.77442	2.41938	2.71956	0.742936	2.98652	2.66547	2.74175	GO:0044027	0.742936	2.98652	2.98652	2.58049
cysteine biosynthetic process via cystathionine	1.71876	3.02395	2.47696	2.59541	2.20871	0.731585	-0.220809	1.07481	-0.807435	GO:0019343	-0.807435	3.02395	3.02395	2.57626
regulation of skeletal muscle cell proliferation	0.174964	2.33976	2.28325	2.65791	3.00603	0.361011	2.75649	2.65705	1.87485	GO:0014857	0.174964	3.00603	3.00603	2.57174
cysteine biosynthetic process from serine	1.95074	2.42135	2.47211	2.71089	2.66724	-0.851672	-0.753656	0.847113	-1.43117	GO:0006535	-1.43117	2.71089	2.71089	2.5679
cornea development in camera-type eye	1.88474	2.39013	2.74408	2.42271	2.6991	0.711285	2.9902	2.65029	2.73723	GO:0061303	0.711285	2.9902	2.9902	2.56401
mitotic spindle assembly	-0.970895	2.36221	1.97485	2.75676	3.14961	0.683787	3.80707	3.47919	3.09705	GO:0090307	-0.970895	3.80707	3.80707	2.56086
paraxial mesoderm formation	1.82304	2.39848	2.76193	2.40713	2.67448	0.742659	2.95402	2.62691	2.7078	GO:0048341	0.742659	2.95402	2.95402	2.5605
acute-phase response	1.83145	2.38352	2.7446	2.41797	2.69308	0.743375	3.04216	2.70659	2.81282	GO:0006953	0.743375	3.04216	3.04216	2.55979
neutrophil migration	2.324	2.91192	1.96734	2.69606	2.64024	5.07952	4.04184	4.30826	3.49032	GO:1990266	1.96734	5.07952	5.07952	2.55389
T cell activation	0.994442	2.11567	1.80211	2.42691	3.82946	0.313828	-0.981395	-0.998143	0.0224604	GO:0042110	-0.998143	3.82946	3.82946	2.54354
myeloid cell activation involved in immune response	0.845627	2.18451	1.69285	2.67069	3.59376	0.0332058	1.73435	1.58466	1.68884	GO:0002275	0.0332058	3.59376	3.59376	2.53545
regulation of arginine metabolic process	-0.563421	3.28258	2.07222	2.67458	2.10865	0.732166	0.925177	0.973691	0.622805	GO:0000821	-0.563421	3.28258	3.28258	2.53451
phagocytosis, recognition	0.753452	1.6957	1.41745	2.15633	4.86602	0.007066	-2.22549	-1.12891	-1.07682	GO:0006910	-2.22549	4.86602	4.86602	2.53387
superoxide metabolic process	2.60406	2.97988	2.98697	2.15545	2.00869	1.41555	0.0463614	0.729146	1.20808	GO:0006801	0.0463614	2.98697	2.98697	2.53275
phagocytosis	1.53867	2.56659	2.81137	2.66264	2.08142	0.779527	2.84913	2.89221	2.16522	GO:0006909	0.779527	2.89221	2.89221	2.5305
reactive oxygen species metabolic process	2.86402	3.04691	2.88295	2.1489	2.03046	2.09141	0.601093	1.31977	2.08433	GO:0072593	0.601093	3.04691	3.04691	2.5273
cysteine biosynthetic process	1.70851	2.93187	2.42785	2.55245	2.169	0.732651	-0.226045	1.05682	-0.802597	GO:0019344	-0.802597	2.93187	2.93187	2.52029
oligosaccharide-lipid intermediate biosynthetic process	0.428663	2.90948	3.03882	2.38509	1.68242	0.768401	1.27021	1.58087	1.11502	GO:0006490	0.428663	3.03882	3.03882	2.50395
lateral line development	0.876889	2.28639	1.53776	3.02893	3.12604	0.887391	-0.15148	0.325411	-0.508456	GO:0048882	-0.508456	3.12604	3.12604	2.49478
regulation of cytokine secretion	-1.80799	1.98191	1.90286	2.56661	3.51818	-0.91645	1.94229	2.146	1.74559	GO:0050707	-1.80799	3.51818	3.51818	2.49239
calcineurin-NFAT signaling cascade	1.88711	2.34605	2.69761	2.34584	2.57617	0.744844	2.97948	2.6591	2.74432	GO:0033173	0.744844	2.97948	2.97948	2.49142
cholesterol efflux	-1.74701	1.98051	2.40206	2.17187	3.39968	-0.159414	0.996969	0.166728	1.02022	GO:0033344	-1.74701	3.39968	3.39968	2.48853
leading strand elongation	-0.27476	2.44181	2.37022	2.4898	2.63574	-1.05021	1.95918	1.98035	2.0502	GO:0006272	-1.05021	2.63574	2.63574	2.48439
epidermal growth factor receptor signaling pathway	4.3708	2.65264	3.35165	1.57804	2.31948	1.73564	1.76371	1.77546	1.46807	GO:0007173	1.46807	4.3708	4.3708	2.47545
regulation of inflammatory response	1.9755	2.48318	2.99378	2.06647	2.34923	1.42317	1.28214	1.49305	0.843644	GO:0050727	0.843644	2.99378	2.99378	2.47317
toll-like receptor signaling pathway	-1.10501	1.50501	1.96514	2.52417	3.88246	0.597314	1.35265	1.69948	2.11073	GO:0002224	-1.10501	3.88246	3.88246	2.4692
galactose metabolic process	-0.305112	3.48431	2.17497	2.48486	1.72455	1.08458	1.48929	1.68801	2.05922	GO:0006012	-0.305112	3.48431	3.48431	2.46717
regulation of cysteine-type endopeptidase activity involved in apoptotic process	0.969021	2.56525	2.45056	2.89833	1.94941	0.111973	-0.252013	-0.176503	0.41077	GO:0043281	-0.252013	2.89833	2.89833	2.46589
positive regulation of mitotic nuclear division	-0.251896	2.075	2.46901	2.56767	2.74253	0.546331	3.11619	3.26335	2.75929	GO:0045840	-0.251896	3.26335	3.26335	2.46355
DNA replication, synthesis of RNA primer	-0.700638	2.53345	1.92093	2.76712	2.60755	-1.00662	2.79128	2.56393	2.90138	GO:0006269	-1.00662	2.90138	2.90138	2.45726
cellular response to ionizing radiation	0.65356	2.71422	2.27419	2.84371	1.97125	-1.22099	0.993556	1.04526	1.17751	GO:0071479	-1.22099	2.84371	2.84371	2.45084
unsaturated fatty acid biosynthetic process	2.15052	2.75574	2.21327	2.57979	2.21645	5.84309	4.92691	5.12824	4.24503	GO:0006636	2.15052	5.84309	5.84309	2.44131
glomerular filtration	1.35546	1.55372	3.47826	1.87733	2.85555	1.17821	2.75253	2.55267	2.4976	GO:0003094	1.17821	3.47826	3.47826	2.44122
hepatocyte differentiation	0.108843	2.66536	2.06616	2.66773	2.35229	-0.653082	2.13098	1.74823	0.592414	GO:0070365	-0.653082	2.66773	2.66773	2.43788
chaperone-mediated protein folding	-0.282694	1.71945	2.30617	3.2155	2.47034	-1.2628	1.57658	1.85602	2.38008	GO:0061077	-1.2628	3.2155	3.2155	2.42786
adaptive immune response	1.21541	1.99798	1.82964	2.82871	3.04367	0.65575	0.636288	0.531579	0.432002	GO:0002250	0.432002	3.04367	3.04367	2.425
L-serine biosynthetic process	0.704527	2.47546	2.32829	2.40606	2.4382	-0.592424	-0.67204	-0.123195	0.01415	GO:0006564	-0.67204	2.47546	2.47546	2.412
negative regulation of transcription from RNA polymerase II promoter in response to oxidative stress	1.33437	2.60223	2.1164	2.40261	2.43973	0.23494	0.6733	0.993249	0.401475	GO:0061417	0.23494	2.60223	2.60223	2.39024
glycine receptor clustering	0.37167	2.10933	2.2343	2.72108	2.46361	0.359542	3.20115	2.74936	2.61889	GO:0072579	0.359542	3.20115	3.20115	2.38208
leukotriene metabolic process	1.49471	2.89564	2.01354	2.56379	2.03779	2.26358	1.50882	1.68546	1.38	GO:0006691	1.38	2.89564	2.89564	2.37769
developmental growth	1.5761	1.08185	3.06184	2.58752	2.72194	2.88512	3.32967	3.57356	3.51419	GO:0048589	1.08185	3.57356	3.57356	2.36329
DNA-dependent DNA replication	-1.65026	2.73857	1.87491	2.39451	2.40844	-0.506785	2.83326	3.21694	3.47841	GO:0006261	-1.65026	3.47841	3.47841	2.3541
regulation of neuron death	0.158714	1.63305	2.33207	2.27984	3.17061	-0.253831	1.07273	0.97817	2.15888	GO:1901214	-0.253831	3.17061	3.17061	2.35389
leukotriene biosynthetic process	1.5549	2.86776	1.98764	2.5267	1.96937	2.26261	1.4861	1.66884	1.35459	GO:0019370	1.35459	2.86776	2.86776	2.33787
N-acetylglucosamine catabolic process	0.204169	2.74126	1.66575	2.48957	2.42236	-1.45832	-0.36378	-0.236309	-0.568705	GO:0006046	-1.45832	2.74126	2.74126	2.32973
response to arsenic-containing substance	5.31025	2.61871	1.56108	3.09797	2.0072	3.93121	0.77854	1.20055	0.407893	GO:0046685	0.407893	5.31025	5.31025	2.32124
protein glycosylation	1.05739	2.49595	3.33386	1.73102	1.67616	0.973611	2.16012	2.63804	2.0555	GO:0006486	0.973611	3.33386	3.33386	2.30925
cholesterol homeostasis	0.53596	1.39736	1.67609	3.04384	3.10883	0.424553	3.31828	2.83804	4.76099	GO:0042632	0.424553	4.76099	4.76099	2.30653
positive regulation of T cell activation	0.758843	1.64327	1.35986	2.67436	3.54605	0.0951972	0.423124	0.394524	0.297022	GO:0050870	0.0951972	3.54605	3.54605	2.30588
regulation of podosome assembly	1.74531	2.31626	1.85103	2.23283	2.80623	2.67171	4.55872	4.77402	3.65795	GO:0071801	1.74531	4.77402	4.77402	2.30158
release of cytochrome c from mitochondria	0.207937	1.73883	1.99463	3.29364	2.17919	1.01198	-0.136065	-0.0297789	-0.0158583	GO:0001836	-0.136065	3.29364	3.29364	2.30157
negative regulation of G1/S transition of mitotic cell cycle	-0.0271392	2.73554	2.00018	2.38664	2.07038	-0.582487	1.55146	1.21089	0.770962	GO:2000134	-0.582487	2.73554	2.73554	2.29819
negative regulation of B cell proliferation	1.26032	2.47933	1.81437	2.3636	2.53482	2.80015	3.26731	3.18829	2.77258	GO:0030889	1.26032	3.26731	3.26731	2.29803
postreplication repair	-1.14533	2.4617	1.73075	2.41495	2.57422	-0.732213	1.55421	1.97906	2.52529	GO:0006301	-1.14533	2.57422	2.57422	2.2954
lymphocyte chemotaxis	0.871167	1.91257	0.740151	3.13692	3.37188	6.21504	5.70774	4.60862	3.42296	GO:0048247	0.740151	6.21504	6.21504	2.29038
response to endoplasmic reticulum stress	0.300778	2.41471	2.63244	2.2356	1.86447	1.20759	2.68292	2.50225	1.69998	GO:0034976	0.300778	2.68292	2.68292	2.28681
aminergic neurotransmitter loading into synaptic vesicle	1.20869	2.47061	1.80587	2.34843	2.49627	2.78099	3.26033	3.19646	2.78812	GO:0015842	1.20869	3.26033	3.26033	2.2803
regulation of B cell receptor signaling pathway	1.23518	2.47388	1.80577	2.3319	2.50076	2.78234	3.26592	3.17503	2.78282	GO:0050855	1.23518	3.26592	3.26592	2.27808
high-density lipoprotein particle assembly	0.545959	1.36978	1.65482	3.00237	3.08093	0.449108	3.3846	2.88462	4.81288	GO:0034380	0.449108	4.81288	4.81288	2.27697
replication fork processing	-1.73421	1.97967	1.81403	2.63416	2.66616	-0.80556	2.2053	2.33281	1.88701	GO:0031297	-1.73421	2.66616	2.66616	2.2735
platelet degranulation	1.25761	2.47447	1.79334	2.31735	2.49525	2.7479	3.22959	3.1744	2.77596	GO:0002576	1.25761	3.22959	3.22959	2.2701
presynaptic membrane assembly	1.2245	2.46682	1.81117	2.34655	2.44746	2.72794	3.28372	3.20202	2.78105	GO:0097105	1.2245	3.28372	3.28372	2.268
negative regulation of mast cell proliferation	1.23454	2.47734	1.7946	2.32866	2.47057	2.75737	3.28768	3.21926	2.82213	GO:0070667	1.23454	3.28768	3.28768	2.26779
leukocyte differentiation	1.87905	2.45225	2.52169	1.91074	2.18481	1.21863	0.854468	0.675607	0.965993	GO:0002521	0.675607	2.52169	2.52169	2.26737
postsynaptic membrane assembly	1.24166	2.44828	1.8179	2.31364	2.48721	2.75356	3.27841	3.21799	2.82513	GO:0097104	1.24166	3.27841	3.27841	2.26676
regulation of NIK/NF-kappaB signaling	3.62954	2.70966	2.02549	2.45136	1.86179	2.65203	-0.21561	0.14444	0.313425	GO:1901222	-0.21561	3.62954	3.62954	2.26207
Fc receptor mediated stimulatory signaling pathway	1.22456	2.44455	1.8083	2.3265	2.46542	2.78192	3.33386	3.25273	2.82551	GO:0002431	1.22456	3.33386	3.33386	2.26119
positive regulation of cell proliferation in bone marrow	1.25435	2.44948	1.81163	2.32517	2.45706	2.77479	3.27159	3.20387	2.78763	GO:0071864	1.25435	3.27159	3.27159	2.26083
positive regulation of dendritic cell apoptotic process	1.24123	2.46183	1.79649	2.32308	2.46015	2.79195	3.26923	3.18756	2.74532	GO:2000670	1.24123	3.26923	3.26923	2.26039
tolerance induction to self antigen	1.25406	2.45945	1.80131	2.32357	2.44415	2.78708	3.31089	3.22263	2.80932	GO:0002513	1.25406	3.31089	3.31089	2.25712
intein-mediated protein splicing	2.12377	0.968926	2.94358	2.91424	2.19033	0.301116	1.97636	1.47952	1.41476	GO:0016539	0.301116	2.94358	2.94358	2.25427
negative regulation of protein processing	3.09777	2.15125	1.2915	3.00397	2.56594	2.77415	2.37483	1.98563	0.174045	GO:0010955	0.174045	3.09777	3.09777	2.25316
glomerular visceral epithelial cell differentiation	1.17338	1.6986	2.7751	1.88247	2.65497	-2.33092	1.784	2.78502	2.936	GO:0072112	-2.33092	2.936	2.936	2.25279
locomotion	4.06068	0.902511	3.64792	1.77432	2.68283	3.0699	2.75854	2.39227	2.64446	GO:0040011	0.902511	4.06068	4.06068	2.2519
cytokine-mediated signaling pathway	1.79946	1.48746	0.530419	2.89782	4.08837	3.82548	2.50384	3.50226	3.60833	GO:0019221	0.530419	4.08837	4.08837	2.25102
dendritic cell differentiation	2.02085	2.12266	1.60014	2.53832	2.72428	3.26831	3.20939	2.8322	2.49943	GO:0097028	1.60014	3.26831	3.26831	2.24635
translesion synthesis	-1.23771	2.15337	1.78027	2.34135	2.70592	-0.222939	2.21962	2.24249	2.72055	GO:0019985	-1.23771	2.72055	2.72055	2.24523
antibacterial humoral response	-0.0718298	1.41792	1.59648	2.4967	3.46054	0.776482	0.316636	0.741869	1.35906	GO:0019731	-0.0718298	3.46054	3.46054	2.24291
ectoderm development	0.212296	1.86316	2.96853	1.71109	2.41208	0.399464	0.618954	0.825731	1.79102	GO:0007398	0.212296	2.96853	2.96853	2.23872
positive regulation of cholesterol esterification	0.543373	1.35402	1.6283	2.95591	3.01145	0.440847	3.33003	2.82736	4.72793	GO:0010873	0.440847	4.72793	4.72793	2.23742
very-low-density lipoprotein particle remodeling	0.5462	1.32508	1.63231	2.9224	3.05875	0.419132	3.33223	2.85585	4.80571	GO:0034372	0.419132	4.80571	4.80571	2.23463
protein folding	0.53613	2.7109	1.93542	2.85913	1.33344	-0.758209	0.954036	1.40669	1.75522	GO:0006457	-0.758209	2.85913	2.85913	2.20972
G1/S transition of mitotic cell cycle	1.14735	1.94737	2.2883	2.23023	2.36602	1.62033	2.12659	1.90858	1.05962	GO:0000082	1.05962	2.36602	2.36602	2.20798
DNA synthesis involved in DNA repair	-1.22202	2.12138	1.75643	2.28393	2.64696	-0.234875	2.18075	2.22336	2.72413	GO:0000731	-1.22202	2.72413	2.72413	2.20218
cell redox homeostasis	1.49555	3.06098	1.90218	2.2146	1.60673	1.28771	1.16589	2.1637	2.29177	GO:0045454	1.16589	3.06098	3.06098	2.19612
N-acetylneuraminate catabolic process	0.596362	2.8813	1.46836	2.30574	2.11585	-2.80309	-0.618505	-0.386249	-0.834623	GO:0019262	-2.80309	2.8813	2.8813	2.19281
response to exogenous dsRNA	3.84331	2.1456	1.78466	2.67875	2.11406	3.68738	1.10445	1.58446	1.2146	GO:0043330	1.10445	3.84331	3.84331	2.18077
regulation of phagocytosis	1.30368	1.80031	1.51825	2.22538	3.16965	2.87296	3.97757	3.71661	3.14046	GO:0050764	1.30368	3.97757	3.97757	2.1784
negative regulation of hematopoietic progenitor cell differentiation	3.90593	2.21102	1.95051	2.2781	2.26551	-0.0717108	-0.922556	-0.789687	-1.58042	GO:1901533	-1.58042	3.90593	3.90593	2.17629
regulation of cell differentiation	3.4857	2.13638	1.66963	2.36854	2.52131	3.36143	1.90973	1.70031	0.578683	GO:0045595	0.578683	3.4857	3.4857	2.17396
response to dsRNA	3.92445	2.12858	1.77389	2.66644	2.11007	3.71683	1.10089	1.59037	1.21873	GO:0043331	1.10089	3.92445	3.92445	2.16974
meiotic cell cycle	-0.977881	2.12823	1.75898	1.9229	2.84459	0.613121	1.72188	1.95461	2.08557	GO:0051321	-0.977881	2.84459	2.84459	2.16368
regulation of DNA methylation	0.307304	2.07346	1.80017	2.19788	2.57216	0.602338	1.40749	1.43821	0.671105	GO:0044030	0.307304	2.57216	2.57216	2.16092
centrosome organization	-1.82815	1.95456	1.92768	2.1445	2.58958	-0.337508	2.26774	2.06779	1.80748	GO:0051297	-1.82815	2.58958	2.58958	2.15408
hyaluronan metabolic process	2.64847	1.37803	1.52302	2.49874	3.18909	5.20618	5.76414	5.49499	5.46216	GO:0030212	1.37803	5.76414	5.76414	2.14722
protein homotetramerization	1.47021	2.27305	1.44623	2.26883	2.54782	-0.433619	0.698814	0.57194	0.507606	GO:0051289	-0.433619	2.54782	2.54782	2.13398
pancreas field specification	1.86856	1.76845	2.01478	2.32688	2.41573	2.65079	2.00336	2.2891	2.85164	GO:0061131	1.76845	2.85164	2.85164	2.13146
regulation of chemotaxis	0.750538	2.5969	2.3481	1.60018	1.96285	1.44588	1.28377	1.02142	0.457403	GO:0050920	0.457403	2.5969	2.5969	2.12701
regulation of leukocyte chemotaxis	0.948575	2.61836	2.49523	1.6317	1.75035	1.88958	1.61003	1.38327	1.1953	GO:0002688	0.948575	2.61836	2.61836	2.12391
B cell activation	1.24288	2.27051	1.38897	2.24943	2.57734	0.914411	1.54979	1.42397	1.06786	GO:0042113	0.914411	2.57734	2.57734	2.12156
hematopoietic stem cell migration to bone marrow	2.49299	2.80993	2.16168	2.14393	1.37044	1.3722	0.935448	1.17606	1.60392	GO:0097241	0.935448	2.80993	2.80993	2.12149
cell cycle phase transition	-0.0901828	2.05864	2.2148	1.84624	2.36195	0.924793	1.1016	0.927177	0.662612	GO:0044770	-0.0901828	2.36195	2.36195	2.12041
regulation of myeloid cell differentiation	2.25035	2.69311	2.01405	1.87513	1.89338	2.77897	2.56386	2.76502	2.33205	GO:0045637	1.87513	2.77897	2.77897	2.11892
respiratory burst	2.81214	2.54672	1.82288	1.84976	2.23784	0.512397	0.152674	0.264729	0.0318842	GO:0045730	0.0318842	2.81214	2.81214	2.1143
adrenal gland development	2.15737	1.66166	2.87839	2.2614	1.65018	-0.72411	0.99707	1.77026	1.05021	GO:0030325	-0.72411	2.87839	2.87839	2.11291
regulation of cell motility	2.71394	0.812211	2.47358	1.94422	3.22106	0.0277073	1.33614	1.83463	2.08684	GO:2000145	0.0277073	3.22106	3.22106	2.11277
hypochlorous acid biosynthetic process	2.09857	2.87398	1.9478	1.65706	1.97164	1.2563	1.36646	1.61615	1.29135	GO:0002149	1.2563	2.87398	2.87398	2.11262
retinal metabolic process	1.13614	2.73224	2.01113	1.86135	1.82951	0.374046	0.376826	0.711963	0.818137	GO:0042574	0.374046	2.73224	2.73224	2.10856
regulation of cell migration involved in sprouting angiogenesis	0.930019	1.78272	2.02729	2.08713	2.50126	-0.219715	-0.552554	-0.0497168	-0.0427894	GO:0090049	-0.552554	2.50126	2.50126	2.0996
regulation of cell migration	2.50068	0.792294	2.38483	1.93462	3.26545	-0.264956	1.03465	1.65172	2.0266	GO:0030334	-0.264956	3.26545	3.26545	2.0943
cholesterol transport	-1.27499	1.64529	2.09107	1.93081	2.69627	-0.320549	1.2889	0.608619	1.09669	GO:0030301	-1.27499	2.69627	2.69627	2.09086
cell migration	4.17821	0.74089	3.43653	1.5644	2.59	3.25756	3.0477	2.66067	2.85385	GO:0016477	0.74089	4.17821	4.17821	2.08296
regulation of T cell proliferation	0.505102	1.55612	1.41449	2.33313	3.01558	0.370913	0.534639	0.336982	0.43556	GO:0042129	0.336982	3.01558	3.01558	2.07983
cell motility	3.89886	0.610156	3.52551	1.65254	2.52982	3.18431	3.08842	2.65566	2.91138	GO:0048870	0.610156	3.89886	3.89886	2.07951
mitotic cell cycle phase transition	-0.185851	1.95787	2.1381	1.85244	2.36186	1.02387	0.928858	0.748912	0.624883	GO:0044772	-0.185851	2.36186	2.36186	2.07757
regulation of myeloid leukocyte differentiation	1.07126	2.08329	1.55957	2.3386	2.2885	1.2081	2.72701	2.73463	2.60479	GO:0002761	1.07126	2.73463	2.73463	2.06749
meiotic DNA recombinase assembly	1.46921	1.93399	1.82136	2.01555	2.49106	-0.85385	-0.410371	-0.427299	-0.631651	GO:0000707	-0.85385	2.49106	2.49106	2.06549
phosphorelay signal transduction system	-0.763136	2.52125	1.70055	2.15365	1.87732	-1.14189	1.58356	1.14692	0.22902	GO:0000160	-1.14189	2.52125	2.52125	2.06319
zinc II ion transport	0.776967	2.77496	2.14353	1.73862	1.53171	1.07287	1.67969	1.41165	-0.153177	GO:0006829	-0.153177	2.77496	2.77496	2.0472
regulation of hydrogen peroxide metabolic process	2.12891	2.80118	1.90779	1.59909	1.8716	1.2479	1.36643	1.62768	1.3093	GO:0010310	1.2479	2.80118	2.80118	2.04491
regulation of macrophage differentiation	1.11474	1.74702	1.59305	2.30966	2.52824	0.127093	1.38104	1.24037	1.19502	GO:0045649	0.127093	2.52824	2.52824	2.04449
protein tetramerization	0.733096	2.32376	1.37624	2.14365	2.33358	-0.604652	0.7599	0.423653	0.360047	GO:0051262	-0.604652	2.33358	2.33358	2.04431
regulation of mitotic spindle organization	-0.06081	1.46202	1.73596	2.14976	2.82885	0.0761428	1.16197	1.71309	1.01022	GO:0060236	-0.06081	2.82885	2.82885	2.04415
regulation of locomotion	2.56027	0.698625	2.30255	1.90817	3.17974	-0.113574	1.20744	1.71517	2.01922	GO:0040012	-0.113574	3.17974	3.17974	2.02227
positive regulation of cell differentiation	2.36058	1.79752	1.88304	2.65441	1.73876	4.36545	3.35827	3.27014	2.09783	GO:0045597	1.73876	4.36545	4.36545	2.01843
cysteine metabolic process	1.48548	2.57083	1.86996	1.957	1.63253	0.913603	-0.372041	1.0909	-0.551891	GO:0006534	-0.551891	2.57083	2.57083	2.00758
positive regulation of mitotic cell cycle	-0.54004	1.31186	2.05106	2.17755	2.48481	0.109775	2.65419	2.21966	1.9806	GO:0045931	-0.54004	2.65419	2.65419	2.00632
negative regulation of transcription involved in G1/S transition of mitotic cell cycle	-0.762584	2.44209	1.64666	2.08699	1.81137	-1.15141	1.55396	1.11976	0.226876	GO:0071930	-1.15141	2.44209	2.44209	1.99678
basement membrane disassembly	-0.665476	1.89075	1.4439	2.39487	2.25217	0.474452	0.0726501	0.532364	1.03851	GO:0034769	-0.665476	2.39487	2.39487	1.99542
regulation of B cell differentiation	-0.244107	1.48558	0.956985	2.31083	3.20263	-0.947363	-0.378517	-0.36652	0.0765561	GO:0045577	-0.947363	3.20263	3.20263	1.98901
regulation of catalytic activity	2.62147	1.79842	1.72325	2.36569	2.06266	0.916095	0.407502	0.330385	0.756192	GO:0050790	0.330385	2.62147	2.62147	1.9875
positive regulation of cell migration involved in sprouting angiogenesis	0.0757921	1.64635	1.27996	2.04132	2.97277	0.404616	0.172984	0.624364	0.333782	GO:0090050	0.0757921	2.97277	2.97277	1.9851
inhibition of cysteine-type endopeptidase activity involved in apoptotic process	1.04724	1.58187	1.7141	2.53039	2.10547	0.751857	1.37778	1.54861	1.55238	GO:1990001	0.751857	2.53039	2.53039	1.98296
activation of adenylate cyclase activity	1.84931	1.93002	2.88981	1.70723	1.40236	0.729068	1.30416	1.17643	0.367624	GO:0007190	0.367624	2.88981	2.88981	1.98235
neuroendocrine cell differentiation	-0.771939	2.42515	1.64245	2.07668	1.78411	-1.11803	1.52246	1.09322	0.206298	GO:0061101	-1.11803	2.42515	2.42515	1.9821
regulation of synaptic transmission, glycinergic	-0.662103	1.87532	1.44622	2.35452	2.24943	0.471632	0.0897594	0.546029	1.05385	GO:0060092	-0.662103	2.35452	2.35452	1.98137
MyD88-dependent toll-like receptor signaling pathway	-1.12725	1.63308	1.56778	1.92353	2.79697	0.133117	1.62017	1.59093	1.34507	GO:0002755	-1.12725	2.79697	2.79697	1.98034
osteoclast development	1.29881	2.42325	2.37766	1.55593	1.55866	1.32943	2.31267	2.64035	2.146	GO:0036035	1.29881	2.64035	2.64035	1.97887
positive regulation of B cell differentiation	-0.234587	1.46557	0.952556	2.2815	3.2158	-0.934967	-0.368662	-0.350454	0.0856614	GO:0045579	-0.934967	3.2158	3.2158	1.97886
regulation of centriole replication	-1.94534	1.88208	1.4233	2.00481	2.58877	0.151689	1.07062	0.899024	0.913948	GO:0046599	-1.94534	2.58877	2.58877	1.97474
phospholipid efflux	-1.91318	1.45046	1.84953	1.46262	3.13457	0.0876404	2.02302	1.31528	2.62772	GO:0033700	-1.91318	3.13457	3.13457	1.9743
regulation of neutrophil chemotaxis	0.0499708	1.84795	1.33715	2.20172	2.50068	2.14549	1.33477	2.85002	2.97277	GO:0090022	0.0499708	2.97277	2.97277	1.97187
axial mesoderm development	2.0527	1.34973	1.98235	2.1285	2.42688	2.82211	2.84276	2.59118	3.16103	GO:0048318	1.34973	3.16103	3.16103	1.97187
negative regulation of catalytic activity	3.08386	1.46131	1.80547	2.4334	2.18354	0.991677	0.246268	0.233873	0.699349	GO:0043086	0.233873	3.08386	3.08386	1.97093
DNA catabolic process	-0.128364	2.52488	1.94563	1.55586	1.82312	1.02545	1.05553	1.37443	1.10605	GO:0006308	-0.128364	2.52488	2.52488	1.96237
glucose 6-phosphate metabolic process	0.677088	2.47525	1.9825	1.90021	1.47385	0.41032	0.777867	1.24946	1.13726	GO:0051156	0.41032	2.47525	2.47525	1.95795
definitive hemopoiesis	1.93445	2.37684	2.58408	1.47308	1.39244	2.25128	2.42898	2.05454	1.65507	GO:0060216	1.39244	2.58408	2.58408	1.95661
blood vessel endothelial cell migration	2.4899	1.40801	2.18512	2.26826	1.96406	0.244207	1.43986	2.13812	1.24321	GO:0043534	0.244207	2.4899	2.4899	1.95636
glycosaminoglycan biosynthetic process	2.33893	1.27827	3.18476	2.11987	1.2085	3.48401	4.4396	4.95797	4.86719	GO:0006024	1.2085	4.95797	4.95797	1.94785
pentose-phosphate shunt	0.938017	2.38718	1.92075	1.92821	1.5334	0.782812	0.768285	1.30199	1.08929	GO:0006098	0.768285	2.38718	2.38718	1.94238
negative regulation of inflammatory response	1.20852	2.2897	1.90206	2.02001	1.55771	0.544639	1.67651	2.11179	2.19395	GO:0050728	0.544639	2.2897	2.2897	1.94237
regulation of anterior head development	0.664576	2.378	2.09199	1.74347	1.51463	0.136178	-0.333843	-0.0193716	-0.435822	GO:2000742	-0.435822	2.378	2.378	1.93202
regulation of neutrophil migration	0.0559873	1.83984	1.30269	2.13975	2.43052	2.10971	1.30949	2.79203	2.90323	GO:1902622	0.0559873	2.90323	2.90323	1.9282
positive regulation of macrophage chemotaxis	0.692288	1.99499	2.31504	1.51093	1.87511	1.33838	1.18644	0.866137	1.24115	GO:0010759	0.692288	2.31504	2.31504	1.92402
regulation of methylation-dependent chromatin silencing	1.1804	2.00335	2.12276	1.62652	1.92057	0.328391	2.24928	1.97082	2.21049	GO:0090308	0.328391	2.24928	2.24928	1.9183
positive regulation of MAPK cascade	2.09737	1.97683	2.19804	1.79229	1.68867	4.91277	2.56917	2.33141	2.59266	GO:0043410	1.68867	4.91277	4.91277	1.91396
glycosaminoglycan metabolic process	1.59239	0.930382	2.97978	2.16622	1.56148	2.812	4.86435	5.43397	5.20555	GO:0030203	0.930382	5.43397	5.43397	1.90946
positive regulation of leukocyte chemotaxis	0.713209	1.97463	2.28669	1.49701	1.84956	1.31425	1.13069	0.821332	1.19321	GO:0002690	0.713209	2.28669	2.28669	1.90197
intra-S DNA damage checkpoint	0.571007	2.21892	1.83969	1.46228	2.07771	-0.25618	1.28876	1.36351	1.21372	GO:0031573	-0.25618	2.21892	2.21892	1.89965
positive regulation of ubiquitin protein ligase activity	-1.72773	1.40969	1.31282	2.10232	2.76911	-0.564604	1.1961	1.04814	0.856792	GO:1904668	-1.72773	2.76911	2.76911	1.89849
regulation of neural retina development	0.00268742	2.48249	1.97346	1.74115	1.39334	0.853843	0.759108	0.549843	0.702223	GO:0061074	0.00268742	2.48249	2.48249	1.89761
response to ionizing radiation	-0.900706	2.27565	1.67236	1.81284	1.81924	-0.736943	1.93704	1.92325	1.30947	GO:0010212	-0.900706	2.27565	2.27565	1.89502
UV protection	-0.579348	0.558596	1.45174	2.0018	3.5667	-0.721846	-0.0515684	-0.921844	-0.302498	GO:0009650	-0.921844	3.5667	3.5667	1.89471
regulation of developmental process	2.9813	0.445635	2.18351	1.79682	3.15131	1.96605	1.72557	1.26295	0.949268	GO:0050793	0.445635	3.15131	3.15131	1.89432
cellular response to ethanol	3.90688	2.40608	1.72535	2.05662	1.38794	-0.646321	-1.77092	-1.01429	-1.51796	GO:0071361	-1.77092	3.90688	3.90688	1.894
negative regulation of meiotic nuclear division	-0.823344	1.74604	1.89798	1.95953	1.94862	0.0302566	3.05081	3.35703	3.20047	GO:0045835	-0.823344	3.35703	3.35703	1.88804
positive regulation of Arp2/3 complex-mediated actin nucleation	1.28116	1.8338	1.61948	1.62602	2.46773	0.535267	1.38375	1.24861	0.84607	GO:2000601	0.535267	2.46773	2.46773	1.88676
peptide cross-linking	-0.0826894	1.76955	1.54741	2.28608	1.94061	0.564351	1.6884	1.61184	1.63943	GO:0018149	-0.0826894	2.28608	2.28608	1.88591
response to steroid hormone	4.76677	0.92228	4.04155	1.56615	1.01213	-0.423286	-0.626413	-0.281608	-0.485164	GO:0048545	-0.626413	4.76677	4.76677	1.88553
intestinal epithelial structure maintenance	2.69311	1.93117	2.42437	1.49902	1.66593	-0.0713125	1.12651	1.12579	0.641461	GO:0060729	-0.0713125	2.69311	2.69311	1.88013
purine nucleobase metabolic process	0.436179	2.58812	1.2415	2.28038	1.36546	-0.268093	0.960634	0.600379	1.07643	GO:0006144	-0.268093	2.58812	2.58812	1.86886
subpallium development	3.8878	2.36751	1.72286	2.0325	1.34676	-0.630742	-1.76905	-1.0215	-1.55572	GO:0021544	-1.76905	3.8878	3.8878	1.8674
response to radiation	-0.374078	1.46308	1.4354	2.45717	2.09053	0.315509	1.4696	1.35739	0.458222	GO:0009314	-0.374078	2.45717	2.45717	1.86155
GDP-mannose metabolic process	2.23673	2.63961	1.75628	1.94865	1.10105	-0.340741	0.0717292	0.431638	-0.0287124	GO:0019673	-0.340741	2.63961	2.63961	1.8614
response to progesterone	4.83443	0.927789	4.00645	1.52723	0.982205	-0.421979	-0.639517	-0.299141	-0.505572	GO:0032570	-0.639517	4.83443	4.83443	1.86092
cellular component organization	-2.43721	1.0052	1.95446	1.98429	2.4718	-2.61693	1.8463	1.70008	1.74881	GO:0016043	-2.61693	2.4718	2.61693	1.85394
prolactin secretion	1.07303	2.4107	1.55122	2.06907	1.37887	-0.211743	1.02337	1.04281	1.01947	GO:0070459	-0.211743	2.4107	2.4107	1.85247
negative regulation of adenylate cyclase activity	3.86697	2.35058	1.68683	1.98974	1.35954	-0.625714	-1.82669	-1.0515	-1.55746	GO:0007194	-1.82669	3.86697	3.86697	1.84667
otolith formation	1.32821	1.76984	1.58502	1.5828	2.43762	0.571479	1.42445	1.29444	0.878144	GO:0032475	0.571479	2.43762	2.43762	1.84382
response to UV	-1.05276	1.29914	1.13281	2.14662	2.78966	-1.43065	1.04502	0.786454	1.17196	GO:0009411	-1.43065	2.78966	2.78966	1.84206
flavonoid biosynthetic process	0.559325	1.71232	1.46067	2.23977	1.94602	0.13118	1.16675	1.09976	1.08611	GO:0009813	0.13118	2.23977	2.23977	1.83969
regulation of mitotic metaphase/anaphase transition	-0.77731	1.70302	1.50157	1.97725	2.16218	-0.225865	0.932417	1.39208	1.33886	GO:0030071	-0.77731	2.16218	2.16218	1.836
positive regulation of neural retina development	0.0329308	2.40375	1.91368	1.68939	1.33207	0.8073	0.742247	0.533026	0.706021	GO:0061075	0.0329308	2.40375	2.40375	1.83472
meiotic chromosome separation	-0.495356	1.35827	1.93681	1.83144	2.211	-0.570036	2.07343	2.20617	2.09843	GO:0051307	-0.570036	2.211	2.211	1.83438
cyclooxygenase pathway	0.935197	1.15162	1.70818	2.31715	2.14198	8.00178	3.99223	4.17826	3.8332	GO:0019371	0.935197	8.00178	8.00178	1.82973
flavonoid glucuronidation	0.563508	1.70493	1.47961	2.21512	1.9177	0.134957	1.19389	1.12586	1.09514	GO:0052696	0.134957	2.21512	2.21512	1.82934
negative regulation of meiotic cell cycle	-0.819882	1.68913	1.85483	1.89352	1.87011	0.0338455	3.02785	3.32097	3.16746	GO:0051447	-0.819882	3.32097	3.32097	1.8269
response to drug	1.22988	1.24046	0.321447	3.11306	2.62494	5.27278	2.86095	2.98119	1.17042	GO:0042493	0.321447	5.27278	5.27278	1.82498
negative regulation of cAMP biosynthetic process	3.87193	2.32164	1.6698	1.98128	1.32124	-0.622969	-1.77984	-1.02551	-1.54284	GO:0030818	-1.77984	3.87193	3.87193	1.82349
cholesterol biosynthetic process	-0.862447	1.35706	1.75406	1.60071	2.58097	-0.689274	0.58019	0.717373	1.76556	GO:0006695	-0.862447	2.58097	2.58097	1.8232
glycoside catabolic process	-0.375625	1.83164	1.36686	2.00663	2.07241	-0.6023	0.084796	0.149052	-0.122725	GO:0016139	-0.6023	2.07241	2.07241	1.81939
response to cAMP	1.20932	1.24039	0.308221	3.12633	2.60202	5.15317	2.80463	2.91626	1.16899	GO:0051591	0.308221	5.15317	5.15317	1.81924
negative regulation of ubiquitin-protein ligase activity involved in mitotic cell cycle	-0.683595	1.62569	2.06644	2.04988	1.53002	0.270271	3.16268	3.3927	3.24433	GO:0051436	-0.683595	3.3927	3.3927	1.81801
3'-UTR-mediated mRNA destabilization	0.705071	1.49567	0.891723	2.51705	2.34108	0.044989	0.75795	0.638998	-1.37432	GO:0061158	-1.37432	2.51705	2.51705	1.81138
regulation of cholesterol transport	0.517196	1.08723	1.56786	2.46772	2.08218	-0.327674	1.28091	0.81202	2.15772	GO:0032374	-0.327674	2.46772	2.46772	1.80125
peripheral nervous system myelin maintenance	2.58975	1.98894	1.83194	1.97964	1.39498	0.430796	1.53776	2.58545	2.32971	GO:0032287	0.430796	2.58975	2.58975	1.79887
regulation of cohesin loading	-0.503289	1.57966	1.87188	1.79496	1.94781	0.985259	2.43983	2.15072	1.34277	GO:0071922	-0.503289	2.43983	2.43983	1.79858
germinal center formation	-1.23627	1.6621	1.64239	1.96079	1.9253	0.398656	0.808991	1.00047	0.651484	GO:0002467	-1.23627	1.96079	1.96079	1.79764
establishment of epithelial cell polarity	-0.196005	1.02767	1.96538	1.95467	2.23099	1.59456	1.74278	1.89173	2.02334	GO:0090162	-0.196005	2.23099	2.23099	1.79468
detection of gravity	0.526677	1.71278	1.86634	1.64855	1.94161	0.24201	1.05814	1.03054	1.28705	GO:0009590	0.24201	1.94161	1.94161	1.79232
regulation of neuron apoptotic process	0.0204167	1.47837	2.17779	1.46472	2.04096	-0.219989	1.43358	1.29278	2.33846	GO:0043523	-0.219989	2.33846	2.33846	1.79046
neutrophil chemotaxis	1.849	2.11199	1.1267	1.97302	1.947	5.6247	4.30857	4.47587	3.5537	GO:0030593	1.1267	5.6247	5.6247	1.78968
protein autophosphorylation	2.2003	1.62122	1.56813	1.74964	2.21463	2.84091	2.0136	1.43065	1.17683	GO:0046777	1.17683	2.84091	2.84091	1.78841
neurotransmitter biosynthetic process	3.21554	2.00266	1.89462	1.60141	1.64839	2.16835	0.633803	0.896872	0.905547	GO:0042136	0.633803	3.21554	3.21554	1.78677
regulation of cell division	-0.115773	1.41994	0.982656	2.15878	2.58305	0.166934	1.73035	1.13934	1.95082	GO:0051302	-0.115773	2.58305	2.58305	1.78611
barbed-end actin filament capping	1.07304	2.46441	2.00776	1.81975	0.780974	0.187057	1.22055	1.27236	1.04536	GO:0051016	0.187057	2.46441	2.46441	1.76822
regulation of exit from mitosis	1.03718	1.70584	1.65645	1.87924	1.82777	1.64821	1.56355	1.54832	1.3245	GO:0007096	1.03718	1.87924	1.87924	1.76732
positive regulation of blood coagulation	0.536624	1.67578	1.83237	1.61663	1.91045	0.236996	1.00724	0.996537	1.25307	GO:0030194	0.236996	1.91045	1.91045	1.75881
regulation of adenylate cyclase activity	3.23551	1.9544	2.0881	1.77776	1.20936	-0.0103916	-0.566748	-0.242165	-0.887872	GO:0045761	-0.887872	3.23551	3.23551	1.75741
drug transmembrane transport	0.622603	2.57074	0.719992	2.52246	1.20746	1.72359	0.216269	1.01019	0.108452	GO:0006855	0.108452	2.57074	2.57074	1.75516
chromatin assembly	0.391265	1.56477	1.86915	1.77887	1.79093	0.267807	1.06018	0.999099	1.16067	GO:0031497	0.267807	1.86915	1.86915	1.75093
chemokine-mediated signaling pathway	0.370296	1.27463	1.13653	2.06068	2.52319	4.68756	4.16418	5.88066	6.07551	GO:0070098	0.370296	6.07551	6.07551	1.74876
negative regulation of cell cycle	-1.01783	1.6486	1.3983	1.80936	2.12844	1.20875	3.87756	3.40703	2.52776	GO:0045786	-1.01783	3.87756	3.87756	1.74617
C-5 methylation of cytosine	0.512474	1.64594	1.83129	1.58649	1.90086	0.227471	1.03057	1.01021	1.25865	GO:0090116	0.227471	1.90086	1.90086	1.74115
regulation of endoplasmic reticulum unfolded protein response	1.16607	2.16721	1.96589	1.37139	1.44656	1.27738	1.00211	1.19626	0.319121	GO:1900101	0.319121	2.16721	2.16721	1.73776
carbohydrate metabolic process	-0.476646	2.12888	1.41485	2.50424	0.896011	-1.94016	-1.39273	-0.771812	-1.14613	GO:0005975	-1.94016	2.50424	2.50424	1.736
chain elongation of O-linked mannose residue	1.17818	2.16079	1.96373	1.36176	1.45085	1.31776	1.00252	1.19083	0.307009	GO:0044845	0.307009	2.16079	2.16079	1.73428
mast cell activation	2.5425	1.93958	1.75278	1.90293	1.33992	0.424814	1.49514	2.51288	2.27773	GO:0045576	0.424814	2.5425	2.5425	1.7338
amacrine cell differentiation	0.54437	1.63208	1.81959	1.59288	1.88461	0.240444	1.03792	1.02132	1.30275	GO:0035881	0.240444	1.88461	1.88461	1.73229
microtubule organizing center organization	-1.57406	1.64839	1.64248	1.60203	2.0322	-0.204495	2.01931	1.81028	1.64557	GO:0031023	-1.57406	2.0322	2.0322	1.73127
histone H3-K9 methylation	0.537385	1.64943	1.802	1.58269	1.87607	0.247756	1.04802	1.01883	1.27327	GO:0051567	0.247756	1.87607	1.87607	1.72755
dolichol-linked oligosaccharide biosynthetic process	0.323191	1.96395	2.26324	1.57089	1.10958	-0.0960582	0.701416	1.02592	0.718129	GO:0006488	-0.0960582	2.26324	2.26324	1.72692
negative regulation of adenosine receptor signaling pathway	1.00038	1.90207	1.52298	1.67637	1.79476	0.775458	-0.295171	-0.494423	-0.172562	GO:0060169	-0.494423	1.90207	1.90207	1.72404
cell wall mannoprotein biosynthetic process	1.15908	2.16465	1.95199	1.35212	1.42341	1.33889	1.01428	1.20475	0.339006	GO:0000032	0.339006	2.16465	2.16465	1.72304
GDP-mannose biosynthetic process	2.23368	2.46084	1.644	1.86114	0.912881	-0.58076	-0.395245	0.0144252	-0.396967	GO:0009298	-0.58076	2.46084	2.46084	1.71971
triglyceride catabolic process	0.239675	0.543512	0.972977	2.45758	2.89791	0.171812	2.04515	1.42186	2.79459	GO:0019433	0.171812	2.89791	2.89791	1.71799
histone H3-S28 phosphorylation	2.43942	1.51112	2.61914	1.1906	1.54346	0.0396282	2.94114	2.32001	1.45561	GO:0043988	0.0396282	2.94114	2.94114	1.71608
histone-serine phosphorylation	2.44049	1.51878	2.58603	1.20252	1.54299	0.0436225	3.02449	2.39601	1.49859	GO:0035404	0.0436225	3.02449	3.02449	1.71258
regulation of multicellular organismal development	2.68527	0.213427	2.33921	1.40761	2.87019	0.89393	1.60074	1.30949	1.55035	GO:2000026	0.213427	2.87019	2.87019	1.70761
regulation of erythrocyte differentiation	1.58747	1.86193	1.14622	2.00632	1.79957	0.570688	0.704192	0.687589	0.548047	GO:0045646	0.548047	2.00632	2.00632	1.70351
alpha-beta T cell differentiation	-0.972532	1.49133	1.11426	1.83897	2.35797	-1.26816	-0.598272	-0.665422	-0.335774	GO:0046632	-1.26816	2.35797	2.35797	1.70063
phagolysosome assembly	0.882722	2.33607	1.39229	1.7668	1.28325	0.614324	1.12736	1.0177	0.514786	GO:0001845	0.514786	2.33607	2.33607	1.6946
negative regulation of multicellular organism growth	0.0128297	1.09513	1.35626	1.82641	2.49649	1.16264	3.89057	3.69985	3.41963	GO:0040015	0.0128297	3.89057	3.89057	1.69357
brown fat cell differentiation	0.744286	1.81697	1.43975	1.72458	1.77659	0.881472	1.41737	2.09662	2.06708	GO:0050873	0.744286	2.09662	2.09662	1.68947
glomerular capillary formation	2.57142	0.979004	3.44993	0.768618	1.55178	-0.920293	2.38173	2.93046	2.05159	GO:0072104	-0.920293	3.44993	3.44993	1.68733
NK T cell differentiation	-1.01086	1.49059	1.09182	1.82022	2.33083	-1.24918	-0.603157	-0.675396	-0.345938	GO:0001865	-1.24918	2.33083	2.33083	1.68336
proteolysis	-1.77997	2.12173	1.11003	2.09293	1.40708	1.23921	0.812471	1.89421	2.09272	GO:0006508	-1.77997	2.12173	2.12173	1.68294
response to muscle activity	0.739694	1.82366	1.41695	1.72579	1.75419	0.866997	1.43625	2.12442	2.06515	GO:0014850	0.739694	2.12442	2.12442	1.68015
regulation of plasma membrane sterol distribution	0.758619	1.81728	1.41657	1.72422	1.76104	0.842027	1.40628	2.06514	2.02202	GO:0097036	0.758619	2.06514	2.06514	1.67978
DNA catabolic process, endonucleolytic	-0.31125	2.28108	1.83824	1.12624	1.46425	0.443641	1.21059	1.17802	0.853761	GO:0000737	-0.31125	2.28108	2.28108	1.67745
platelet aggregation	4.45855	1.09038	2.76296	1.24293	1.60701	-1.04752	0.33338	1.17135	1.80266	GO:0070527	-1.04752	4.45855	4.45855	1.67582
ER-associated misfolded protein catabolic process	0.43582	1.68996	1.91839	1.63942	1.44809	0.262394	1.24961	1.23266	1.32994	GO:0071712	0.262394	1.91839	1.91839	1.67397
positive regulation of energy homeostasis	0.731594	1.81214	1.42122	1.71673	1.74235	0.828996	1.39012	2.05886	2.01474	GO:2000507	0.731594	2.05886	2.05886	1.67311
neuropeptide signaling pathway	1.58347	1.52745	1.62648	1.47665	2.05602	2.19581	2.52371	2.5784	2.16243	GO:0007218	1.47665	2.5784	2.5784	1.67165
dopamine biosynthetic process	1.18311	-0.555324	0.597714	2.91934	3.72149	-0.174373	2.61605	3.49961	4.93574	GO:0042416	-0.555324	4.93574	4.93574	1.6708
apoptotic DNA fragmentation	-0.296684	2.26965	1.81263	1.13179	1.46161	0.450449	1.23624	1.20297	0.871172	GO:0006309	-0.296684	2.26965	2.26965	1.66892
chitin metabolic process	-0.0401687	2.11829	1.32727	1.77455	1.43073	-1.02317	-0.729353	-0.695784	-0.733036	GO:0006030	-1.02317	2.11829	2.11829	1.66271
carbohydrate biosynthetic process	1.77259	1.60832	2.18289	1.5945	1.26278	3.41075	3.74949	3.68975	3.21677	GO:0016051	1.26278	3.74949	3.74949	1.66212
interleukin-1-mediated signaling pathway	1.25746	-0.57789	0.588241	2.93015	3.69771	-0.190264	2.63436	3.55181	5.07221	GO:0070498	-0.57789	5.07221	5.07221	1.65955
endothelial cell migration	2.56422	0.800054	1.66413	2.25226	1.91684	-0.0826556	1.03776	1.59222	1.01326	GO:0043542	-0.0826556	2.56422	2.56422	1.65832
chitin catabolic process	-0.0441014	2.11188	1.32964	1.75739	1.43004	-1.01184	-0.723517	-0.689738	-0.731701	GO:0006032	-1.01184	2.11188	2.11188	1.65724
quinolinate metabolic process	0.559373	2.51456	1.52063	1.83288	0.754453	-1.14858	-0.721509	-0.268591	-0.00995067	GO:0046874	-1.14858	2.51456	2.51456	1.65563
cholesterol metabolic process	0.357966	1.91165	2.2922	1.00286	1.40265	0.210825	0.109734	-0.0491155	-0.0920958	GO:0008203	-0.0920958	2.2922	2.2922	1.65234
UDP-glucuronate biosynthetic process	1.33949	1.49526	1.6415	1.96827	1.47387	3.48674	3.61498	3.79555	3.46451	GO:0006065	1.33949	3.79555	3.79555	1.64472
negative regulation of G2/M transition of mitotic cell cycle	-0.0114026	1.05302	1.31393	1.77093	2.43264	1.14498	3.83776	3.66731	3.39452	GO:0010972	-0.0114026	3.83776	3.83776	1.64263
dUDP biosynthetic process	-0.170786	1.46008	1.62166	1.87344	1.60802	-0.347719	-0.020196	0.108601	0.144605	GO:0006227	-0.347719	1.87344	1.87344	1.6408
negative regulation of Wnt signaling pathway, calcium modulating pathway	1.33847	1.49285	1.61328	1.97773	1.47779	3.50588	3.65938	3.80213	3.48164	GO:0045812	1.33847	3.80213	3.80213	1.64041
regulation of microvillus assembly	-0.552829	1.37561	1.58117	1.91572	1.68783	1.3152	2.01241	2.23351	1.8089	GO:0032534	-0.552829	2.23351	2.23351	1.64008
negative regulation of cysteine-type endopeptidase activity	1.09142	1.58091	1.66537	2.03315	1.26401	0.423658	0.710914	0.628739	1.11539	GO:2000117	0.423658	2.03315	2.03315	1.63586
positive regulation of brown fat cell differentiation	0.705654	1.7689	1.38688	1.67739	1.70907	0.83486	1.41096	2.08774	2.04224	GO:0090336	0.705654	2.08774	2.08774	1.63556
mitotic cell cycle checkpoint	-1.71756	1.63173	1.32227	1.9946	1.58627	1.22951	2.32748	2.30047	2.62409	GO:0007093	-1.71756	2.62409	2.62409	1.63372
positive regulation of synaptic growth at neuromuscular junction	-1.75158	1.62424	1.96141	1.22003	1.72563	0.560404	0.718784	1.0192	3.91114	GO:0045887	-1.75158	3.91114	3.91114	1.63283
actomyosin contractile ring assembly	0.00240377	1.04588	1.29385	1.7452	2.44379	1.1569	3.75373	3.60573	3.34424	GO:0000915	0.00240377	3.75373	3.75373	1.63218
phosphatidylinositol biosynthetic process	0.450954	2.61629	1.91887	1.38299	0.600503	0.988565	1.25679	1.8732	0.974116	GO:0006661	0.450954	2.61629	2.61629	1.62966
axonemal dynein complex assembly	2.04646	2.16455	1.85483	1.63901	0.858698	2.13605	1.30426	1.36844	0.982867	GO:0070286	0.858698	2.16455	2.16455	1.62927
negative regulation of heart rate	-1.76918	1.61427	1.95538	1.22497	1.72048	0.568444	0.737836	1.04533	4.00173	GO:0010459	-1.76918	4.00173	4.00173	1.62877
otolith tethering	0.360199	1.81784	1.59332	1.55499	1.53883	0.526075	0.998282	1.17448	1.05358	GO:0035889	0.360199	1.81784	1.81784	1.62624
negative regulation of cysteine-type endopeptidase activity involved in apoptotic process	1.06705	1.58046	1.6559	2.03431	1.22396	0.404323	0.711176	0.622088	1.09812	GO:0043154	0.404323	2.03431	2.03431	1.62366
cardiac muscle tissue regeneration	1.61839	0.766759	2.41625	1.66135	1.64665	0.83529	2.18282	1.96296	1.65547	GO:0061026	0.766759	2.41625	2.41625	1.62275
removal of superoxide radicals	1.43753	1.79442	1.32742	1.81286	1.55608	2.19704	-0.075493	0.481232	0.551465	GO:0019430	-0.075493	2.19704	2.19704	1.62269
quinolinate biosynthetic process	0.544392	2.49203	1.49547	1.76863	0.72989	-1.11722	-0.676517	-0.241092	0.00300947	GO:0019805	-1.11722	2.49203	2.49203	1.62151
axon regeneration at neuromuscular junction	-1.75578	1.61618	1.95395	1.20806	1.69907	0.556122	0.729569	1.02872	3.95279	GO:0014814	-1.75578	3.95279	3.95279	1.61931
regulation of axon extension	2.23	0.3813	2.63029	1.22537	2.23054	0.800118	-0.131981	0.321228	2.2504	GO:0030516	-0.131981	2.63029	2.63029	1.61688
dTDP biosynthetic process	-0.153462	1.44585	1.59763	1.8549	1.55234	-0.335978	-0.0135901	0.112149	0.146705	GO:0006233	-0.335978	1.8549	1.8549	1.61268
steroid metabolic process	-0.0978252	1.62125	1.63971	1.04652	2.13248	0.0145912	-0.243502	-0.305669	-0.318451	GO:0008202	-0.318451	2.13248	2.13248	1.60999
anthranilate metabolic process	0.549199	2.46704	1.48685	1.75876	0.720282	-1.13462	-0.717029	-0.275483	-0.0230326	GO:0043420	-1.13462	2.46704	2.46704	1.60823
membrane invagination	1.31247	1.47125	1.5966	1.93393	1.42917	3.48625	3.60462	3.75363	3.41465	GO:0010324	1.31247	3.75363	3.75363	1.60773
negative regulation of protein phosphatase type 2A activity	-1.64337	1.06269	1.38603	1.75728	2.21747	0.12415	-0.148954	-0.296679	-0.570549	GO:0034048	-1.64337	2.21747	2.21747	1.60587
Kit signaling pathway	-1.78378	1.59544	1.93395	1.20034	1.69263	0.552783	0.733371	1.0286	3.92993	GO:0038109	-1.78378	3.92993	3.92993	1.60559
regulation of T cell activation	0.514917	1.0383	0.834966	2.02443	2.52201	0.375403	1.18932	0.0436869	0.487425	GO:0050863	0.0436869	2.52201	2.52201	1.60493
DNA recombinase assembly	-0.579586	1.74464	1.35015	1.52015	1.78658	-1.82155	1.68773	1.74632	1.12425	GO:0000730	-1.82155	1.78658	1.82155	1.60038
dTTP biosynthetic process	-0.156705	1.42398	1.58716	1.8326	1.55573	-0.349452	-0.0318702	0.0905587	0.13463	GO:0006235	-0.349452	1.8326	1.8326	1.59987
regulation of cell proliferation	2.71821	1.3445	0.898248	1.57468	2.57659	3.03803	1.88337	1.70669	1.5604	GO:0042127	0.898248	3.03803	3.03803	1.5985
digestive tract morphogenesis	2.79243	1.62499	1.33216	1.45391	1.98039	2.41707	1.78244	1.56864	1.96864	GO:0048546	1.33216	2.79243	2.79243	1.59786
strand invasion	-0.416545	1.67132	1.37674	1.40211	1.92341	-1.23395	1.24032	1.23471	0.641611	GO:0042148	-1.23395	1.92341	1.92341	1.59339
urea transmembrane transport	1.31624	1.46225	1.58533	1.90849	1.41557	3.42589	3.57155	3.70522	3.39869	GO:0071918	1.31624	3.70522	3.70522	1.59291
negative regulation of appetite by leptin-mediated signaling pathway	-1.76712	1.584	1.92671	1.17897	1.67369	0.593429	0.745743	1.05478	3.96765	GO:0038108	-1.76712	3.96765	3.96765	1.59084
S-adenosylmethionine cycle	1.59645	1.9079	1.4805	1.86729	1.10342	2.19284	1.12866	1.29348	1.21694	GO:0033353	1.10342	2.19284	2.19284	1.58978
carbohydrate phosphorylation	1.4307	2.42478	1.93217	2.12357	-0.130059	0.762254	0.635667	0.992713	1.03893	GO:0046835	-0.130059	2.42478	2.42478	1.58761
positive regulation of Wnt signaling pathway, calcium modulating pathway	1.2963	1.45731	1.5916	1.89049	1.40596	3.47766	3.58895	3.7078	3.36373	GO:0045813	1.2963	3.7078	3.7078	1.58634
phosphate ion homeostasis	0.035176	1.401	1.52159	1.70946	1.71074	3.80315	2.22197	1.83758	1.64809	GO:0055062	0.035176	3.80315	3.80315	1.58569
epiboly involved in gastrulation with mouth forming second	1.61855	2.15502	1.83949	1.22707	1.10978	0.912261	0.496973	0.210567	0.0712316	GO:0055113	0.0712316	2.15502	2.15502	1.58284
microglia differentiation	0.973276	1.74423	1.74972	1.42642	1.38638	1.5244	1.26918	1.18181	1.37836	GO:0014004	0.973276	1.74972	1.74972	1.57669
regulation of synaptic transmission, glutamatergic	-1.75956	1.57107	1.90098	1.18701	1.64088	0.561087	0.705619	0.998035	3.85554	GO:0051966	-1.75956	3.85554	3.85554	1.57499
ovulation	-1.66629	1.03893	1.36611	1.71677	2.17293	0.0908601	-0.172341	-0.318925	-0.586726	GO:0030728	-1.66629	2.17293	2.17293	1.57368
oligosaccharide metabolic process	1.41019	1.50347	2.26997	1.46782	1.0279	0.535323	1.24373	1.02123	0.495366	GO:0009311	0.495366	2.26997	2.26997	1.56729
DNA methylation	2.18396	1.69055	3.06876	0.884229	0.608986	0.187519	0.450359	0.391458	0.175103	GO:0006306	0.175103	3.06876	3.06876	1.56313
peptidyl-serine phosphorylation	2.22922	1.49826	2.162	1.27073	1.31875	0.98218	0.41846	0.339582	-0.864706	GO:0018105	-0.864706	2.22922	2.22922	1.56244
venous blood vessel morphogenesis	3.01974	2.21194	1.30533	1.24218	1.48395	2.90167	2.64987	3.92107	3.54157	GO:0048845	1.24218	3.92107	3.92107	1.56085
tetracycline transport	0.0143399	2.0329	1.46372	1.57152	1.16107	1.60717	1.29478	1.80904	1.65725	GO:0015904	0.0143399	2.0329	2.0329	1.5573
GPI anchor biosynthetic process	0.365493	2.43385	1.82609	1.31236	0.643644	1.24218	1.33557	1.96081	1.11226	GO:0006506	0.365493	2.43385	2.43385	1.55399
mitochondrial DNA replication	-1.74037	1.74553	1.26376	1.32116	1.84604	-0.611421	1.69636	2.01178	2.56658	GO:0006264	-1.74037	2.56658	2.56658	1.54412
regulation of sprouting angiogenesis	0.472594	1.37433	1.5099	1.54857	1.72496	0.311982	0.0729352	0.220422	-0.0406852	GO:1903670	-0.0406852	1.72496	1.72496	1.53944
epoxygenase P450 pathway	2.16054	1.76698	1.55487	1.69751	1.11125	2.54609	1.36408	1.26512	1.32431	GO:0019373	1.11125	2.54609	2.54609	1.53265
defense response to fungus	1.72651	1.97854	1.30543	1.25506	1.58682	0.0958519	0.168803	0.338681	0.0308906	GO:0050832	0.0308906	1.97854	1.97854	1.53146
myeloid leukocyte differentiation	1.80207	1.64577	1.76422	1.30811	1.39922	0.995065	1.07797	0.654711	0.787352	GO:0002573	0.654711	1.80207	1.80207	1.52933
lymphangiogenesis	1.82862	0.416639	1.93096	1.59871	2.15439	0.765951	1.09774	1.29889	1.141	GO:0001946	0.416639	2.15439	2.15439	1.52517
organelle organization	-2.05018	0.935563	1.49512	1.81601	1.84778	-2.23074	1.08588	0.807766	0.955372	GO:0006996	-2.23074	1.84778	2.23074	1.52362
regulation of retinoic acid receptor signaling pathway	1.72452	0.662299	1.09289	1.83919	2.49613	1.54052	0.796178	1.42394	2.83893	GO:0048385	0.662299	2.83893	2.83893	1.52263
dorsal fin development	0.234423	2.28112	1.51183	1.60774	0.683406	-0.0676898	0.312487	0.510411	0.371934	GO:0033337	-0.0676898	2.28112	2.28112	1.52102
regulation of blood vessel endothelial cell migration	0.556664	1.27999	1.37854	1.60398	1.81626	-0.0670657	-0.1471	0.212985	0.186038	GO:0043535	-0.1471	1.81626	1.81626	1.51969
GPI anchor metabolic process	0.364278	2.37186	1.79404	1.2643	0.611245	1.23244	1.30559	1.91374	1.08419	GO:0006505	0.364278	2.37186	2.37186	1.51036
rRNA processing	5.73804	3.68084	2.25915	0.537567	-0.442836	5.5587	1.92264	2.01417	2.04932	GO:0006364	-0.442836	5.73804	5.73804	1.50868
Golgi vesicle fusion to target membrane	3.21379	1.02671	3.10188	0.814386	1.06777	0.226862	0.224075	0.236426	0.294276	GO:0048210	0.224075	3.21379	3.21379	1.50269
membrane lipid metabolic process	0.78911	1.89165	2.12891	0.9292	1.0487	1.09614	1.21985	1.73747	1.35322	GO:0006643	0.78911	2.12891	2.12891	1.49961
regulation of phosphatidylinositol 3-kinase signaling	0.274335	1.27738	1.55566	1.72758	1.43467	2.48268	1.81466	1.92024	1.03241	GO:0014066	0.274335	2.48268	2.48268	1.49882
actin filament organization	2.07894	0.576751	2.39289	1.71369	1.30764	-0.427088	1.12394	0.890867	0.509373	GO:0007015	-0.427088	2.39289	2.39289	1.49774
establishment of apical/basal cell polarity	-0.676231	1.04829	1.3568	1.58288	1.99695	1.31011	2.29535	2.2627	2.3193	GO:0035089	-0.676231	2.3193	2.3193	1.49623
steroid biosynthetic process	-0.743996	1.05691	0.805665	1.40364	2.71531	0.390278	0.457075	0.292925	0.821477	GO:0006694	-0.743996	2.71531	2.71531	1.49538
Arp2/3 complex-mediated actin nucleation	0.659408	1.55722	1.23366	1.70701	1.46497	-0.00749763	0.37426	0.809832	0.373456	GO:0034314	-0.00749763	1.70701	1.70701	1.49071
N-acetylneuraminate metabolic process	-0.35404	2.0111	0.663252	1.46539	1.82149	-1.83454	-0.0449257	0.00730451	-0.0548362	GO:0006054	-1.83454	2.0111	2.0111	1.49031
store-operated calcium entry	2.34836	1.56937	1.89098	1.06666	1.43171	0.395994	0.570659	0.241621	-0.450129	GO:0002115	-0.450129	2.34836	2.34836	1.48968
prenylated protein catabolic process	0.579723	1.55463	2.48994	1.08106	0.824108	0.659723	1.55219	1.45474	1.43946	GO:0030327	0.579723	2.48994	2.48994	1.48743
protein metabolic process	-1.67068	1.94969	0.975676	1.86373	1.1602	1.27989	0.58505	1.66538	1.95186	GO:0019538	-1.67068	1.95186	1.95186	1.48732
epiboly	1.94556	2.0299	1.41868	1.11432	1.38343	0.57082	-0.236804	-0.608457	-0.606624	GO:0090504	-0.608457	2.0299	2.0299	1.48658
base-excision repair	-1.7583	1.39334	0.959458	1.65144	1.92665	-1.60956	1.86497	1.94671	2.72983	GO:0006284	-1.7583	2.72983	2.72983	1.48272
retinoic acid metabolic process	2.9107	1.11069	1.48587	1.38004	1.9377	2.56295	1.83363	2.48044	2.82611	GO:0042573	1.11069	2.9107	2.9107	1.47857
nucleoside transport	0.0714059	1.65569	1.12801	1.39896	1.72989	0.532065	-0.100279	-0.0200885	0.113041	GO:0015858	-0.100279	1.72989	1.72989	1.47814
apoptotic cell clearance	0.374989	1.43222	1.81009	1.44718	1.22228	0.546132	1.80433	1.96603	1.90069	GO:0043277	0.374989	1.96603	1.96603	1.47795
xenobiotic metabolic process	0.193341	1.53924	1.63234	1.61419	1.12198	0.733535	-0.134617	0.192068	-0.336744	GO:0006805	-0.336744	1.63234	1.63234	1.47694
DNA damage response, signal transduction by p53 class mediator	1.00212	1.50881	1.37468	1.43633	1.56963	0.287741	1.25853	0.601265	0.590412	GO:0030330	0.287741	1.56963	1.56963	1.47236
thymus development	1.15343	1.3177	1.30071	1.23966	2.0273	0.779132	0.639948	0.942991	1.28697	GO:0048538	0.639948	2.0273	2.0273	1.47134
actin nucleation	1.15732	1.43789	1.98285	1.41776	1.04075	0.624449	0.966329	1.44924	0.707774	GO:0045010	0.624449	1.98285	1.98285	1.46981
protein N-linked glycosylation via asparagine	0.956151	1.53228	1.91498	1.37074	1.05682	-0.452647	0.404069	0.526246	0.171533	GO:0018279	-0.452647	1.91498	1.91498	1.46871
collateral sprouting	-0.629505	1.46222	1.28756	1.57719	1.54503	-0.273792	-0.463671	-0.115114	0.0131064	GO:0048668	-0.629505	1.57719	1.57719	1.468
actin filament polymerization	0.865579	1.34013	1.61661	1.54772	1.35817	1.61402	1.80144	1.61212	1.10509	GO:0030041	0.865579	1.80144	1.80144	1.46566
positive regulation of angiogenesis	0.82618	1.60028	1.41208	1.44677	1.40182	0.777496	1.51221	1.39468	1.27602	GO:0045766	0.777496	1.60028	1.60028	1.46524
very long-chain fatty acid biosynthetic process	1.46013	1.68134	1.42772	1.40193	1.34843	5.3726	4.8961	5.15766	4.43321	GO:0042761	1.34843	5.3726	5.3726	1.46486
fatty acid elongation	1.42052	1.69017	1.40541	1.41412	1.34972	5.44424	4.8465	5.12262	4.41985	GO:0030497	1.34972	5.44424	5.44424	1.46485
zinc II ion transmembrane transport	0.220985	2.07858	1.70307	0.871149	1.2042	0.886228	1.02202	0.768753	-0.349112	GO:0071577	-0.349112	2.07858	2.07858	1.46425
prenylcysteine catabolic process	0.5618	1.5163	2.46843	1.05875	0.806365	0.656015	1.54811	1.43426	1.41158	GO:0030328	0.5618	2.46843	2.46843	1.46246
vitamin A metabolic process	1.18125	1.66847	1.40396	1.36218	1.38315	1.50693	1.60378	1.13393	-1.60702	GO:0006776	-1.60702	1.66847	1.66847	1.45444
maintenance of cell polarity	1.18103	1.65085	1.40779	1.36108	1.39738	1.48208	1.62733	1.16003	-1.62116	GO:0030011	-1.62116	1.65085	1.65085	1.45427
positive regulation of lymphocyte differentiation	0.113976	1.08977	0.566683	1.77782	2.37846	-0.680816	-0.0347653	-0.276373	0.104932	GO:0045621	-0.680816	2.37846	2.37846	1.45318
notochord cell vacuolation	-0.135676	2.32806	1.68068	1.41229	0.367971	-0.96627	0.414923	0.593108	0.312708	GO:0060036	-0.96627	2.32806	2.32806	1.44725
endoplasmic reticulum unfolded protein response	0.245719	1.58012	1.71334	1.33633	1.14781	1.52041	1.74325	1.35752	0.674989	GO:0030968	0.245719	1.74325	1.74325	1.4444
melanocyte migration	0.0975676	1.32508	1.67656	1.1904	1.58217	0.832855	0.937179	0.768204	1.06994	GO:0097324	0.0975676	1.67656	1.67656	1.44355
epithelial cell differentiation	0.286777	0.729958	1.35089	1.68193	1.99828	0.240806	1.72507	1.03442	1.28207	GO:0030855	0.240806	1.99828	1.99828	1.44026
microtubule bundle formation	0.0942104	0.804491	1.64315	1.29924	2.01211	-0.718943	1.25593	1.46845	1.64936	GO:0001578	-0.718943	2.01211	2.01211	1.43975
actin filament depolymerization	1.75507	1.50774	2.04606	1.12659	1.07532	1.54608	2.1559	1.80876	1.49081	GO:0030042	1.07532	2.1559	2.1559	1.43893
positive regulation of lipid biosynthetic process	0.693102	1.06249	1.02908	1.81345	1.84864	0.886436	2.30531	2.05772	3.5415	GO:0046889	0.693102	3.5415	3.5415	1.43841
hematopoietic stem cell differentiation	1.6016	1.35897	0.507422	1.96572	1.91458	1.16438	0.625254	0.440757	0.147282	GO:0060218	0.147282	1.96572	1.96572	1.43667
negative regulation of mitotic nuclear division	0.567233	1.49005	1.85849	1.55417	0.822644	-0.293024	2.50871	2.50311	2.09918	GO:0045839	-0.293024	2.50871	2.50871	1.43134
vesicle-mediated transport	-0.0921875	2.75712	2.41536	1.06135	-0.511708	0.465343	0.0565852	-0.383013	-1.40891	GO:0016192	-1.40891	2.75712	2.75712	1.43053
leukocyte migration involved in immune response	0.679195	1.60499	1.2513	1.14852	1.7021	0.0555121	2.12765	1.94311	2.08329	GO:0002522	0.0555121	2.12765	2.12765	1.42673
regulation of developmental pigmentation	1.55651	0.943651	1.27611	1.91437	1.56457	-0.459582	-0.694119	-0.0972805	0.470797	GO:0048070	-0.694119	1.91437	1.91437	1.42467
establishment or maintenance of cell polarity	0.541739	0.276108	2.04432	1.53354	1.84357	1.78698	2.80723	2.56638	1.68027	GO:0007163	0.276108	2.80723	2.80723	1.42438
one-carbon metabolic process	1.1146	1.37072	1.57207	1.62704	1.12346	0.434951	-0.3686	-0.0612931	-0.248142	GO:0006730	-0.3686	1.62704	1.62704	1.42332
skeletal system morphogenesis	0.73299	2.11224	0.989051	0.848513	1.73645	3.31148	2.97689	1.68623	3.3463	GO:0048705	0.73299	3.3463	3.3463	1.42156
smoothened signaling pathway involved in ventral spinal cord patterning	1.55642	0.940314	1.26477	1.89371	1.57106	-0.462732	-0.67093	-0.0836312	0.462748	GO:0021910	-0.67093	1.89371	1.89371	1.41746
learning	1.55127	0.940627	1.25142	1.90331	1.57344	-0.455757	-0.69466	-0.0984598	0.467191	GO:0007612	-0.69466	1.90331	1.90331	1.4172
axon regeneration	-0.266772	1.59986	1.58827	1.22605	1.2528	0.440378	1.17755	1.1858	2.63773	GO:0031103	-0.266772	2.63773	2.63773	1.41674
chromosome organization involved in meiotic cell cycle	-2.17563	1.40063	1.26662	1.28507	1.7112	-1.6058	2.46799	2.5128	2.09685	GO:0070192	-2.17563	2.5128	2.5128	1.41588
mRNA destabilization	0.0772604	1.37745	0.679959	1.91171	1.69218	1.0888	1.2442	0.896378	-0.436233	GO:0061157	-0.436233	1.91171	1.91171	1.41532
'de novo' posttranslational protein folding	1.27075	1.34379	1.89197	1.29635	1.12642	-0.00922942	0.864695	0.962418	0.662047	GO:0051084	-0.00922942	1.89197	1.89197	1.41463
retinal rod cell development	0.900982	0.741947	1.4599	1.96898	1.46219	0.527041	2.54209	2.64023	2.50786	GO:0046548	0.527041	2.64023	2.64023	1.40825
regulation of myotome development	1.59213	0.934826	1.25968	1.8756	1.56269	-0.44743	-0.692765	-0.096683	0.471484	GO:2000290	-0.692765	1.8756	1.8756	1.4082
establishment or maintenance of epithelial cell apical/basal polarity	1.32083	0.20317	2.42113	1.03945	1.95854	0.0547576	0.969315	1.37543	1.18099	GO:0045197	0.0547576	2.42113	2.42113	1.40557
glial cell development	2.16929	1.17649	2.43372	0.845362	1.15823	0.710332	0.494213	0.111895	0.296267	GO:0021782	0.111895	2.43372	2.43372	1.40345
negative regulation of Arp2/3 complex-mediated actin nucleation	1.04783	1.27815	1.41264	1.51459	1.3973	1.0455	2.28328	2.44108	2.62255	GO:0034316	1.0455	2.62255	2.62255	1.40067
membrane repolarization	0.722928	2.0903	0.970678	0.815456	1.71403	3.32319	2.88118	1.62914	3.28604	GO:0086009	0.722928	3.32319	3.32319	1.39762
embryonic axis specification	2.31664	1.42229	1.51482	1.63797	0.993885	2.35221	0.934302	1.17398	0.251234	GO:0000578	0.251234	2.35221	2.35221	1.39224
regulation of cyclin-dependent protein serine/threonine kinase activity	0.442333	1.45984	1.27532	1.45601	1.37585	0.727652	1.26619	1.09041	0.527735	GO:0000079	0.442333	1.45984	1.45984	1.39175
DNA replication, Okazaki fragment processing	-0.630156	1.62837	2.00113	1.24274	0.687406	-1.68967	1.35173	1.6292	1.85882	GO:0033567	-1.68967	2.00113	2.00113	1.38991
gland development	2.01478	1.03668	1.77766	0.959709	1.76731	0.602639	1.36322	1.34734	0.878125	GO:0048732	0.602639	2.01478	2.01478	1.38534
DNA replication checkpoint	0.519774	1.8036	1.4854	1.09082	1.15754	-0.60286	0.550424	0.591029	0.356733	GO:0000076	-0.60286	1.8036	1.8036	1.38434
catecholamine biosynthetic process	0.742424	2.0662	0.964909	0.810597	1.69321	3.29199	2.84297	1.59899	3.21819	GO:0042423	0.742424	3.29199	3.29199	1.38373
melanosome organization	0.80069	2.13552	1.16172	1.50413	0.726375	-3.39255	-2.19871	-1.28748	-0.187297	GO:0032438	-3.39255	2.13552	3.39255	1.38194
negative regulation of neuron death	-0.370746	1.30778	1.63282	0.9712	1.60321	0.115318	1.14867	1.34248	2.2538	GO:1901215	-0.370746	2.2538	2.2538	1.37875
regulation of cardiac muscle cell myoblast differentiation	1.39241	1.26683	1.10652	1.73566	1.38372	2.59165	2.17122	2.35198	1.15584	GO:2000690	1.10652	2.59165	2.59165	1.37318
neural crest cell migration involved in sympathetic nervous system development	-0.0320086	0.873601	0.874407	1.63613	2.07493	-0.543863	0.679297	0.769894	0.0833475	GO:1903045	-0.543863	2.07493	2.07493	1.36477
retina layer formation	1.0257	1.54477	1.82985	1.25048	0.832827	0.742366	1.66962	1.71685	1.24573	GO:0010842	0.742366	1.82985	1.82985	1.36448
oligosaccharide biosynthetic process	1.24344	1.32572	1.88331	1.10527	1.12927	0.814203	1.15703	1.1314	1.26519	GO:0009312	0.814203	1.88331	1.88331	1.36089
sulfur amino acid biosynthetic process	0.0203035	1.58492	1.08447	1.41919	1.3541	-0.564407	-1.36081	-0.437471	-1.30404	GO:0000097	-1.36081	1.58492	1.58492	1.36067
establishment of cell polarity	0.174998	0.222965	1.78223	1.55724	1.87637	1.47981	2.14401	1.8575	1.7577	GO:0030010	0.174998	2.14401	2.14401	1.3597
cellular homeostasis	1.10283	2.12923	1.33329	1.3586	0.601151	0.268941	0.611727	1.03474	1.81434	GO:0019725	0.268941	2.12923	2.12923	1.35557
regulation of cilium movement	1.58426	1.5511	1.55691	1.35749	0.948085	1.4566	1.14865	0.967486	0.763466	GO:0003352	0.763466	1.58426	1.58426	1.35339
growth	1.8462	-0.0288346	2.09304	1.52235	1.82515	3.73172	3.80626	3.85965	3.87449	GO:0040007	-0.0288346	3.87449	3.87449	1.35293
hindlimb morphogenesis	-0.356393	1.44297	1.10378	1.70363	1.15779	-0.507505	0.202931	0.250099	-0.257747	GO:0035137	-0.507505	1.70363	1.70363	1.35204
vacuolar protein processing	0.0810333	1.94861	1.30404	1.26559	0.858665	-0.190509	0.661451	0.801843	0.629677	GO:0006624	-0.190509	1.94861	1.94861	1.34423
thiamine diphosphate biosynthetic process	0.260879	1.28012	1.09968	1.47769	1.51557	-0.546363	0.226114	0.550225	0.766382	GO:0009229	-0.546363	1.51557	1.51557	1.34327
regulation of Arp2/3 complex-mediated actin nucleation	0.617922	1.32484	1.65013	1.07288	1.30061	0.634659	3.01822	3.05427	2.59694	GO:0034315	0.617922	3.05427	3.05427	1.33711
regulation of melanin biosynthetic process	2.10879	0.731963	1.5357	1.70196	1.37724	-0.698322	-0.907432	-1.17313	-1.16397	GO:0048021	-1.17313	2.10879	2.10879	1.33671
negative regulation of mitotic cell cycle	-1.27174	1.22107	1.28767	1.65516	1.18251	0.530788	2.6828	2.68234	2.41656	GO:0045930	-1.27174	2.6828	2.6828	1.3366
neural crest cell migration involved in autonomic nervous system development	-0.04067	0.84654	0.862029	1.60157	2.0346	-0.566136	0.691079	0.779553	0.0996435	GO:1901166	-0.566136	2.0346	2.0346	1.33618
hematopoietic stem cell homeostasis	-0.0186988	1.61017	1.33094	1.25231	1.14292	0.233034	0.537526	0.682879	0.475995	GO:0061484	-0.0186988	1.61017	1.61017	1.33409
cholesterol biosynthetic process via 24,25-dihydrolanosterol	-1.02969	1.23522	1.33941	0.906705	1.81993	-0.252005	-0.966358	-0.92809	-1.23539	GO:0033488	-1.23539	1.81993	1.81993	1.32532
xanthophore differentiation	0.797187	1.51802	1.65147	0.998042	1.12174	0.771962	0.583621	0.369312	0.570712	GO:0050936	0.369312	1.65147	1.65147	1.32232
forelimb morphogenesis	-0.361517	1.42098	1.06711	1.65362	1.13137	-0.511646	0.179436	0.22927	-0.261967	GO:0035136	-0.511646	1.65362	1.65362	1.31827
exocyst localization	1.62702	1.29233	1.59126	1.48314	0.897903	0.813996	0.361743	0.0910985	-0.376582	GO:0051601	-0.376582	1.62702	1.62702	1.31616
regulation of bone mineralization	0.741382	1.32355	1.69964	1.58724	0.65296	2.39211	2.15767	2.39871	2.72524	GO:0030500	0.65296	2.72524	2.72524	1.31585
spliceosomal snRNP assembly	1.45556	2.17666	1.47442	1.10866	0.502227	0.437254	0.188098	0.522539	0.664164	GO:0000387	0.188098	2.17666	2.17666	1.31549
telomere maintenance	-2.17545	1.52499	0.613138	1.50072	1.61794	-0.870353	1.48785	1.83861	1.78363	GO:0000723	-2.17545	1.83861	2.17545	1.3142
motor neuron axon guidance	2.7486	0.822909	1.72627	1.24861	1.45687	4.02649	3.17811	3.10914	3.41789	GO:0008045	0.822909	4.02649	4.02649	1.31367
exocytosis	0.512966	1.03331	1.36565	1.77938	1.07595	0.25225	0.35344	-0.450941	-0.234556	GO:0006887	-0.450941	1.77938	1.77938	1.31357
myelination of posterior lateral line nerve axons	2.41038	0.777608	2.02989	1.018	1.41201	0.213003	-0.258922	-1.11787	-1.37941	GO:0048932	-1.37941	2.41038	2.41038	1.30938
negative regulation of coagulation	1.0994	1.07033	0.923805	1.78981	1.44661	1.87962	2.31182	2.59882	2.66831	GO:0050819	0.923805	2.66831	2.66831	1.30764
positive regulation of phospholipase C activity	2.05022	0.836583	1.23028	1.27119	1.87712	0.759914	0.308218	0.441288	0.790753	GO:0010863	0.308218	2.05022	2.05022	1.30379
thiamine metabolic process	0.234247	1.23976	1.06791	1.42725	1.45902	-0.534598	0.221878	0.540926	0.767852	GO:0006772	-0.534598	1.45902	1.45902	1.29849
folic acid-containing compound metabolic process	0.558064	1.38561	1.18024	1.38116	1.23982	0.773553	1.58716	2.14249	1.48883	GO:0006760	0.558064	2.14249	2.14249	1.29671
paraxial mesoderm development	2.0713	1.22141	1.32765	1.31047	1.3214	1.25401	0.535032	0.583214	0.76408	GO:0048339	0.535032	2.0713	2.0713	1.29523
pteridine-containing compound metabolic process	0.290577	1.29526	1.34342	1.31526	1.1977	0.791564	1.43467	1.94302	1.25162	GO:0042558	0.290577	1.94302	1.94302	1.28791
regulation of microtubule nucleation	-1.1587	1.33662	0.939939	1.471	1.40331	-0.468307	0.745386	0.830338	0.142174	GO:0010968	-1.1587	1.471	1.471	1.28772
vacuolar proton-transporting V-type ATPase complex assembly	1.08006	2.04235	1.33896	1.29731	0.470988	1.115	0.49461	0.68404	0.544234	GO:0070072	0.470988	2.04235	2.04235	1.2874
skin morphogenesis	2.0463	0.820645	1.20377	1.25192	1.86989	0.744233	0.290571	0.415818	0.749711	GO:0043589	0.290571	2.0463	2.0463	1.28656
proteasome assembly	1.08796	2.45316	1.23886	1.31567	0.133271	1.2078	1.28155	1.45112	1.51332	GO:0043248	0.133271	2.45316	2.45316	1.28524
response to mechanical stimulus	1.01955	0.330177	0.531215	2.57696	1.70047	1.79075	0.973865	1.02991	-0.154045	GO:0009612	-0.154045	2.57696	2.57696	1.2847
hexose metabolic process	-0.383189	2.20876	0.567723	1.64036	0.71777	-0.319131	0.0628233	0.626366	0.853604	GO:0019318	-0.383189	2.20876	2.20876	1.28365
extrinsic apoptotic signaling pathway via death domain receptors	0.573064	1.43247	1.38402	1.41703	0.90019	1.07215	0.889012	0.794558	0.830261	GO:0008625	0.573064	1.43247	1.43247	1.28343
negative regulation of microtubule polymerization	-1.18434	1.31506	0.941626	1.4643	1.40347	-0.476216	0.73321	0.813914	0.129523	GO:0031115	-1.18434	1.4643	1.4643	1.28111
positive regulation of cysteine-type endopeptidase activity involved in apoptotic process	0.054187	1.45705	1.09765	1.53597	1.03129	-0.489079	-1.49652	-1.20732	-0.870274	GO:0043280	-1.49652	1.53597	1.53597	1.28049
mitotic G2 DNA damage checkpoint	-1.26452	1.23049	1.01923	1.15768	1.69913	-0.448971	1.13762	1.19998	1.67087	GO:0007095	-1.26452	1.69913	1.69913	1.27663
monosaccharide metabolic process	-0.372153	2.1977	0.569502	1.62042	0.718685	-0.310652	0.0692961	0.631738	0.856844	GO:0005996	-0.372153	2.1977	2.1977	1.27658
zinc ion homeostasis	-0.274994	1.51187	1.37141	0.960145	1.25018	0.0312572	0.82545	0.76666	-0.300195	GO:0055069	-0.300195	1.51187	1.51187	1.2734
glycerol catabolic process	1.46046	1.44797	1.05073	1.35433	1.2405	-0.128008	0.316641	0.648333	0.814229	GO:0019563	-0.128008	1.46046	1.46046	1.27338
regulation of reactive oxygen species biosynthetic process	2.82079	2.0456	1.78598	0.900656	0.357885	6.70138	3.38217	2.96513	1.56884	GO:1903426	0.357885	6.70138	6.70138	1.27253
protein C-linked glycosylation via 2'-alpha-mannosyl-L-tryptophan	2.32166	0.620729	2.66044	0.890126	0.916012	1.43855	1.6871	1.239	1.74135	GO:0018406	0.620729	2.66044	2.66044	1.27183
cellular amino acid biosynthetic process	0.0485852	1.35894	1.05096	1.34933	1.3203	-1.1306	-1.60376	-0.598806	-1.40914	GO:0008652	-1.60376	1.35894	1.60376	1.26988
positive regulation of hematopoietic progenitor cell differentiation	1.55378	1.2759	2.27165	0.996237	0.506885	1.58372	2.08511	1.74802	1.92161	GO:1901534	0.506885	2.27165	2.27165	1.26267
reciprocal meiotic recombination	-1.9778	1.53852	1.08685	0.885576	1.52567	-1.44386	1.39726	1.59451	1.68479	GO:0007131	-1.9778	1.68479	1.9778	1.25915
protein secretion	1.93962	1.08045	2.05798	1.11008	0.782189	0.198623	0.0819905	0.101339	0.78394	GO:0009306	0.0819905	2.05798	2.05798	1.25767
regulation of axonogenesis	2.36481	-0.107708	2.50209	0.823902	1.80666	0.75928	-0.759467	-0.602546	1.15571	GO:0050770	-0.759467	2.50209	2.50209	1.25623
central nervous system myelination	2.30653	1.06896	1.97795	1.40497	0.544061	1.47918	1.06379	1.2537	1.53101	GO:0022010	0.544061	2.30653	2.30653	1.24899
negative regulation of proteasomal ubiquitin-dependent protein catabolic process	2.59397	1.4692	0.698439	1.46324	1.35963	-0.453131	-2.07757	-1.89296	-1.67495	GO:0032435	-2.07757	2.59397	2.59397	1.24763
water homeostasis	-0.458286	2.16313	1.6698	0.854666	0.297891	-1.28985	1.59969	1.72647	2.57251	GO:0030104	-1.28985	2.57251	2.57251	1.24637
snRNA pseudouridine synthesis	2.78249	1.41985	1.83278	0.960877	0.771305	1.34276	0.443552	0.72233	0.4745	GO:0031120	0.443552	2.78249	2.78249	1.2462
positive regulation of NF-kappaB transcription factor activity	1.7918	1.32702	2.0541	0.557836	1.04533	1.0228	0.158723	0.226065	-0.868741	GO:0051092	-0.868741	2.0541	2.0541	1.24607
aspartate transport	-0.205177	1.94766	1.18	0.967907	0.865601	0.139385	1.72815	1.31367	1.40496	GO:0015810	-0.205177	1.94766	1.94766	1.24029
negative regulation of apoptotic process	0.479552	1.53171	0.319938	1.35162	1.75716	1.52375	1.47176	0.667602	1.08885	GO:0043066	0.319938	1.75716	1.75716	1.24011
cotranslational protein targeting to membrane	1.40574	1.87968	1.45625	1.08386	0.533753	-0.0528298	0.7509	0.867951	0.563763	GO:0006613	-0.0528298	1.87968	1.87968	1.23838
regulation of cell death	1.50925	1.1993	0.189135	1.72703	1.83556	4.06546	0.897884	0.444151	0.461268	GO:0010941	0.189135	4.06546	4.06546	1.23776
fatty acid elongation, unsaturated fatty acid	1.49864	1.21485	1.21798	1.26753	1.24931	5.7501	5.20325	5.35013	4.4285	GO:0019368	1.21485	5.7501	5.7501	1.23742
cell migration involved in gastrulation	1.42006	-0.21051	2.10672	0.955597	2.09496	1.32134	1.7922	2.36193	2.83673	GO:0042074	-0.21051	2.83673	2.83673	1.23669
long-chain fatty-acyl-CoA biosynthetic process	1.53987	1.2071	1.22497	1.2716	1.24105	5.58736	5.12781	5.2817	4.44657	GO:0035338	1.2071	5.58736	5.58736	1.23618
double-strand break repair via nonhomologous end joining	-1.73747	1.71115	1.14879	1.07395	1.00468	-1.74104	0.718498	0.754219	0.28439	GO:0006303	-1.74104	1.71115	1.74104	1.23464
rRNA pseudouridine synthesis	2.81548	1.3931	1.83182	0.939867	0.769301	1.29494	0.422357	0.689389	0.447945	GO:0031118	0.422357	2.81548	2.81548	1.23352
fatty acid elongation, polyunsaturated fatty acid	1.495	1.20019	1.22506	1.26246	1.2423	5.56497	5.16098	5.34215	4.42719	GO:0034626	1.20019	5.56497	5.56497	1.2325
D-amino acid catabolic process	-0.0887304	1.17738	1.14934	1.46044	1.14081	-0.041661	0.189827	0.238657	-0.129586	GO:0019478	-0.129586	1.46044	1.46044	1.23199
amino-acid betaine transport	1.00928	1.30554	0.725201	0.986422	1.9062	-0.689472	-0.554749	-0.523347	-0.439126	GO:0015838	-0.689472	1.9062	1.9062	1.23084
Okazaki fragment processing involved in mitotic DNA replication	0.38723	1.14841	1.72867	1.24132	0.802634	-0.798436	0.50552	0.521038	0.47558	GO:1903461	-0.798436	1.72867	1.72867	1.23026
amino acid transmembrane transport	-0.134448	1.28462	1.02732	0.840338	1.76628	0.366148	-0.873727	-0.412807	-0.892391	GO:0003333	-0.892391	1.76628	1.76628	1.22964
cellular water homeostasis	-0.479322	2.13465	1.66107	0.83477	0.28774	-1.28311	1.59949	1.72305	2.54927	GO:0009992	-1.28311	2.54927	2.54927	1.22956
DNA methylation on cytosine	-0.0351841	1.41696	1.2763	1.07114	1.15024	-0.129567	0.55051	0.661929	0.782604	GO:0032776	-0.129567	1.41696	1.41696	1.22866
cardioblast migration to the midline involved in heart rudiment formation	0.304543	0.902492	0.663824	1.90409	1.42195	1.0073	0.881974	0.625674	1.22269	GO:0003319	0.304543	1.90409	1.90409	1.22309
fatty acid elongation, saturated fatty acid	1.536	1.18803	1.2198	1.25192	1.22388	5.57472	5.12328	5.28756	4.37446	GO:0019367	1.18803	5.57472	5.57472	1.22091
sodium ion import	-1.96678	1.22883	1.87104	1.02383	0.756246	-0.0825057	-0.867857	-0.904082	-1.41848	GO:0097369	-1.96678	1.87104	1.96678	1.21998
L-alanine transport	-0.208296	1.93169	1.16926	0.932802	0.84002	0.159936	1.75633	1.31688	1.40142	GO:0015808	-0.208296	1.93169	1.93169	1.21844
positive regulation of cell division	0.466506	0.384045	0.505184	1.44586	2.53761	0.742155	1.51639	0.7148	2.61605	GO:0051781	0.384045	2.61605	2.61605	1.21817
drug transport	-0.65599	2.08172	0.477796	1.57293	0.726576	1.19669	0.0702848	0.622324	-0.683775	GO:0015893	-0.683775	2.08172	2.08172	1.21475
trochlear nerve development	1.48132	1.18671	0.92449	1.48389	1.25629	0.393618	1.12058	1.09296	1.25253	GO:0021558	0.393618	1.48389	1.48389	1.21285
cerebral cortex development	0.546702	0.676923	0.917691	1.22054	2.03341	0.654289	0.995646	0.803174	0.568266	GO:0021987	0.546702	2.03341	2.03341	1.21214
glycolipid metabolic process	0.232186	1.64733	1.7398	0.79287	0.668546	0.182392	1.38857	1.8355	0.903093	GO:0006664	0.182392	1.8355	1.8355	1.21214
fatty acid elongation, monounsaturated fatty acid	1.53086	1.16875	1.19687	1.24789	1.22366	5.6354	5.12463	5.30538	4.42508	GO:0034625	1.16875	5.6354	5.6354	1.20929
positive regulation of RNA polymerase II transcriptional preinitiation complex assembly	0.438383	1.99574	1.11419	1.32681	0.395401	0.322607	0.0932973	0.349147	0.197543	GO:0045899	0.0932973	1.99574	1.99574	1.20803
protein polymerization	0.931531	0.854688	1.59005	1.29736	1.08688	0.978821	1.89271	1.01363	0.703238	GO:0051258	0.703238	1.89271	1.89271	1.20725
ossification	0.498171	0.780884	1.07026	1.15479	1.80338	3.40899	3.23893	3.60584	2.90336	GO:0001503	0.498171	3.60584	3.60584	1.20233
sodium ion transmembrane transport	-1.96071	1.20527	1.84976	1.01422	0.738886	-0.0649206	-0.84742	-0.893534	-1.41296	GO:0035725	-1.96071	1.84976	1.96071	1.20203
positive regulation of transcription initiation from RNA polymerase II promoter	0.434631	2.00337	1.09873	1.31394	0.388485	0.337209	0.0793323	0.339365	0.192453	GO:0060261	0.0793323	2.00337	2.00337	1.20113
renal filtration	0.648127	0.687163	1.76422	0.941014	1.40021	1.62243	2.14818	1.73272	2.00406	GO:0097205	0.648127	2.14818	2.14818	1.19815
long-chain fatty-acyl-CoA metabolic process	1.62317	1.1313	1.45516	1.25949	0.929732	4.60585	4.6266	4.63739	3.58513	GO:0035336	0.929732	4.63739	4.63739	1.19392
regulation of compound eye pigmentation	0.0205213	1.88366	1.21778	1.08374	0.589306	1.65621	1.38466	1.69924	1.3863	GO:0048076	0.0205213	1.88366	1.88366	1.19362
cellular response to xenobiotic stimulus	0.297767	1.71481	0.734006	1.61196	0.713399	1.17447	-1.49772	-1.48443	-1.83844	GO:0071466	-1.83844	1.71481	1.83844	1.19354
alanine transport	-0.20961	1.89334	1.14512	0.913261	0.811544	0.15557	1.68293	1.2676	1.36059	GO:0032328	-0.20961	1.89334	1.89334	1.19082
sensory perception of taste	1.10777	1.16493	1.1295	0.995089	1.46834	-0.104387	-0.119539	-0.958448	0.124137	GO:0050909	-0.958448	1.46834	1.46834	1.18946
histone monoubiquitination	1.13958	1.35869	1.05178	1.12437	1.20625	0.288993	1.66278	1.14731	0.86186	GO:0010390	0.288993	1.66278	1.66278	1.18527
attachment of GPI anchor to protein	0.738487	1.68004	1.9089	0.824385	0.322557	0.447705	0.611165	0.680498	0.677528	GO:0016255	0.322557	1.9089	1.9089	1.18397
pharyngeal muscle development	2.49765	1.33169	1.75713	0.957991	0.687402	1.33767	0.602098	0.741244	0.788768	GO:0043282	0.602098	2.49765	2.49765	1.18355
negative regulation of nodal signaling pathway involved in determination of lateral mesoderm left/right asymmetry	1.21233	1.65096	1.31128	1.03144	0.739432	0.869377	0.489447	0.367174	-0.311237	GO:1900176	-0.311237	1.65096	1.65096	1.18328
glycolipid biosynthetic process	0.632062	1.67994	1.72373	0.959266	0.365604	0.453132	0.789711	1.3876	0.623859	GO:0009247	0.365604	1.72373	1.72373	1.18213
pronephric duct morphogenesis	0.172064	1.0876	0.97988	1.37178	1.2774	1.4529	1.66147	1.7443	2.28023	GO:0039023	0.172064	2.28023	2.28023	1.17917
detoxification	1.31523	0.949353	1.4047	1.55361	0.803253	-0.996356	-1.83141	-1.57906	-0.400449	GO:0098754	-1.83141	1.55361	1.83141	1.17773
response to cytokine	1.03831	0.778164	0.3421	1.99196	1.58746	4.15801	1.95021	2.08885	0.172497	GO:0034097	0.172497	4.15801	4.15801	1.17492
negative regulation of cysteine-type endopeptidase activity involved in execution phase of apoptosis	0.0381487	1.4878	0.95898	1.19356	1.05513	0.405414	0.697983	0.637956	0.913333	GO:2001271	0.0381487	1.4878	1.4878	1.17387
spindle midzone assembly	1.54453	-0.173978	2.14883	1.37773	1.34177	0.340325	2.77894	2.69693	2.73795	GO:0051255	-0.173978	2.77894	2.77894	1.17359
D-amino acid metabolic process	-0.0997899	1.1259	1.0948	1.39293	1.07674	-0.0745532	0.152945	0.199759	-0.160605	GO:0046416	-0.160605	1.39293	1.39293	1.17259
neutral amino acid transport	-0.836058	1.87418	1.2194	0.897323	0.693459	0.467641	1.58174	1.20121	0.762245	GO:0015804	-0.836058	1.87418	1.87418	1.17109
negative regulation of neuron apoptotic process	-0.661308	1.09974	1.52495	0.675766	1.37048	0.110329	1.25284	1.38249	2.27845	GO:0043524	-0.661308	2.27845	2.27845	1.16773
mRNA pseudouridine synthesis	2.56549	1.3174	1.74325	0.933398	0.67445	1.31427	0.616923	0.757793	0.806912	GO:1990481	0.616923	2.56549	2.56549	1.16713
nuclear-transcribed mRNA catabolic process, no-go decay	1.16104	1.49424	1.24855	1.13305	0.787748	0.578039	0.180051	0.117598	0.080879	GO:0070966	0.080879	1.49424	1.49424	1.1659
nephric duct morphogenesis	0.179369	1.06607	0.958493	1.35139	1.26872	1.39515	1.55464	1.63215	2.18333	GO:0072178	0.179369	2.18333	2.18333	1.16117
mannose transport	0.754548	1.38774	1.37889	1.09446	0.775315	0.15216	0.775998	0.797248	0.830291	GO:0015761	0.15216	1.38774	1.38774	1.1591
protein localization to plasma membrane	0.980044	1.58709	1.67986	0.979165	0.386636	0.401114	0.577347	0.616596	0.827669	GO:0072659	0.386636	1.67986	1.67986	1.15819
ATP transport	0.181959	1.29546	1.01807	1.36078	0.955189	-1.0485	-0.693184	-0.695479	-0.813575	GO:0015867	-1.0485	1.36078	1.36078	1.15737
ammonia homeostasis	-0.190512	1.23831	0.900462	1.2488	1.24013	-0.087424	-0.341486	-0.0645273	-0.109267	GO:0097272	-0.341486	1.2488	1.2488	1.15693
meiotic DNA integrity checkpoint	-0.180099	1.24477	0.896576	1.22866	1.24497	-0.120409	-0.357185	-0.0841378	-0.131595	GO:0044778	-0.357185	1.24497	1.24497	1.15374
negative regulation of DNA replication	0.60695	1.0597	1.3217	1.12325	1.10784	0.766326	1.65621	1.56001	1.69127	GO:0008156	0.60695	1.69127	1.69127	1.15312
actin filament capping	1.29847	1.35188	1.57299	1.38196	0.304359	-0.300057	-0.0710081	0.358327	0.0810177	GO:0051693	-0.300057	1.57299	1.57299	1.1528
B cell differentiation	1.45437	1.21796	0.747868	1.08544	1.55649	0.827434	0.802695	0.700368	0.590933	GO:0030183	0.590933	1.55649	1.55649	1.15194
long-chain fatty acid biosynthetic process	1.26141	1.16758	1.35072	1.21575	0.863356	0.139406	0.902167	1.38056	1.49713	GO:0042759	0.139406	1.49713	1.49713	1.14935
positive regulation of cell motility	3.08767	0.234801	2.01696	0.844116	1.49581	0.513925	-0.553779	0.264495	0.703201	GO:2000147	-0.553779	3.08767	3.08767	1.14792
somite rostral/caudal axis specification	3.02248	1.18194	1.55747	1.44961	0.399832	-0.315563	-0.684722	-0.557021	-1.42001	GO:0032525	-1.42001	3.02248	3.02248	1.14721
nuclear-transcribed mRNA catabolic process, non-stop decay	1.15482	1.4605	1.22788	1.1083	0.781186	0.609814	0.178383	0.115882	0.0840795	GO:0070481	0.0840795	1.4605	1.4605	1.14447
response to virus	0.85924	0.487731	0.79116	1.90574	1.39223	0.415751	-1.7352	-1.03175	-1.15151	GO:0009615	-1.7352	1.90574	1.90574	1.14422
regulation of centrosome duplication	-2.93262	0.866629	0.830893	1.07368	1.80475	0.872563	2.23536	1.81712	1.69374	GO:0010824	-2.93262	2.23536	2.93262	1.14399
cellular response to calcium ion	0.173018	1.2884	1.01241	1.34125	0.930031	-1.03414	-0.667418	-0.66905	-0.809781	GO:0071277	-1.03414	1.34125	1.34125	1.14302
mitotic DNA replication checkpoint	-0.210769	1.22503	0.881592	1.22186	1.23008	-0.103754	-0.345577	-0.0648524	-0.112474	GO:0033314	-0.345577	1.23008	1.23008	1.13964
heparan sulfate proteoglycan metabolic process	0.700476	0.654823	1.67157	1.07013	1.15941	-0.571537	-0.482583	-0.308206	-0.603716	GO:0030201	-0.603716	1.67157	1.67157	1.13898
nucleobase-containing compound metabolic process	-0.577007	1.63452	0.514974	1.04438	1.3602	1.31039	2.69981	2.40353	2.41922	GO:0006139	-0.577007	2.69981	2.69981	1.13852
RNA surveillance	1.15913	1.4689	1.21029	1.10023	0.770057	0.604051	0.174727	0.113207	0.0778195	GO:0071025	0.0778195	1.4689	1.4689	1.13737
positive regulation of cell migration	3.11544	0.223688	2.00826	0.826315	1.47701	0.503778	-0.568463	0.249515	0.702187	GO:0030335	-0.568463	3.11544	3.11544	1.13382
box H/ACA snoRNA 3'-end processing	2.57582	1.26613	1.71697	0.904327	0.646427	1.27493	0.586143	0.726441	0.793842	GO:0000495	0.586143	2.57582	2.57582	1.13346
regulation of Wnt signaling pathway involved in dorsal/ventral axis specification	0.857465	0.343153	0.966305	1.19029	2.03361	-2.76608	0.525348	0.956516	1.08498	GO:2000053	-2.76608	2.03361	2.76608	1.13334
age-dependent general metabolic decline	1.12167	1.51718	0.747639	0.916493	1.34838	-0.327329	0.512489	1.00763	0.264312	GO:0007571	-0.327329	1.51718	1.51718	1.13242
blood vessel remodeling	0.867129	0.332563	0.963328	1.1881	2.04162	-2.67785	0.507786	0.933514	1.0644	GO:0001974	-2.67785	2.04162	2.67785	1.1314
positive regulation of chromosome segregation	-0.381307	0.756015	1.11598	1.27058	1.37905	-0.207832	1.8892	2.26529	1.94086	GO:0051984	-0.381307	2.26529	2.26529	1.13041
negative regulation of actin filament polymerization	1.31389	1.32558	1.55761	1.34369	0.293659	-0.270553	-0.0688941	0.353783	0.0748697	GO:0030837	-0.270553	1.55761	1.55761	1.13013
positive regulation of mitotic sister chromatid separation	-0.372297	0.738797	1.11376	1.2665	1.40047	-0.207854	1.91175	2.29438	1.97109	GO:1901970	-0.372297	2.29438	2.29438	1.12988
negative regulation of DNA recombination	-1.5512	0.89575	0.70259	1.12207	1.79349	0.281364	2.22236	2.33913	1.63125	GO:0045910	-1.5512	2.33913	2.33913	1.12848
axon development	0.0975226	1.46751	1.2552	0.7794	1.00328	0.0271691	0.0796827	0.417723	1.60302	GO:0061564	0.0271691	1.60302	1.60302	1.12635
response to calcium ion	0.205837	1.26326	0.992664	1.31561	0.915869	-1.0346	-0.661318	-0.676198	-0.811534	GO:0051592	-1.0346	1.31561	1.31561	1.12185
regulation of embryonic development	-0.38586	0.330286	0.567363	1.34099	2.24576	-2.4738	0.417579	1.04475	0.491082	GO:0045995	-2.4738	2.24576	2.4738	1.1211
hypoxanthine salvage	-0.451336	1.32748	0.569859	1.13555	1.43987	0.35388	-1.18234	-1.06766	-0.851689	GO:0043103	-1.18234	1.43987	1.43987	1.11819
negative regulation of Wnt signaling pathway involved in dorsal/ventral axis specification	0.833669	0.328182	0.953428	1.17203	2.01862	-2.73499	0.501176	0.921481	1.06408	GO:2000054	-2.73499	2.01862	2.73499	1.11806
phosphatidylinositol metabolic process	0.172203	1.86637	1.56954	0.855204	0.174906	1.03068	1.0042	1.04619	0.163978	GO:0046488	0.163978	1.86637	1.86637	1.1165
ATP hydrolysis coupled proton transport	-0.439266	2.96381	0.313477	1.59287	-0.404854	-0.951378	-0.920602	0.0808124	-0.605794	GO:0015991	-0.951378	2.96381	2.96381	1.11633
positive regulation of non-canonical Wnt signaling pathway	0.840136	0.328717	0.937545	1.18016	2.0182	-2.70975	0.526797	0.957779	1.09073	GO:2000052	-2.70975	2.0182	2.70975	1.11616
mRNA export from nucleus	1.24718	2.11679	1.06863	1.04204	0.236844	-0.0484571	0.105827	0.262922	-0.299871	GO:0006406	-0.299871	2.11679	2.11679	1.11608
regulation of canonical Wnt signaling pathway involved in neural plate anterior/posterior pattern formation	0.898391	0.326969	0.953941	1.17831	2.00499	-2.7453	0.536504	0.981456	1.10748	GO:0060827	-2.7453	2.00499	2.7453	1.11605
glomerular basement membrane development	2.37484	0.366569	1.31166	1.44939	1.33226	1.42951	1.92843	1.68193	1.71375	GO:0032836	0.366569	2.37484	2.37484	1.11497
negative regulation of phosphoprotein phosphatase activity	-1.02877	0.867682	1.0566	1.20444	1.32934	0.0863438	-0.37726	-0.435277	-0.522964	GO:0032515	-1.02877	1.32934	1.32934	1.11452
histone H3-K27 methylation	-1.64836	1.07185	0.948238	1.01647	1.41443	-0.96042	0.681591	0.752996	1.23892	GO:0070734	-1.64836	1.41443	1.64836	1.11275
bulbus arteriosus formation	-0.642802	0.851993	0.272306	1.47742	1.83632	-0.365452	-0.720939	-0.778533	-0.383148	GO:0003234	-0.778533	1.83632	1.83632	1.10951
chondrocyte intercalation involved in growth plate cartilage morphogenesis	1.1905	1.69743	1.19039	0.535832	1.00098	2.83193	2.47912	1.56261	2.40582	GO:0003428	0.535832	2.83193	2.83193	1.10616
peptidyl-diphthamide biosynthetic process from peptidyl-histidine	0.366699	1.55728	0.905148	1.18525	0.771701	-0.055461	-0.486862	-0.295984	0.377093	GO:0017183	-0.486862	1.55728	1.55728	1.10485
RNA export from nucleus	1.53986	2.24231	1.55114	0.791095	-0.165758	1.54941	1.27303	1.2627	0.375578	GO:0006405	-0.165758	2.24231	2.24231	1.1047
renal system process	-0.101381	0.431363	1.42735	0.972699	1.58568	0.76992	1.74724	1.60357	1.77897	GO:0003014	-0.101381	1.77897	1.77897	1.10427
negative regulation of canonical Wnt signaling pathway involved in neural plate anterior/posterior pattern formation	0.833293	0.317502	0.935978	1.1618	1.9928	-2.74009	0.51756	0.948413	1.06707	GO:0060829	-2.74009	1.9928	2.74009	1.10202
histone phosphorylation	1.02296	1.15309	1.98016	0.510511	0.762558	-0.585081	1.65054	1.46472	1.00051	GO:0016572	-0.585081	1.98016	1.98016	1.10158
glycerol-3-phosphate metabolic process	0.324262	1.80539	1.03369	0.887878	0.679154	0.107069	-0.185289	-0.615598	-0.690433	GO:0006072	-0.690433	1.80539	1.80539	1.10153
stabilization of membrane potential	1.27448	1.12709	1.35529	1.09434	0.824173	-0.883386	1.32829	1.53133	1.38647	GO:0030322	-0.883386	1.53133	1.53133	1.10022
response to oxidative stress	-0.164916	0.742493	0.272723	1.96877	1.40603	0.333007	-1.2411	-0.365647	0.326485	GO:0006979	-1.2411	1.96877	1.96877	1.09751
DNA double-strand break processing	-1.16135	1.2624	0.890485	1.08568	1.12011	-0.0323144	1.47956	1.83172	2.01334	GO:0000729	-1.16135	2.01334	2.01334	1.08967
neuronal signal transduction	-0.719055	1.7037	1.26741	1.02178	0.360816	1.51458	2.5848	3.0012	2.96505	GO:0023041	-0.719055	3.0012	3.0012	1.08843
negative regulation of cell differentiation	2.08258	1.22053	0.531521	1.18382	1.41105	1.03832	-0.238227	-0.446003	-0.429096	GO:0045596	-0.446003	2.08258	2.08258	1.08673
adherens junction organization	0.324416	0.969297	1.5887	0.895235	0.888327	-0.146126	0.340408	0.321263	0.293115	GO:0034332	-0.146126	1.5887	1.5887	1.08539
positive regulation of cortical granule exocytosis by positive regulation of cytosolic calcium ion concentration	0.806683	1.21701	1.23753	1.07053	0.810724	0.178257	0.457825	0.296666	0.0355177	GO:0060472	0.0355177	1.23753	1.23753	1.08395
negative regulation of execution phase of apoptosis	0.0222887	1.42487	0.997006	0.960091	0.948457	0.366234	1.75697	1.65437	1.7026	GO:1900118	0.0222887	1.75697	1.75697	1.08261
extrinsic apoptotic signaling pathway	0.8074	0.959203	1.23136	1.63971	0.492905	1.34297	-0.160499	0.00721971	0.146717	GO:0097191	-0.160499	1.63971	1.63971	1.0808
regulation of microtubule polymerization or depolymerization	0.115544	0.34735	0.377173	1.19707	2.39864	-0.294131	1.2783	1.00539	0.562196	GO:0031110	-0.294131	2.39864	2.39864	1.08006
positive regulation of actin nucleation	0.803981	1.02112	0.7054	1.01493	1.57597	0.805353	1.08858	0.699224	-0.213654	GO:0051127	-0.213654	1.57597	1.57597	1.07935
blood coagulation, fibrin clot formation	1.02546	1.2807	1.29227	0.890048	0.848931	3.98494	4.64683	4.16012	3.63387	GO:0072378	0.848931	4.64683	4.64683	1.07799
T cell differentiation	-0.154117	0.809269	0.890833	0.879309	1.72219	-0.572479	-1.02076	-0.774623	-0.262674	GO:0030217	-1.02076	1.72219	1.72219	1.0754
negative regulation of nodal signaling pathway	0.390017	0.820617	1.28619	1.26061	0.932123	-0.828167	-0.278137	-0.263078	-0.460905	GO:1900108	-0.828167	1.28619	1.28619	1.07488
regulation of serine-type endopeptidase activity	1.03765	1.28819	1.27259	0.894073	0.840268	4.05654	4.86254	4.33224	3.81742	GO:1900003	0.840268	4.86254	4.86254	1.07378
protein targeting to ER	1.45286	1.64944	1.35403	0.859674	0.431757	-0.00263418	0.339703	0.446471	0.0380726	GO:0045047	-0.00263418	1.64944	1.64944	1.07373
fucose metabolic process	-0.742596	1.32628	1.00223	1.03171	0.930428	-0.94181	-0.419733	-0.396393	-0.528969	GO:0006004	-0.94181	1.32628	1.32628	1.07266
mitotic recombination	-1.04463	1.07691	1.00364	0.886665	1.323	-1.21661	1.06662	1.09925	1.07017	GO:0006312	-1.21661	1.323	1.323	1.07255
gliogenesis	0.567283	1.586	1.11405	1.12229	0.463206	-0.269644	-0.197295	-0.262299	-0.101268	GO:0042063	-0.269644	1.586	1.586	1.07139
nucleotide-excision repair, DNA gap filling	-0.350914	1.32365	1.28409	0.860671	0.815717	-0.877232	1.00558	0.91572	0.314581	GO:0006297	-0.877232	1.32365	1.32365	1.07103
locomotor rhythm	1.49081	1.07406	0.568833	1.86989	0.768296	0.055031	0.649229	0.859798	0.0433519	GO:0045475	0.0433519	1.86989	1.86989	1.07027
pyrimidine nucleotide biosynthetic process	1.77669	1.61543	1.22352	1.02607	0.414379	1.61507	1.10512	1.19448	0.736063	GO:0006221	0.414379	1.77669	1.77669	1.06985
microtubule depolymerization	-0.323448	0.353097	0.656785	1.29539	1.97256	1.12463	-1.06334	-1.24834	-1.49671	GO:0007019	-1.49671	1.97256	1.97256	1.06946
regulation of ossification	0.230336	0.767798	1.07647	1.41269	1.02022	1.20094	1.72787	2.33988	2.93449	GO:0030278	0.230336	2.93449	2.93449	1.0693
N-glycan processing	0.684128	1.30224	1.22085	1.13374	0.600066	1.09166	1.32375	1.05787	0.593068	GO:0006491	0.593068	1.32375	1.32375	1.06422
cellular response to estrogen stimulus	-0.304656	1.07446	1.20783	1.54318	0.421939	-1.14837	0.326958	0.756758	0.672298	GO:0071391	-1.14837	1.54318	1.54318	1.06185
embryonic camera-type eye morphogenesis	0.88916	0.138643	0.186954	1.67521	2.24332	-0.554812	1.70941	2.1543	2.75075	GO:0048596	-0.554812	2.75075	2.75075	1.06103
cell-cell signaling	3.45433	0.366637	0.967051	1.35664	1.55146	0.469104	-0.446783	-0.937984	-0.215448	GO:0007267	-0.937984	3.45433	3.45433	1.06045
lymphocyte differentiation	0.531613	1.16556	1.38233	0.669107	1.02018	0.0836694	-0.883675	-0.601828	-0.0916179	GO:0030098	-0.883675	1.38233	1.38233	1.0593
neural tube formation	0.720456	0.169043	1.44414	0.86067	1.7629	-0.110203	0.972904	1.23377	0.458338	GO:0001841	-0.110203	1.7629	1.7629	1.05919
peptidyl-arginine methylation	1.68758	1.5168	1.35326	0.741853	0.624819	1.0902	0.601633	0.539102	0.3659	GO:0018216	0.3659	1.68758	1.68758	1.05918
putrescine biosynthetic process from ornithine	2.55059	1.17723	1.02059	1.138	0.89626	2.01283	-0.0474424	0.345346	0.221252	GO:0033387	-0.0474424	2.55059	2.55059	1.05802
response to axon injury	-0.478657	1.08928	1.30809	0.941585	0.888613	0.250032	1.97226	1.97979	3.17107	GO:0048678	-0.478657	3.17107	3.17107	1.05689
peptidyl-arginine methylation, to symmetrical-dimethyl arginine	1.69491	1.52289	1.36118	0.727824	0.613213	1.04994	0.590169	0.52822	0.368043	GO:0019918	0.368043	1.69491	1.69491	1.05628
establishment or maintenance of apical/basal cell polarity	0.954121	-0.00958857	2.04225	0.634026	1.55787	0.00911446	0.926761	1.25178	0.944832	GO:0035088	-0.00958857	2.04225	2.04225	1.05614
negative regulation of activin receptor signaling pathway	0.378336	0.800865	1.26126	1.23266	0.92508	-0.84052	-0.276407	-0.26685	-0.468829	GO:0032926	-0.84052	1.26126	1.26126	1.05497
morphogenesis of an epithelial sheet	1.8926	1.0598	1.06502	0.705852	1.38642	0.37478	-0.142684	-0.42236	-0.337429	GO:0002011	-0.42236	1.8926	1.8926	1.05427
neuromast hair cell differentiation involved in neuromast regeneration	0.578796	1.57649	1.08726	1.09164	0.452941	-0.294789	-0.218758	-0.283866	-0.107517	GO:0070658	-0.294789	1.57649	1.57649	1.05208
regulation of polarized epithelial cell differentiation	2.07176	1.00403	1.01416	1.12739	1.06177	2.61622	2.18519	2.41051	3.18026	GO:0030860	1.00403	3.18026	3.18026	1.05184
platelet-derived growth factor receptor signaling pathway	0.935286	1.12633	1.09504	1.02942	0.950899	2.41466	1.61815	2.15329	1.29759	GO:0048008	0.935286	2.41466	2.41466	1.05042
DNA replication proofreading	-0.486831	1.31995	0.958397	1.02123	0.891158	-0.920144	1.53799	1.63291	1.56543	GO:0045004	-0.920144	1.63291	1.63291	1.04768
hypotonic salinity response	-0.774319	1.32835	1.8509	0.556914	0.442543	0.576996	-0.793082	-0.698122	-1.00985	GO:0042539	-1.00985	1.8509	1.8509	1.04468
chondrocyte morphogenesis	1.62072	1.41014	0.915445	1.17769	0.674064	-0.578915	-0.405203	-0.0496744	-0.0659042	GO:0090171	-0.578915	1.62072	1.62072	1.04434
DNA replication, removal of RNA primer	-1.82289	1.45691	1.05566	0.921702	0.738139	-1.33058	1.78145	2.13067	2.49839	GO:0043137	-1.82289	2.49839	2.49839	1.0431
positive regulation of cell cycle	0.444027	0.633965	1.29929	1.03233	1.19702	0.328234	1.38579	0.927372	0.330367	GO:0045787	0.328234	1.38579	1.38579	1.04065
induction by virus of host apoptotic process	2.48292	1.44837	1.17317	0.97806	0.558146	1.47044	3.42019	2.93602	3.04619	GO:0019051	0.558146	3.42019	3.42019	1.03944
positive regulation of ERK1 and ERK2 cascade	0.140117	0.972986	1.00383	1.36513	0.805576	4.14624	2.81579	2.88313	2.5922	GO:0070374	0.140117	4.14624	4.14624	1.03688
small GTPase mediated signal transduction	2.55177	0.54949	2.31846	1.22879	0.0432077	1.4864	0.60341	-0.17712	-0.350333	GO:0007264	-0.350333	2.55177	2.55177	1.03499
regulation of sequestering of zinc ion	0.688291	1.53369	0.962403	1.13956	0.500202	0.551696	0.834215	0.93364	-0.0470002	GO:0061088	-0.0470002	1.53369	1.53369	1.03396
folic acid-containing compound biosynthetic process	1.12305	1.19521	0.883995	1.11437	0.942201	0.720834	1.51594	2.03256	1.56247	GO:0009396	0.720834	2.03256	2.03256	1.03394
aflatoxin B1 metabolic process	0.353295	0.997796	0.911021	1.24234	0.97559	-0.232393	-0.267221	-0.424149	-0.370816	GO:0043390	-0.424149	1.24234	1.24234	1.03169
pinocytosis	0.589925	1.54443	1.07342	1.07891	0.429316	-0.289753	-0.2159	-0.281311	-0.110583	GO:0006907	-0.289753	1.54443	1.54443	1.03152
adherens junction maintenance	0.885801	0.958925	1.8483	0.820469	0.497626	-0.849062	-0.499926	-0.891734	-1.06259	GO:0034334	-1.06259	1.8483	1.8483	1.03133
base-excision repair, gap-filling	-0.510023	1.28948	0.965927	0.994477	0.872207	-0.95779	1.58272	1.67422	1.57418	GO:0006287	-0.95779	1.67422	1.67422	1.03052
borate transmembrane transport	0.607908	1.54076	1.07942	1.06853	0.431728	-0.29118	-0.218649	-0.284065	-0.110299	GO:0035445	-0.29118	1.54076	1.54076	1.03011
arachidonic acid metabolic process	-0.310806	0.0818221	0.57005	1.82299	1.64481	1.76663	0.26124	0.47671	1.18355	GO:0019369	-0.310806	1.82299	1.82299	1.02992
anterior/posterior axis specification	0.478935	0.569898	1.2826	1.37739	0.885631	-0.465541	1.3607	1.0676	0.533856	GO:0009948	-0.465541	1.37739	1.37739	1.02888
lipoprotein metabolic process	-0.270577	0.663718	0.544202	1.49803	1.39668	-0.758145	1.37357	0.963505	2.49048	GO:0042157	-0.758145	2.49048	2.49048	1.02566
tetrahydrofolate interconversion	0.486281	1.15441	0.977189	1.03099	0.939677	-0.711299	0.531449	0.403299	0.589319	GO:0035999	-0.711299	1.15441	1.15441	1.02557
regulation of calcium ion-dependent exocytosis	0.498107	0.345546	0.694047	1.27637	1.7836	-1.53592	0.706516	-0.917467	-0.226891	GO:0017158	-1.53592	1.7836	1.7836	1.02489
response to salt stress	-0.764919	1.2892	1.82928	0.53494	0.430306	0.543912	-0.78242	-0.694348	-1.01081	GO:0009651	-1.01081	1.82928	1.82928	1.02093
establishment of mitotic spindle localization	0.219752	0.546877	0.791004	1.21432	1.52104	0.879303	3.28155	2.89905	1.87789	GO:0040001	0.219752	3.28155	3.28155	1.01831
arginine biosynthetic process via ornithine	-0.903633	1.27701	0.711297	1.17209	0.910034	-0.458998	-0.0645144	0.284067	0.374383	GO:0042450	-0.903633	1.27701	1.27701	1.01761
anatomical structure homeostasis	-1.03591	0.934897	0.59227	1.2485	1.2823	-0.978956	0.932562	0.684204	1.10381	GO:0060249	-1.03591	1.2823	1.2823	1.01449
central nervous system development	1.55756	0.536645	1.23603	0.447197	1.83288	-1.18409	1.06861	0.863393	1.62023	GO:0007417	-1.18409	1.83288	1.83288	1.01319
protein sumoylation	0.55282	1.52346	1.02285	0.705985	0.799832	0.801218	0.851918	0.701601	0.987804	GO:0016925	0.55282	1.52346	1.52346	1.01303
B cell activation involved in immune response	0.306036	1.0125	0.493508	1.10588	1.42344	0.713093	1.48304	1.31633	0.796768	GO:0002312	0.306036	1.48304	1.48304	1.00883
isotype switching	0.302749	1.00506	0.492747	1.11111	1.4255	0.708669	1.48064	1.29535	0.778257	GO:0045190	0.302749	1.48064	1.48064	1.00861
regulation of double-strand break repair	-0.0795318	0.723094	0.871675	1.00541	1.42505	0.543228	2.28291	2.36952	1.5606	GO:2000779	-0.0795318	2.36952	2.36952	1.00631
lagging strand elongation	-1.12239	1.1175	0.909297	0.899685	1.09828	0.26783	1.17645	1.49927	1.72268	GO:0006273	-1.12239	1.72268	1.72268	1.00619
lipoprotein biosynthetic process	-0.175683	0.909035	0.0883185	1.46453	1.54945	-0.130214	-0.13112	0.109885	-0.365386	GO:0042158	-0.365386	1.54945	1.54945	1.00283
transsulfuration	0.433689	1.75818	0.940863	0.881719	0.424241	1.85511	0.443595	0.653424	0.325447	GO:0019346	0.325447	1.85511	1.85511	1.00125
cellular response to UV	-0.0245359	0.533052	0.675694	1.30897	1.47922	-1.36358	0.513721	0.119351	0.562863	GO:0034644	-1.36358	1.47922	1.47922	0.999234
maturation of LSU-rRNA	3.00753	1.60159	1.35781	0.703577	0.326554	2.4161	0.760865	0.961635	0.882782	GO:0000470	0.326554	3.00753	3.00753	0.997384
endoplasmic reticulum organization	-0.046815	1.48528	1.0887	0.809189	0.595228	0.134509	0.502976	0.410063	-0.244031	GO:0007029	-0.244031	1.48528	1.48528	0.994599
L-alpha-amino acid transmembrane transport	0.734115	1.18662	0.555764	0.798497	1.41773	0.384348	-0.893353	-0.644587	-1.45695	GO:1902475	-1.45695	1.41773	1.45695	0.989652
negative regulation of programmed cell death	0.492452	1.23804	0.0986487	1.17555	1.44353	1.17922	1.05023	0.226855	0.706563	GO:0043069	0.0986487	1.44353	1.44353	0.988942
developmental pigmentation	-0.134632	1.71422	1.20461	0.603218	0.431555	-2.29618	-1.32253	-1.12788	0.102388	GO:0048066	-2.29618	1.71422	2.29618	0.988402
negative regulation of double-strand break repair via homologous recombination	-0.0528574	0.332624	0.74792	1.25386	1.61629	0.612718	1.68471	1.97235	0.410578	GO:2000042	-0.0528574	1.97235	1.97235	0.987674
posterior lateral line neuromast deposition	0.0494294	0.804003	0.229495	1.32834	1.58725	-0.387434	-0.814533	-0.0928077	-0.412258	GO:0048922	-0.814533	1.58725	1.58725	0.987272
'de novo' L-methionine biosynthetic process	0.426199	1.72882	0.931128	0.868429	0.419628	1.8959	0.421855	0.619194	0.293861	GO:0071266	0.293861	1.8959	1.8959	0.987001
vesicle organization	0.184639	1.46431	1.6281	0.833823	0.021652	-1.07419	-1.10925	-1.46406	-0.943527	GO:0016050	-1.46406	1.6281	1.6281	0.986971
protein ufmylation	0.387064	1.34946	1.01427	1.02304	0.56024	0.333207	0.268064	0.52086	0.64473	GO:0071569	0.268064	1.34946	1.34946	0.986754
dGTP catabolic process	0.468715	1.52821	1.17646	0.680323	0.556013	0.659596	1.09676	1.02643	1.35504	GO:0006203	0.468715	1.52821	1.52821	0.985253
tachykinin receptor signaling pathway	1.76612	0.548701	0.543147	1.0601	1.78334	-0.351087	-0.566755	-0.506168	0.103041	GO:0007217	-0.566755	1.78334	1.78334	0.983822
positive regulation of epithelial to mesenchymal transition	-0.132102	0.875378	1.43506	0.800291	0.810846	0.395524	1.06848	1.05919	0.816131	GO:0010718	-0.132102	1.43506	1.43506	0.980393
retinal pigment epithelium development	-0.750749	2.03179	0.80979	1.12464	-0.0456513	0.614325	0.415316	0.343958	-0.436551	GO:0003406	-0.750749	2.03179	2.03179	0.980141
lateral inhibition	1.79314	0.556169	0.542674	1.05705	1.73578	-0.351554	-0.565245	-0.503755	0.097649	GO:0046331	-0.565245	1.79314	1.79314	0.972918
regulation of translational initiation by eIF2 alpha phosphorylation	0.421559	1.70766	0.918754	0.845018	0.409676	1.92958	0.450639	0.662846	0.327275	GO:0010998	0.327275	1.92958	1.92958	0.970277
T-helper 17 cell differentiation	1.67662	0.572459	0.494546	1.32409	1.48203	1.85357	1.21895	0.811438	0.776781	GO:0072539	0.494546	1.85357	1.85357	0.968281
intrinsic apoptotic signaling pathway in response to DNA damage by p53 class mediator	-0.42134	0.96974	0.811353	1.06448	1.02217	-1.18749	0.562058	0.399365	0.589485	GO:0042771	-1.18749	1.06448	1.18749	0.966936
establishment of protein localization	0.753715	2.85211	2.02911	0.376197	-1.39613	0.724505	0.588287	0.229978	-0.596911	GO:0045184	-1.39613	2.85211	2.85211	0.965321
negative regulation of cell death	0.515076	1.06564	-0.0467069	1.21787	1.62374	1.19138	1.04056	0.276733	0.843403	GO:0060548	-0.0467069	1.62374	1.62374	0.965137
histone glutamine methylation	2.02293	1.18824	1.25662	0.792386	0.619587	1.47477	0.84254	0.849981	0.65518	GO:1990258	0.619587	2.02293	2.02293	0.964207
establishment of localization in cell	0.551663	2.63716	1.82341	0.270658	-0.87611	0.698004	0.533503	-0.00838036	-0.554083	GO:0051649	-0.87611	2.63716	2.63716	0.963779
platelet formation	0.495025	1.49697	1.47794	0.412149	0.465214	0.24619	-0.236832	-0.141527	-0.413489	GO:0030220	-0.413489	1.49697	1.49697	0.963068
[truncated: 3,670 more rows]

## Sheet: d0_go_mf
slea zscore
go molecular function
[truncated: 2,783 more rows]

## Sheet: d0_kegg
slea zscore
kegg
[truncated: 161 more rows]

## Sheet: sham_deg_heatmap
start with slea input sheet
filter for abs(log2fc) >= 2 in any timepoint
4414 degs
[truncated: 4,416 more rows]

## Sheet: sham_go_bp
slea zscore
[truncated: 4,548 more rows]

[truncated: 6 more sheets: sham_go_mf, sham_kegg, shamd0_deg_heatmap, shamd0_go_bp, shamd0_go_mf, shamd0_kegg]
